# Supplementary material for: An efficient method to identify, date, and describe admixture events using haplotype information
Source: Genome Res. 2022 Aug;32(8):1553–64. doi: 10.1101/gr.275994.121 (PMC9435750; doi:10.1101/gr.275994.121)
Supplement: Supplemental Material [file supp_gr.275994.121_Supplemental_Globetrotter.tar.gz]

Archive with 28 entries (27 files):
- fastGLOBETROTTERCompanion.c
- FastGLOBETROTTER_Instructions.pdf
- fastGLOBETROTTER.R
- FastGLOBETROTTER_Tutorial.pdf
- LICENCE.txt
- tutorial
- tutorial/AllFrenchYoruba30gen50prop.boot.txt
- tutorial/output_estimateEM_Chr22.EMprobs.out
- tutorial/Chrom21.recomrates
- tutorial/AllFrenchYoruba30gen50propchr21.txt
- tutorial/ChromoPainterOutputSum.pl
- tutorial/ChromoPainterv2EstimatedNeMutExtractEM.pl
- tutorial/AllFrenchYoruba30gen50propchr21_DonorvTarget.samples.out.gz
- tutorial/popfileSurr.txt
- tutorial/paramfile.txt
- tutorial/AllFrenchYoruba30gen50propchr22.txt
- tutorial/AllFrenchYoruba30gen50prop.main.txt
- tutorial/individual.txt
- tutorial/AllFrenchYoruba30gen50prop.main.pdf
- tutorial/recomfile.txt
- tutorial/samplefile.txt
- tutorial/impute2chromopainter2.pl
- tutorial/output_estimateEM_Chr21.EMprobs.out
- tutorial/AllFrenchYoruba30gen50propchrAll_DonorvALL.chunklengths.out
- tutorial/popfile.txt
- tutorial/AllFrenchYoruba30gen50propchr22_DonorvTarget.samples.out.gz
- tutorial/AllFrenchYoruba30gen50prop.main_curves.txt
- tutorial/Chrom22.recomrates
