# Supplementary material for: An efficient method to identify, date, and describe admixture events using haplotype information
Source: Genome Res. 2022 Aug;32(8):1553–64. doi: 10.1101/gr.275994.121 (PMC9435750; doi:10.1101/gr.275994.121)
Supplement: Supplemental Material [file supp_gr.275994.121_Supplemental_Globetrotter.tar.gz › tutorial/output_estimateEM_Chr22.EMprobs.out]

Balochi1
0 -1188.2370979211 -1306.3682796964 490.1960784314 0.0000816607
1 -1186.3805373528 -1304.2118189174 509.0545371087 0.0002724462
2 -1186.0328121451 -1303.2270859879 518.9484352910 0.0004560200
3 -1186.0602428248 -1302.7950881225 523.9426444817 0.0005839109
4 -1186.1399262848 -1302.5967121061 526.3624005174 0.0006622749
5 -1186.2015997926 -1302.5009496480 527.4734392766 0.0007073532
6 -1186.2400089355 -1302.4528155181 527.9408445095 0.0007325076
7 -1186.2621136418 -1302.4279118478 528.1043389605 0.0007463805
8 -1186.2744387785 -1302.4147597326 528.1328828869 0.0007540278
9 -1186.2812417777 -1302.4077007731 528.1079035878 0.0007582721
10 -1186.2850020966 -1302.4038556936 528.0669157323 0.0007606560
Balochi2
0 -1198.9225411808 -1241.0152806073 490.1960784314 0.0000816607
1 -1198.7671883873 -1240.7497865391 503.3775985525 0.0000765502
2 -1198.7088785713 -1240.6370350473 511.7385040216 0.0000705151
3 -1198.6838493419 -1240.5886657630 517.0975651746 0.0000646691
4 -1198.6701877060 -1240.5688898399 520.5634007139 0.0000594302
5 -1198.6604245899 -1240.5623040091 522.8241027570 0.0000548949
6 -1198.6521343912 -1240.5619235831 524.3120675561 0.0000510276
7 -1198.6446133822 -1240.5644353030 525.3014059642 0.0000477466
8 -1198.6377035132 -1240.5682093440 525.9670320189 0.0000449630
9 -1198.6313887015 -1240.5724246405 526.4211549775 0.0000425944
10 -1198.6256680617 -1240.5766652707 526.7360969702 0.0000405703
Balochi3
0 -1253.5470260372 -1173.6128575659 490.1960784314 0.0000816607
1 -1253.0865930663 -1173.5077660014 496.9774272839 0.0001420676
2 -1252.8390097193 -1173.4562230829 500.6080067444 0.0002019858
3 -1252.7101764780 -1173.4358586581 502.3876288756 0.0002533453
4 -1252.6441540014 -1173.4305706480 503.1290530217 0.0002934726
5 -1252.6104825646 -1173.4310544028 503.3241317254 0.0003230105
6 -1252.5933006703 -1173.4329882375 503.2577894836 0.0003439517
7 -1252.5845259047 -1173.4347774512 503.0867069766 0.0003584623
8 -1252.5800596910 -1173.4360327929 502.8915054646 0.0003683851
9 -1252.5778125445 -1173.4367945154 502.7097170249 0.0003751236
10 -1252.5767094213 -1173.4372052664 502.5556900711 0.0003796859
Balochi4
0 -1083.2155521784 -1127.5136320822 490.1960784314 0.0000816607
1 -1081.0233980094 -1126.2493435410 456.9291464595 0.0001589365
2 -1080.0457302399 -1125.7148158450 436.0028624052 0.0002324128
3 -1079.6132004160 -1125.5034281441 422.8636023514 0.0002931003
4 -1079.4227925205 -1125.4288506184 414.6290994695 0.0003378993
5 -1079.3377648596 -1125.4078868678 409.4829283430 0.0003685599
6 -1079.2984358218 -1125.4056589462 406.2766511094 0.0003885853
7 -1079.2793065202 -1125.4087046072 404.2845272489 0.0004013090
8 -1079.2694676759 -1125.4123690200 403.0495900403 0.0004092672
9 -1079.2641367056 -1125.4153415055 402.2853981114 0.0004142016
10 -1079.2611232058 -1125.4174568863 401.8131463243 0.0004172470
Balochi5
0 -1174.5159083418 -1097.5080885286 490.1960784314 0.0000816607
1 -1172.1728326437 -1095.2440107036 453.0052742841 0.0001835580
2 -1171.1293477703 -1094.3416881433 429.9990638708 0.0002852219
3 -1170.7064715572 -1094.0262128931 416.0183785375 0.0003607004
4 -1170.5394286049 -1093.9282045169 407.6560034194 0.0004095351
5 -1170.4720159962 -1093.9029165536 402.7053770058 0.0004393430
6 -1170.4434265161 -1093.8995152618 399.7928727945 0.0004570776
7 -1170.4304890959 -1093.9014937985 398.0859165578 0.0004675047
8 -1170.4242272201 -1093.9040172834 397.0878215544 0.0004736009
9 -1170.4210125199 -1093.9059597997 396.5050455797 0.0004771553
10 -1170.4192860035 -1093.9072539985 396.1650722253 0.0004792251
Balochi6
0 -1049.0901028469 -1015.8778056046 490.1960784314 0.0000816607
1 -1043.4470358121 -1011.7324366659 427.5703434810 0.0000456603
2 -1041.3935301075 -1010.5136832650 393.2836526046 0.0000283392
3 -1040.6637022933 -1010.2326958468 374.9663211169 0.0000187356
4 -1040.3948593551 -1010.1988126419 365.3217441013 0.0000128273
5 -1040.2881843486 -1010.2125391831 360.2884095419 0.0000089420
6 -1040.2421470910 -1010.2269662429 357.6774139614 0.0000062883
7 -1040.2208243748 -1010.2352999744 356.3297845835 0.0000044394
8 -1040.2104542393 -1010.2390070290 355.6378655276 0.0000031390
9 -1040.2052596659 -1010.2401564210 355.2848922210 0.0000022205
10 -1040.2026151606 -1010.2401121417 355.1063808749 0.0000015707
Balochi7
0 -887.0082949280 -922.0401779470 490.1960784314 0.0000816607
1 -861.9872846566 -895.8944864554 348.5772260697 0.0001070213
2 -854.7091261049 -887.1087483908 281.5070224916 0.0002019253
3 -852.9969868657 -884.1372708262 250.7383274576 0.0003401961
4 -852.7264063438 -883.1809300271 236.5783959697 0.0004524733
5 -852.7432326766 -882.8752761809 230.0672734631 0.0005191887
6 -852.7851198815 -882.7686368243 227.0735149097 0.0005540114
7 -852.8123286667 -882.7271856317 225.6945976080 0.0005712068
8 -852.8267157858 -882.7096900141 225.0579802987 0.0005794772
9 -852.8337983247 -882.7019312678 224.7634203696 0.0005834015
10 -852.8371826615 -882.6984000480 224.6268835233 0.0005852498
Balochi8
0 -1019.8608558695 -1012.2406110080 490.1960784314 0.0000816607
1 -1012.9427552714 -1004.9178268797 417.0361753265 0.0001657447
2 -1010.4757130619 -1002.0360865033 376.0506899975 0.0002642585
3 -1009.7080435034 -1000.9824999302 353.6488875710 0.0003497869
4 -1009.5051691916 -1000.6065344204 341.5495418899 0.0004103684
5 -1009.4666006902 -1000.4686033220 335.0491270220 0.0004485547
6 -1009.4681095963 -1000.4144815663 331.5633378911 0.0004711333
7 -1009.4757312503 -1000.3913636332 329.6945803403 0.0004840150
8 -1009.4818919904 -1000.3806675359 328.6922695607 0.0004912144
9 -1009.4858304256 -1000.3754061638 328.1543037799 0.0004951887
10 -1009.4881402646 -1000.3727111178 327.8653542846 0.0004973661
Balochi9
0 -1266.6250821551 -1217.0873995590 490.1960784314 0.0000816607
1 -1260.0700388735 -1213.8054889564 514.2353486521 0.0004408013
2 -1258.3496054814 -1213.1741901207 525.9079602992 0.0007735840
3 -1257.9103891383 -1213.1437187459 531.6955823145 0.0009578674
4 -1257.7882325538 -1213.1756105412 534.7005802395 0.0010430772
5 -1257.7521020026 -1213.1939158498 536.3475492097 0.0010794788
6 -1257.7421291121 -1213.2000129237 537.2993513398 0.0010942768
7 -1257.7405615311 -1213.2005763597 537.8753099597 0.0010999822
8 -1257.7415288850 -1213.1992864316 538.2367226416 0.0011019950
9 -1257.7430161858 -1213.1976755138 538.4696236582 0.0011025706
10 -1257.7443729499 -1213.1962662291 538.6225078032 0.0011026263
Balochi10
0 -1050.8753455346 -1043.1514787014 490.1960784314 0.0000816607
1 -1044.8578616170 -1038.1743586581 423.9734571557 0.0001049991
2 -1042.5070174919 -1036.4374215720 386.5535865810 0.0001438659
3 -1041.5859401859 -1035.8456511338 365.7731461777 0.0001940890
4 -1041.2055727944 -1035.6206938085 354.1464151647 0.0002481728
5 -1041.0428752766 -1035.5194818706 347.4810166924 0.0002985841
6 -1040.9741670088 -1035.4679543092 343.5360691947 0.0003406984
7 -1040.9469056811 -1035.4400477379 341.1267774662 0.0003732114
8 -1040.9374329138 -1035.4244410746 339.6165476373 0.0003969761
9 -1040.9351209926 -1035.4154950106 338.6515872349 0.0004137171
10 -1040.9353760900 -1035.4102416337 338.0270353719 0.0004252257
