# Supplementary material for: An efficient method to identify, date, and describe admixture events using haplotype information
Source: Genome Res. 2022 Aug;32(8):1553–64. doi: 10.1101/gr.275994.121 (PMC9435750; doi:10.1101/gr.275994.121)
Supplement: Supplemental Material [file supp_gr.275994.121_Supplemental_Globetrotter.tar.gz › tutorial/Chrom21.recomrates]

start.pos recom.rate.perbp
13523286 0.00000000289234915950
13562271 0.00000000190258273629
13690214 0.00000000116452418132
13695103 0.00000000136138144535
13703830 0.00000000712242711023
13823972 0.00000000476475701898
13879844 0.00000000997024032132
14070504 0.00000002529292283408
14088675 0.00000000697713807672
14095717 0.00000000426496452482
14103113 0.00000004172254490761
14128555 0.00000001096142529833
14137685 0.00000002407040864479
14197852 0.00000002193825560862
14297378 0.00000001983473786810
14322489 0.00000000275219580622
14334270 0.00000000178315277800
14334702 0.00000002246553948890
14385827 0.00000000341501748247
14396024 0.00000000367420664970
14398761 0.00000000405994781900
14401408 0.00000000227854518500
14403236 0.00000000222539221800
14404476 0.00000000494444969184
14413121 0.00000000814247596468
14413431 0.00000000726752086400
14413644 0.00000000157869661809
14423393 0.00000000124083021595
14425877 0.00000000441112948530
14437714 0.00000000751654472600
14438201 0.00000000978989906678
14456508 0.00000000248330555300
14458419 0.00000000085683974171
14467221 0.00000000286229759478
14470610 0.00000000431556277670
14472306 0.00000000090805867900
14474864 0.00000000108870961337
14475901 0.00000000418648666983
14498407 0.00000001120677772489
14502698 0.00000009852560710585
14510084 0.00000006984247206780
14516336 0.00000000948169478700
14516366 0.00000000954185065240
14518643 0.00000000934816083231
14521636 0.00000001356352454725
14521834 0.00000001215314844756
14523076 0.00000000328005046873
14527999 0.00000000138732420827
14532302 0.00000000013985051500
14533409 0.00000000349043542107
14537091 0.00000000343178427496
14538643 0.00000001055045290424
14542669 0.00000000005291802904
14546088 0.00000000005302589152
14548531 0.00000000268122471271
14552683 0.00000000003836794970
14554012 0.00000000369200808066
14556175 0.00000000751823601094
14561153 0.00000000680299994550
14563723 0.00000000607280663718
14564547 0.00000000880904437836
14567452 0.00000001267712970900
14567931 0.00000001508801894599
14569302 0.00000001619203956502
14570025 0.00000002569279912499
14570263 0.00000002579956103622
14570356 0.00000002361792723194
14571190 0.00000002226590742300
14571393 0.00000002043636748414
14571990 0.00000000777937404671
14572809 0.00000000732873071716
14574031 0.00000002421172223527
14579582 0.00000002181400088000
14580244 0.00000002037544154083
14581225 0.00000001598076524002
14590255 0.00000005238914535719
14592895 0.00000001891613742579
14593715 0.00000001128926407808
14597859 0.00000000413207048900
14598207 0.00000000638253528403
14599116 0.00000001514774867335
14603865 0.00000000807305926333
14605001 0.00000000585128953418
14606125 0.00000000629942965296
14607323 0.00000000890393694257
14609364 0.00000001458935902443
14613855 0.00000000583786388000
14613941 0.00000000720105694236
14615347 0.00000000752519055980
14618142 0.00000000331217773533
14632905 0.00000000958715859814
14633411 0.00000000973169345400
14633438 0.00000000962529224477
14635415 0.00000000851164761505
14637068 0.00000000585470864266
14642274 0.00000000575223328200
14642368 0.00000000522350528350
14647033 0.00000000556765994700
14647513 0.00000001603739633000
14647739 0.00000022469110433545
14650668 0.00000004207504664336
14651646 0.00000000772024661100
14652008 0.00000000620420374501
14653413 0.00000001274940152900
14653424 0.00000001424797824381
14653895 0.00000000479740114215
14657546 0.00000000130336503902
14663291 0.00000000111810846527
14665257 0.00000000353083072341
14669374 0.00000000127865200939
14671728 0.00000000917638163059
14676449 0.00000000761645413679
14677076 0.00000000314373029036
14686182 0.00000000108831817100
14686886 0.00000000155319991505
14687773 0.00000000346690782536
14696600 0.00000000242542500576
14709609 0.00000000205475856300
14710244 0.00000000143800359948
14740154 0.00000002814530488536
14744278 0.00000003973773255153
14746603 0.00000002072136273945
14752449 0.00000000829723856200
14752966 0.00000010726572219643
14766923 0.00000004144805412300
14767432 0.00000002434055104684
14771576 0.00000001167576743600
14771745 0.00000001187330736653
14773838 0.00000001292473834718
14775306 0.00000001703382993890
14776134 0.00000003334883754200
14776284 0.00000006649818442175
14777301 0.00000008199206821435
14778845 0.00000008607104353600
14778884 0.00000005317827872647
14780568 0.00000001878958771162
14783326 0.00000011740141794153
14784362 0.00000046203281854984
14786216 0.00000013540824660282
14789431 0.00000001886486358855
14796979 0.00000000578444195790
14806346 0.00000001562471541490
14807145 0.00000000469220833584
14808790 0.00000000046572364396
14811424 0.00000000443201592236
14812745 0.00000000846966765500
14813087 0.00000000712750818647
14816454 0.00000001397461564710
14818293 0.00000001028377047871
14819800 0.00000008624239534000
14819910 0.00000008784563607009
14820662 0.00000005654392750987
14820956 0.00000002133157622033
14821123 0.00000001617809761952
14821483 0.00000000935396440907
14822069 0.00000000876960900199
14824849 0.00000000871961172600
14827451 0.00000000869763396900
14828461 0.00000000874557151168
14830513 0.00000001031175428541
14831122 0.00000001586965357208
14831547 0.00000001697490946900
14831652 0.00000000378490631453
14844910 0.00000000189827130200
14846600 0.00000000154496103465
14849562 0.00000005744371256646
14852044 0.00000000733461647938
14858374 0.00000000336264030331
14861367 0.00000000176959051134
14863579 0.00000000374254360435
14868699 0.00000019224376662595
14874824 0.00000002536358502936
14875974 0.00000000884014094800
14876399 0.00000000889493592200
14876464 0.00000000898684396900
14876531 0.00000000939670471194
14877782 0.00000002281129826066
14881243 0.00000014401522270539
14884084 0.00000002200521074328
14886149 0.00000001925348986061
14892587 0.00000000303621064700
14894694 0.00000000096424236110
14906049 0.00000000082296488584
14906735 0.00000000397532322658
14924212 0.00000000265552346566
14928134 0.00000000528332280042
14932552 0.00000000186275659100
14933973 0.00000000297291618179
14948471 0.00000000259112839149
14956382 0.00000000308672468606
14967943 0.00000000591992265975
14970937 0.00000000590660420084
14974525 0.00000000693580741300
14974896 0.00000000841618909873
14976497 0.00000003595756663049
14978860 0.00000005412504694931
14979807 0.00000005305537368306
14980846 0.00000004948734172937
14982007 0.00000005302704099400
14982463 0.00000007033102505984
14986008 0.00000003191619836200
14986361 0.00000000940878689048
14998827 0.00000000019885936218
14999175 0.00000000493489788612
15000690 0.00000000099568232774
15001011 0.00000000278568732449
15005873 0.00000000002980544800
15006032 0.00000000002980544800
15008235 0.00000000976632655140
15012898 0.00000009665389967224
15014085 0.00000000613965763750
15017249 0.00000000428898663747
15019326 0.00000000228154928943
15033401 0.00000000327891662950
15036530 0.00000000227285100400
15037464 0.00000000314034969012
15038177 0.00000002973682179128
15043293 0.00000001591121868900
15043346 0.00000001878447614479
15044008 0.00000001620604818501
15045415 0.00000001943254716241
15048018 0.00000002920472110156
15048817 0.00000000620676345122
15050542 0.00000000551236690330
15054122 0.00000008317267213349
15057767 0.00000022624507990500
15058052 0.00000013762284173552
15060842 0.00000068712434723959
15062789 0.00000029841262879895
15063594 0.00000003580072925108
15065809 0.00000000275286548703
15067632 0.00000000145858056868
15069892 0.00000000320302769949
15086721 0.00000000340705635495
15093418 0.00000000048222495634
15108876 0.00000000210677940135
15111852 0.00000000515809425368
15114316 0.00000000464780411992
15133062 0.00000015144827161614
15136788 0.00000024404193423890
15147347 0.00000000730314503794
15151796 0.00000000752822614100
15152606 0.00000000776244933900
15156666 0.00000000922010395453
15161808 0.00000003809205847520
15167913 0.00000001993902152417
15168070 0.00000001882823882234
15169188 0.00000000720394690200
15171801 0.00000000690972258379
15173483 0.00000001365606098085
15177499 0.00000003227399688340
15210048 0.00000000418501515023
15217225 0.00000001757086724913
15240097 0.00000002920333421988
15243812 0.00000002490301505538
15245706 0.00000002199966882193
15247441 0.00000002247017597300
15249228 0.00000002272645216212
15251692 0.00000001478213695200
15252765 0.00000001453713969200
15253394 0.00000001413901262937
15253724 0.00000001265251979180
15257340 0.00000000582218859680
15262160 0.00000000888347236489
15269331 0.00000001070119051542
15272625 0.00000000196362583957
15275402 0.00000000188287291700
15275680 0.00000000187785496093
15276842 0.00000000187134078891
15281331 0.00000000188788834193
15282928 0.00000000332814707968
15288260 0.00000000438138083538
15299521 0.00000000149729077200
15301896 0.00000000146920713917
15304019 0.00000000148358624306
15309774 0.00000000193258646629
15315422 0.00000000218498052536
15321851 0.00000000211453831882
15326128 0.00000000210994861157
15331760 0.00000000291453091501
15335553 0.00000000457375192277
15337175 0.00000000417339311969
15338682 0.00000000288100213318
15344474 0.00000000286705611942
15346292 0.00000000508626406972
15353413 0.00000000621872954900
15355474 0.00000009201809862687
15364175 0.00000000315452315714
15366406 0.00000000320301364000
15369625 0.00000007918472683841
15373716 0.00000018918259013600
15374356 0.00000018906576343900
15374916 0.00000030625165802800
15375227 0.00000032659093072388
15379229 0.00000000476891506299
15380069 0.00000000509362298721
15384139 0.00000000696455335500
15385989 0.00000000315909951999
15394399 0.00000000223446008576
15396029 0.00000002962445943378
15409571 0.00000017040844540200
15410218 0.00000002530556391929
15412417 0.00000000411522548507
15432624 0.00000003728645789192
15437844 0.00000000988644475271
15442703 0.00000003752592274700
15442749 0.00000001710492597259
15444217 0.00000000550353817520
15445992 0.00000000693160912500
15446136 0.00000000887606335032
15451499 0.00000000551747246342
15459599 0.00000000595817088840
15473128 0.00000000142191034498
15478238 0.00000000571341134471
15479497 0.00000002012287184664
15486432 0.00000000544092346128
15488221 0.00000000303831131286
15490395 0.00000000300947032730
15494308 0.00000002306841814195
15498364 0.00000004932327851300
15498654 0.00000002450672628611
15501676 0.00000003597240316920
15508643 0.00000000172604642300
15508989 0.00000001873255818900
15509348 0.00000000856659059026
15510230 0.00000003669112805501
15516124 0.00000000706811715465
15516912 0.00000000798729757240
15522387 0.00000011450192801200
15523710 0.00000000838023819366
15534371 0.00000000414101163942
15538697 0.00000000472790263085
15543730 0.00000000720959742329
15548210 0.00000000223759618251
15550904 0.00000000219088356770
15557638 0.00000004487575602191
15568649 0.00000000467723149300
15568722 0.00000000469790748100
15570136 0.00000000379995982332
15578522 0.00000000317885909962
15579968 0.00000000327899841900
15580670 0.00000001514099334274
15583041 0.00000007761659717461
15586648 0.00000000182056426085
15596075 0.00000000220778389492
15600193 0.00000000375308442818
15604793 0.00000003950027948918
15613797 0.00000012171203669100
15614036 0.00000007046283885784
15633372 0.00000000105281297746
15636349 0.00000000113193319049
15640577 0.00000000188991309326
15648916 0.00000000254647743683
15656743 0.00000000290984204793
15658807 0.00000001126376271354
15661239 0.00000000939617289253
15667394 0.00000000221321575812
15674288 0.00000000278549679600
15674652 0.00000000177197445744
15693412 0.00000000197746692200
15694445 0.00000002136886420847
15706577 0.00000000325963618353
15716626 0.00000000172042910968
15717289 0.00000001761609109560
15721958 0.00000002373211576364
15735083 0.00000000352875717442
15737743 0.00000000319379170216
15739809 0.00000000122597952535
15751223 0.00000000235928536898
15755093 0.00000011541478476796
15770435 0.00000000433567626051
15772793 0.00000000430763568563
15780469 0.00000000432213995088
15784966 0.00000000444949001761
15787817 0.00000006042480904986
15791030 0.00000026057058855136
15792966 0.00000000566248808695
15804892 0.00000000228336012332
15811768 0.00000000228737769850
15814774 0.00000001322749063910
15817704 0.00000001888613333971
15822288 0.00000000157736256117
15825896 0.00000000293442886600
15825985 0.00000000316300352859
15826379 0.00000000708619465345
15833637 0.00000000691358570170
15836442 0.00000000483998807400
15836648 0.00000000588903593902
15836776 0.00000001244503824934
15837982 0.00000001020092823110
15838754 0.00000000388411135495
15842344 0.00000000723003073411
15842986 0.00000000984099132789
15844564 0.00000003574253928945
15857759 0.00000000549673194989
15860950 0.00000000430561227988
15861533 0.00000004545908848788
15878737 0.00000000222087729175
15879012 0.00000000339910599227
15882461 0.00000002677979502182
15892717 0.00000000894827341790
15901910 0.00000000788732175284
15926201 0.00000000532387067212
15932650 0.00000013608146619848
15945369 0.00000000214476743600
15945639 0.00000000215144231900
15946457 0.00000000394140205301
15950888 0.00000001408257267790
15954594 0.00000000446633157997
15967080 0.00000000394173171637
15972196 0.00000000342133751789
15976606 0.00000000855424355538
15980584 0.00000000832899326797
15980909 0.00000002775574644628
15991037 0.00000000155012043224
15998425 0.00000000158002293624
16003598 0.00000000275981514220
16010848 0.00000000322944973200
16025070 0.00000000182102670486
16035019 0.00000000236165650306
16040093 0.00000000124729486361
16063858 0.00000000108095392617
16066882 0.00000000104174014218
16069974 0.00000000096031388352
16070140 0.00000000069154268222
16104542 0.00000000042086453646
16132709 0.00000000122536561266
16150021 0.00000000119530634373
16164105 0.00000000041947518695
16217604 0.00000002914036820699
16227651 0.00000019847416303371
16231805 0.00000020159230415200
16233943 0.00000004107928603000
16236064 0.00000002130719923995
16238543 0.00000000410090114218
16248572 0.00000000167931154600
16252592 0.00000000262795267671
16256439 0.00000000327821843506
16262235 0.00000000448898355300
16262672 0.00000000810032034293
16264281 0.00000002782350832137
16270439 0.00000001126417063417
16271144 0.00000000640581776545
16285114 0.00000003628745049241
16285299 0.00000000471050778646
16304787 0.00000000124022722500
16305656 0.00000000123987060478
16307576 0.00000000112353937788
16311754 0.00000000009842248003
16313460 0.00000000009379126137
16317141 0.00000000665934747192
16322787 0.00000000421876144337
16325248 0.00000000341589321591
16328153 0.00000001046709921530
16330327 0.00000001036970380253
16334015 0.00000001739235415300
16335050 0.00000003659527326877
16343346 0.00000001062761750776
16353768 0.00000003522136920375
16356283 0.00000001111877834180
16357757 0.00000000627912362600
16360212 0.00000000634210178160
16362650 0.00000000742926092094
16374147 0.00000000352957685910
16381378 0.00000000154500969863
16388809 0.00000000110040866693
16402677 0.00000000124086715306
16409990 0.00000000572901968843
16439815 0.00000003072316043779
16453860 0.00000002509686438852
16458054 0.00000004896432449782
16463627 0.00000000546531022765
16469757 0.00000000728405921152
16479651 0.00000014185027617941
16483525 0.00000000725838650909
16485565 0.00000000739508210598
16486581 0.00000000738891761459
16487516 0.00000000738861151846
16488945 0.00000007045091168679
16494111 0.00000000813702968459
16506279 0.00000000259708869224
16509251 0.00000001046036626163
16513473 0.00000000221838824611
16529353 0.00000001507395417384
16551609 0.00000000258993619999
16553023 0.00000000253209671607
16557827 0.00000001906786652782
16565056 0.00000012737803575310
16579656 0.00000001644104014383
16582779 0.00000002186272046918
16583147 0.00000003831489921900
16583289 0.00000000496758152781
16586547 0.00000002119532064557
16587460 0.00000001343954948868
16589591 0.00000005242085937300
16589650 0.00000015917654026200
16591440 0.00000015992956078600
16591754 0.00000015990609672700
16592646 0.00000007657898279741
16607117 0.00000008734151588227
16615536 0.00000008340616590361
16615822 0.00000004023060735340
16635068 0.00000003810783687784
16649171 0.00000012666647573492
16650095 0.00000004032048385268
16658736 0.00000016354714544237
16665638 0.00000003663737282520
16667254 0.00000002878962513749
16669947 0.00000005632791699200
16670856 0.00000006054455575671
16671427 0.00000006083998491411
16680713 0.00000000850762392579
16681051 0.00000000621996718562
16683804 0.00000000546702245100
16683912 0.00000000541947339413
16684211 0.00000000680548910253
16685619 0.00000001034293565357
16693939 0.00000026939396227986
16696347 0.00000034744166277100
16696404 0.00000034813272171100
16696707 0.00000034813272171100
16696927 0.00000000937536701649
16699698 0.00000000202897548024
16708090 0.00000000359089686441
16711700 0.00000000182632278600
16713622 0.00000000106852989347
16722383 0.00000000188477144387
16729555 0.00000000125735511294
16730133 0.00000000167716529008
16731558 0.00000001339443187181
16736908 0.00000000581983582777
16737255 0.00000000106956191600
16738666 0.00000000790054094401
16740907 0.00000000343065272300
16741983 0.00000003933102406089
16748131 0.00000007381266086553
16749660 0.00000028016857166143
16749917 0.00000061924317375400
16750162 0.00000029344721244709
16760640 0.00000019773435127310
16761652 0.00000019118775744210
16764089 0.00000002768007582486
16785753 0.00000001406309292320
16799665 0.00000001226701265853
16804202 0.00000001205555910224
16813264 0.00000000673913232305
16825885 0.00000000217182888200
16825970 0.00000000193884524317
16827801 0.00000000574632427753
16849658 0.00000001286498934372
16852276 0.00000001921263247740
16856068 0.00000002061443713700
16856290 0.00000001540703186034
16865351 0.00000000316148992501
16874432 0.00000001310463647961
16906922 0.00000002631462197667
16915625 0.00000004109236512731
16923481 0.00000070049078839600
16923944 0.00000014306998558344
16930320 0.00000001331959812910
16931593 0.00000001183065999257
16932328 0.00000001277069365746
16938048 0.00000000336569699354
16945076 0.00000000314544742512
16963614 0.00000000187867011781
16966237 0.00000000226238203778
16968103 0.00000001708249593549
16969464 0.00000001245948375400
16970077 0.00000008556253893852
16971867 0.00000033829398047031
16972413 0.00000020158340645669
16979504 0.00000000371848340163
16986204 0.00000000362133819628
16986413 0.00000000361521208850
16987639 0.00000000358102949456
16988078 0.00000000376454623969
17001312 0.00000001246621915326
17004717 0.00000001828868842542
17006156 0.00000000695703180023
17013119 0.00000000600520696898
17014483 0.00000009007963510568
17034935 0.00000000432496602021
17036229 0.00000000466908339593
17046519 0.00000000147273993605
17064206 0.00000000618637330000
17064921 0.00000000340863411124
17065888 0.00000000192774997360
17083579 0.00000000187982837940
17087951 0.00000001267207374267
17099882 0.00000000116551430437
17103991 0.00000000153723196500
17104554 0.00000000262726847566
17108535 0.00000000617891904400
17109279 0.00000000860628405890
17118793 0.00000000350239297574
17120804 0.00000000324488641878
17131427 0.00000001720655332524
17134418 0.00000000464757827098
17136106 0.00000000423119497956
17141377 0.00000004152612757936
17141890 0.00000044331317417319
17143796 0.00000009504202898395
17148261 0.00000000456917236696
17152419 0.00000000557182072025
17152604 0.00000000700773398405
17157328 0.00000000806735205300
17157458 0.00000000463564603316
17179672 0.00000007218789532500
17180322 0.00000000505139225273
17181674 0.00000000934977508215
17196484 0.00000000585847559728
17197924 0.00000000836264022968
17204636 0.00000012957286622731
17207071 0.00000009632130860096
17214168 0.00000001613112213200
17215449 0.00000002245321273068
17217065 0.00000000836700861264
17222322 0.00000000977825860106
17224078 0.00000001299580890843
17225189 0.00000001573388257276
17228121 0.00000000324987849975
17230406 0.00000000226944492560
17235462 0.00000000279225168620
17240038 0.00000000157139272322
17246740 0.00000000105381106300
17250062 0.00000000208281597549
17252527 0.00000000350892396114
17257369 0.00000000116192914101
17262933 0.00000000101261359800
17263238 0.00000002000083527663
17269531 0.00000005461658799309
17279811 0.00000000336978339403
17292584 0.00000001466725213815
17292877 0.00000003151668590252
17295211 0.00000003227656584960
17303672 0.00000000824315940980
17305604 0.00000000737397605979
17306644 0.00000000630120192147
17308123 0.00000000312840428898
17314880 0.00000000159663403400
17315269 0.00000000147123529546
17317963 0.00000000160813719652
17323995 0.00000000276282241343
17336428 0.00000002273495247800
17339439 0.00000001328928770570
17343221 0.00000002635310832615
17343772 0.00000000268394114727
17345953 0.00000000032416132963
17347604 0.00000000032867294488
17353099 0.00000000283893363600
17353179 0.00000001227529489807
17354907 0.00000000317338241558
17367718 0.00000000246306848510
17374096 0.00000000258964812459
17379082 0.00000000262261358732
17379699 0.00000035987153173500
17383714 0.00000000274306945023
17395964 0.00000000142561152536
17400426 0.00000000624260030396
17409466 0.00000000139546553463
17411982 0.00000000203500980125
17415449 0.00000000191295508220
17443697 0.00000000067274936457
17453776 0.00000000073531326323
17463380 0.00000000538952760243
17464743 0.00000000050082891531
17466010 0.00000000420650157445
17494673 0.00000000099645894000
17495287 0.00000000157449389534
17509173 0.00000000107068554933
17527283 0.00000000833647498673
17528188 0.00000000608329004693
17530786 0.00000000416200112248
17532424 0.00000000582612755558
17533597 0.00000002829741576024
17554048 0.00000006050237130288
17554514 0.00000006880160281600
17554542 0.00000002338355166654
17556641 0.00000013735256655255
17560118 0.00000003418366791847
17561990 0.00000000016564539557
17571773 0.00000000377156543748
17573842 0.00000000077048972821
17596671 0.00000000062485521580
17611855 0.00000000023597403792
17613279 0.00000002528141563290
17632242 0.00000000534568825701
17633293 0.00000000570642866169
17642038 0.00000001265550361444
17642189 0.00000000629335497129
17644402 0.00000000395956697702
17646022 0.00000000384427637700
17648342 0.00000000394413952158
17650877 0.00000012352130021138
17659094 0.00000006595342827287
17666286 0.00000000341689334376
17678824 0.00000000341333698493
17681657 0.00000000465195464329
17686168 0.00000006480990119458
17688196 0.00000010232938591400
17688411 0.00000001518602864752
17696177 0.00000000928339213452
17696331 0.00000001763477849907
17698152 0.00000000961502452276
17703553 0.00000001260059170186
17708212 0.00000002878822697057
17709047 0.00000001785954062424
17709443 0.00000001755334044400
17709789 0.00000001684793305776
17713590 0.00000002897233537567
17713805 0.00000001572752789670
17722200 0.00000007512628145038
17723485 0.00000005204234355347
17730794 0.00000000653888207250
17736439 0.00000000962989031043
17737387 0.00000001681392330228
17742119 0.00000014325937212352
17744045 0.00000019916234677611
17744144 0.00000019918032825700
17746274 0.00000019918032825700
17747071 0.00000019918032825700
17747118 0.00000019913621240700
17747798 0.00000019907824079200
17752123 0.00000015302020435899
17752719 0.00000004878028075900
17754236 0.00000001535527632200
17755443 0.00000004874414127876
17760771 0.00000008519293719587
17775773 0.00000000647736366209
17785838 0.00000000153475981600
17786057 0.00000000153708915609
17795347 0.00000000107122994100
17799662 0.00000001044491216338
17807769 0.00000000958011764811
17812088 0.00000001165376014761
17817942 0.00000000722992671496
17820468 0.00000000723129171452
17821915 0.00000003954067346300
17826663 0.00000000466551631184
17840449 0.00000000249225738267
17844232 0.00000000014252700200
17844802 0.00000000011931024800
17846670 0.00000000011880595700
17846930 0.00000000011881779800
17848524 0.00000000513882990083
17850159 0.00000000121886364753
17857268 0.00000000190196973063
17859629 0.00000001274608308700
17859951 0.00000000293450119079
17866189 0.00000005060724816925
17873082 0.00000008159556130427
17879341 0.00000002618587382785
17880187 0.00000000995939306987
17890191 0.00000000647929680300
17893230 0.00000000903418127641
17911384 0.00000000551966891424
17920408 0.00000000469928643814
17933134 0.00000000369053019177
17938899 0.00000000258448913897
17944499 0.00000000251449457394
17946436 0.00000000309089234400
17948208 0.00000000870993693624
17954750 0.00000003811550135039
17959958 0.00000032235496056385
17962292 0.00000006289662754460
17966268 0.00000000948860110027
17966474 0.00000000958761343561
17966846 0.00000001315536468205
17968624 0.00000001451399569676
17977401 0.00000002738394628200
17977470 0.00000000516853709389
17985065 0.00000000155717537080
17987327 0.00000000936547906017
17992429 0.00000000359929244694
18006458 0.00000001151425494093
18019760 0.00000017464723595504
18027216 0.00000002499229524346
18047950 0.00000000853735438805
18050577 0.00000011014094435349
18061646 0.00000004307276404948
18071144 0.00000005117239733820
18072004 0.00000006734444592030
18073437 0.00000033796289258200
18076288 0.00000003711504917400
18076437 0.00000000337759389007
18078726 0.00000000774713264384
18085674 0.00000000677948053161
18086782 0.00000000334806563078
18092437 0.00000000277075212104
18101142 0.00000000360991161181
18108485 0.00000000393277545487
18112298 0.00000000393346922500
18114643 0.00000008317983112881
18126666 0.00000000328788306417
18136526 0.00000000087983774154
18142669 0.00000000087499640700
18144045 0.00000000265129550878
18148695 0.00000000191911463400
18150049 0.00000000092826968406
18163468 0.00000000227504683586
18170991 0.00000000072581285700
18171043 0.00000000029815993560
18173341 0.00000007428252556332
18176750 0.00000003000813707259
18181182 0.00000000725396380360
18188480 0.00000000365082797619
18200485 0.00000000379404979831
18218212 0.00000000155443187195
18233856 0.00000000819765484186
18237813 0.00000000458624410584
18238917 0.00000000393925340100
18242313 0.00000000155082816300
18243074 0.00000003158539604829
18254000 0.00000050070118850300
18254195 0.00000050161012606806
18254723 0.00000006981558033104
18255517 0.00000001092985949930
18257502 0.00000000489504704841
18262152 0.00000000283899208376
18269051 0.00000001789289997927
18272253 0.00000000185683703322
18279250 0.00000000087718059586
18279502 0.00000000100487822087
18281101 0.00000000101851292500
18284183 0.00000000101562190332
18288518 0.00000000101509315860
18290872 0.00000000113425301761
18294083 0.00000001049644188645
18298031 0.00000000296358263935
18299285 0.00000000170452155622
18303003 0.00000001488689514891
18325093 0.00000002499088870855
18327030 0.00000002241325052900
18327359 0.00000001992043274341
18330173 0.00000006695079135942
18342725 0.00000008328837787919
18346302 0.00000001459233367730
18346822 0.00000001870417731317
18355312 0.00000000405341470600
18355365 0.00000000220051794389
18359851 0.00000000253371062851
18369366 0.00000000091511966951
18384471 0.00000000275636650341
18393982 0.00000001663814307645
18396486 0.00000000519304451500
18396648 0.00000024009284611595
18403179 0.00000008208675590561
18405276 0.00000003362864373018
18406009 0.00000001266533960759
18409339 0.00000001889519816986
18412699 0.00000002912372511442
18414017 0.00000003148183402300
18414742 0.00000010398978332700
18415088 0.00000010267557423176
18416142 0.00000003075467182667
18416620 0.00000001936354958200
18416964 0.00000001789433643066
18417907 0.00000001300654254234
18418818 0.00000000546727009774
18419477 0.00000003882599747478
18427281 0.00000073276945758500
18428450 0.00000073258603070100
18428522 0.00000002265047006149
18432422 0.00000000573740372157
18437655 0.00000000984892332500
18437740 0.00000000963867453984
18440071 0.00000000679390781400
18441681 0.00000000945309571303
18447038 0.00000001264487570599
18448920 0.00000000346247030696
18450015 0.00000019325798173191
18454417 0.00000001301496763982
18459878 0.00000000627293017680
18460247 0.00000000578559906740
18463191 0.00000000578279592200
18468485 0.00000011876599215820
18471680 0.00000008995145881267
18477887 0.00000001700490669752
18478834 0.00000003374332690006
18480929 0.00000042317341205921
18481949 0.00000026464221030273
18483226 0.00000001345133670460
18484365 0.00000002148020129259
18484907 0.00000008391970874996
18485296 0.00000026295596374194
18485834 0.00000033456974580355
18488075 0.00000040750840328300
18488322 0.00000040750840328300
18490357 0.00000007522564575037
18496772 0.00000001070240144465
18504111 0.00000001318320536606
18506579 0.00000001148996433418
18508534 0.00000001138593681960
18515813 0.00000002479025442810
18532034 0.00000000348253389000
18536340 0.00000000348606500214
18552536 0.00000000348703650000
18556561 0.00000000347890710416
18563070 0.00000000323611260199
18568140 0.00000000331040461796
18570051 0.00000000338442692300
18570775 0.00000002605930109030
18576669 0.00000004324172963800
18576922 0.00000006759316747535
18577870 0.00000006826348193500
18578042 0.00000007362706026880
18580112 0.00000032413727637700
18580589 0.00000016416943627173
18581924 0.00000001014040814043
18584523 0.00000000666422940013
18587891 0.00000001231503301046
18590848 0.00000000376758296184
18591989 0.00000000310390746600
18593518 0.00000000309517914290
18596552 0.00000000585100661906
18598676 0.00000000927805106548
18600531 0.00000000997968461700
18600631 0.00000012144770053094
18605174 0.00000016011553356300
18607276 0.00000023203736441869
18608449 0.00000055599531646100
18609247 0.00000055599531646100
18610881 0.00000010863751438675
18611032 0.00000000741886912559
18612661 0.00000000671043385080
18614021 0.00000000987720176953
18617132 0.00000000665493498400
18618737 0.00000000466581438836
18622381 0.00000000462510843321
18624570 0.00000001006233998700
18626167 0.00000001021220605382
18630218 0.00000001949165899800
18631690 0.00000001842872053200
18634074 0.00000008971138458762
18635692 0.00000002650292824645
18638782 0.00000000905997836610
18639505 0.00000002100771380260
18642472 0.00000004471120327895
18643202 0.00000005456622433164
18644062 0.00000041566216359803
18644417 0.00000061355360821000
18644926 0.00000061355360821000
18645372 0.00000008479307166323
18649750 0.00000000594738090458
18650992 0.00000000371167719444
18653275 0.00000000585886175465
18656056 0.00000000818723527163
18657272 0.00000000345950277535
18668878 0.00000000121526971300
18671949 0.00000000148511027500
18672298 0.00000000208783531263
18675377 0.00000000272632100766
18679551 0.00000000585552791116
18691488 0.00000000573351762151
18692433 0.00000000550304532707
18697091 0.00000000535035326066
18701945 0.00000000910868787746
18703762 0.00000002371860323208
18705763 0.00000003271044748600
18706006 0.00000000715778477909
18710988 0.00000000701074825158
18712962 0.00000000460840717400
18715406 0.00000000253665176243
18719472 0.00000000828570053060
18728352 0.00000001249958267471
18740887 0.00000002043209517957
18762467 0.00000000631801433585
18764448 0.00000003668311335266
18767176 0.00000003788007250788
18771052 0.00000001967193624394
18774793 0.00000002271210109065
18784006 0.00000001074743569194
18786933 0.00000001615412210422
18791458 0.00000000012002620926
18794046 0.00000000341653014658
18802308 0.00000001113548469516
18810852 0.00000000031161198533
18812632 0.00000000828153463700
18813513 0.00000000913151145533
18820035 0.00000001308982840157
18829403 0.00000001383994333922
18831102 0.00000000351962089002
18843968 0.00000000228388558143
18845882 0.00000012878431962467
18848364 0.00000001500474461684
18849940 0.00000011006087187372
18854315 0.00000000074540742373
18876852 0.00000000005865754249
18878292 0.00000000021030909232
18881236 0.00000000124173206835
18884839 0.00000000107713477018
18889087 0.00000000125758151139
18898614 0.00000000042099244220
18913507 0.00000000007188718148
18917889 0.00000000007206128047
18921270 0.00000000874441221579
18945713 0.00000000173144835956
18948707 0.00000000558386756883
18961437 0.00000000388426938199
18973225 0.00000000217221536654
18976313 0.00000000461337366244
18979790 0.00000018584936953690
18981497 0.00000008869523603444
18982807 0.00000000008661011500
18990015 0.00000000008671061867
18992561 0.00000000122708687418
18995878 0.00000000011000584294
19000295 0.00000000186752693400
19005090 0.00000000169577088596
19011975 0.00000000148551532471
19012950 0.00000000147123732308
19014356 0.00000000629305658131
19017501 0.00000000243150717203
19024011 0.00000000725705247670
19036442 0.00000000016967717600
19036514 0.00000001466990603978
19046315 0.00000000328443511885
19046840 0.00000000101494183509
19048746 0.00000003759523269865
19057910 0.00000000813069889500
19058087 0.00000001546827900701
19061876 0.00000000011844249106
19065212 0.00000001776321548503
19067020 0.00000000400153667200
19073014 0.00000000423425347830
19078557 0.00000000015335394500
19079056 0.00000000549766683058
19096566 0.00000000310827760685
19099736 0.00000000223109717883
19107419 0.00000000578199670164
19118359 0.00000001345504245521
19119089 0.00000021628829887908
19121841 0.00000004122644979885
19125649 0.00000000311591690297
19126491 0.00000000311453772300
19126861 0.00000000287068908343
19134833 0.00000000005603777975
19138592 0.00000000115051408834
19150270 0.00000000010034653900
19151371 0.00000002148103178450
19157139 0.00000000256547934401
19162475 0.00000002954159016997
19172899 0.00000001190521872991
19201491 0.00000004116335609900
19201638 0.00000004131908348682
19204045 0.00000007481572847564
19207472 0.00000000741207746533
19212193 0.00000000316121889758
19216427 0.00000000895053101349
19222152 0.00000000581647172913
19225327 0.00000000086782263640
19231904 0.00000000056607459256
19235021 0.00000000321747993600
19238150 0.00000000353660355782
19248597 0.00000002330347116009
19254185 0.00000000265189182874
19257923 0.00000001296326581907
19264139 0.00000000588761856689
19264703 0.00000000584886190483
19270189 0.00000000590729623433
19274896 0.00000000562502943625
19276728 0.00000000535672644744
19278409 0.00000003944023540351
19279275 0.00000011899058690084
19284247 0.00000001102749346145
19287152 0.00000000336960016706
19291213 0.00000001225454179267
19294440 0.00000000187153793532
19299986 0.00000000282945293167
19304862 0.00000000230047338797
19316102 0.00000000368867931588
19322497 0.00000001052754205600
19323276 0.00000006635884396685
19326788 0.00000016841938618800
19328281 0.00000016899032589190
19328508 0.00000020468431133345
19329426 0.00000049127985816800
19329569 0.00000049590948446500
19331922 0.00000021134666847307
19332251 0.00000002787095389514
19337821 0.00000000745880783380
19339830 0.00000001370691337977
19343047 0.00000001467415585200
19343367 0.00000000747484600153
19344625 0.00000000510766436255
19347935 0.00000002026982073551
19352177 0.00000001489685075681
19354379 0.00000000882913537062
19364603 0.00000000174393225030
19370336 0.00000000236041436991
19381183 0.00000000310554990112
19383949 0.00000000317308719008
19386230 0.00000000485171409417
19390523 0.00000007161226624283
19392641 0.00000001303634787161
19403818 0.00000000214141238848
19424042 0.00000000111772482929
19431530 0.00000000128413068247
19432841 0.00000000174651142536
19437281 0.00000000140019593800
19437296 0.00000000126707852324
19459532 0.00000000185511388268
19470131 0.00000000089617956849
19471841 0.00000000217772097698
19480942 0.00000000158372914200
19483092 0.00000000644900466178
19487908 0.00000000246577216790
19494502 0.00000000138492939883
19497964 0.00000000098568008506
19506988 0.00000000221958509136
19512402 0.00000000551023503639
19514269 0.00000000251656955904
19517280 0.00000000289367720933
19520287 0.00000000807221576268
19526349 0.00000000356215904862
19528936 0.00000000197885452391
19539895 0.00000002387420278471
19541239 0.00000000098451385652
19565177 0.00000000002692228393
19567754 0.00000000272982480606
19576152 0.00000000194544659307
19577289 0.00000000194466001978
19593197 0.00000002308598036207
19597654 0.00000000500910742400
19598516 0.00000000460446487088
19613525 0.00000000188332949671
19615091 0.00000000192875652468
19620279 0.00000019532496596649
19625072 0.00000030924955635329
19627751 0.00000001307586901656
19632507 0.00000000479333713800
19634654 0.00000000479404555800
19634729 0.00000000481171131018
19638152 0.00000006190537118103
19652098 0.00000000164704937139
19662423 0.00000000075697174179
19668806 0.00000000110778490249
19682955 0.00000000152897504800
19683224 0.00000000620284633394
19686821 0.00000000256190105963
19693752 0.00000000086240322276
19695294 0.00000000165332531624
19701170 0.00000000223167165690
19704665 0.00000000254481100612
19712086 0.00000000080489360191
19726151 0.00000000221100851503
19726751 0.00000000107494854704
19729806 0.00000000130716637049
19744931 0.00000000071387755266
19749070 0.00000000132522206398
19750385 0.00000001801803280504
19756432 0.00000000555230860333
19769937 0.00000001054216607118
19775897 0.00000001366194265606
19786452 0.00000000522352300184
19793455 0.00000001923821175575
19793599 0.00000000229686161795
19797042 0.00000000613406826204
19805361 0.00000000177530718230
19813832 0.00000000718212754156
19814361 0.00000002493123075445
19816140 0.00000000971838343391
19819968 0.00000001126233514900
19820149 0.00000001246292903018
19825394 0.00000000857629520900
19826560 0.00000001486544318967
19839646 0.00000002312194277103
19841080 0.00000003891080535242
19843219 0.00000007861299800783
19844431 0.00000012454296186372
19844969 0.00000004065156944128
19846416 0.00000000611231936982
19846844 0.00000000747498396530
19851547 0.00000000180366770700
19851677 0.00000000183857930328
19858249 0.00000003554501613013
19859237 0.00000004763184010733
19863784 0.00000002395016634497
19866968 0.00000001909510768573
19875709 0.00000000188766038200
19877775 0.00000010823495481087
19883678 0.00000005357992507893
19890542 0.00000000554190446898
19906230 0.00000000391079086227
19910005 0.00000000386959986851
19912457 0.00000000271905240860
19919785 0.00000000178084499760
19940826 0.00000016592832953759
19945837 0.00000042528577262800
19947130 0.00000000511962747565
19950789 0.00000000318376426782
19952071 0.00000000631534321084
19956963 0.00000012551338809184
19961677 0.00000000445007319141
19966218 0.00000000413124915500
19969339 0.00000001462384226805
19969912 0.00000007166287454151
19980045 0.00000002449131982400
19980358 0.00000000982530560469
19983882 0.00000000324817617125
19986006 0.00000000276969089900
19986490 0.00000000278638858562
19990054 0.00000000383681079488
19991027 0.00000000976470581515
19992941 0.00000000673551405227
19999393 0.00000000882817276060
20000020 0.00000001229445215480
20011090 0.00000000726021324701
20016060 0.00000000117402285095
20020072 0.00000000283380714763
20021128 0.00000000272752915732
20030955 0.00000001645419911758
20032917 0.00000000210699858050
20039280 0.00000000695790610956
20050184 0.00000000160234477100
20050702 0.00000000345167799609
20053441 0.00000000347946770591
20079926 0.00000000365281803525
20090155 0.00000000855043072468
20093048 0.00000000202803258842
20098201 0.00000000121673348504
20099758 0.00000000163925892850
20111646 0.00000000067133842852
20116197 0.00000000111424539800
20117307 0.00000000257122820278
20118674 0.00000000566290333125
20119633 0.00000000974710395700
20120149 0.00000000587575128863
20121403 0.00000000260062764391
20122293 0.00000000253503448780
20122483 0.00000002042329030224
20132419 0.00000003386786581658
20134103 0.00000001807339668100
20134906 0.00000001832812450656
20135430 0.00000000940959568337
20137379 0.00000000110085729102
20142069 0.00000000081923463901
20144756 0.00000000080770096128
20153174 0.00000000076746936000
20154305 0.00000000290313224232
20162847 0.00000001228293804835
20170482 0.00000000483607367424
20173884 0.00000000327327753021
20176723 0.00000000440390254830
20188026 0.00000000933251711200
20188684 0.00000001251882764999
20191911 0.00000001898862333986
20199522 0.00000000044358567469
20200988 0.00000000040283436218
20211286 0.00000000442244401244
20224230 0.00000000328497266400
20224253 0.00000000402669957754
20226611 0.00000000065258451399
20227640 0.00000000246975744333
20230652 0.00000000371222028224
20235372 0.00000000847834039944
20246520 0.00000000068427250612
20257959 0.00000000080248960599
20261725 0.00000000537305641849
20272611 0.00000000016767905956
20273021 0.00000000070880875850
20274865 0.00000000109797761188
20282405 0.00000000111216585700
20282727 0.00000000189582629336
20288578 0.00000000272524782616
20302190 0.00000000932630351123
20303341 0.00000000236802484756
20306221 0.00000005983314686275
20310364 0.00000004870246369115
20311104 0.00000001608789774929
20317445 0.00000002523673381123
20321431 0.00000000234244942491
20337564 0.00000000218988707127
20343393 0.00000009651549600136
20348756 0.00000001832153686635
20357019 0.00000000489620964034
20361485 0.00000000006087275889
20365766 0.00000000004890303180
20376227 0.00000000024413561300
20376643 0.00000000844117723685
20395691 0.00000000082349151168
20412353 0.00000000391027414805
20414162 0.00000000139574085449
20419515 0.00000000077344991550
20426705 0.00000000042328552902
20427641 0.00000000208868207892
20436624 0.00000000158003277397
20449340 0.00000000205682743781
20457439 0.00000000280836868527
20459129 0.00000000229117083043
20465061 0.00000000205153309200
20466446 0.00000000581865351937
20478435 0.00000000636156770076
20483554 0.00000000599447305798
20485621 0.00000000329107226909
20486201 0.00000000345100927926
20486766 0.00000000515360626503
20490289 0.00000000395607618636
20491289 0.00000000411132977914
20497678 0.00000000315760286338
20505709 0.00000000340436572385
20509460 0.00000000415538745870
20513612 0.00000000372383136700
20515090 0.00000000344113056497
20525155 0.00000000408720875723
20542782 0.00000000547778578694
20556909 0.00000000159807160085
20560140 0.00000022641590428999
20565730 0.00000013327584539229
20566669 0.00000001901288062009
20569879 0.00000000398790350865
20573046 0.00000000407497950400
20574018 0.00000000518918367713
20590354 0.00000000306359903196
20592047 0.00000000406250277763
20598845 0.00000000549888032400
20598943 0.00000000566521726676
20617914 0.00000000447399900739
20628167 0.00000000350007463500
20628489 0.00000000368591014900
20630597 0.00000001521229733000
20630862 0.00000000216452412663
20633478 0.00000007250411401779
20644492 0.00000000470077939284
20650723 0.00000000436676059756
20652664 0.00000000407361806744
20654786 0.00000000421958600074
20656627 0.00000000994320900749
20658686 0.00000003570276835900
20658880 0.00000002151849505405
20663171 0.00000001547831457310
20664793 0.00000001768985801939
20666759 0.00000006765686231990
20669129 0.00000005383684816208
20670572 0.00000004758066503833
20675442 0.00000004679688806856
20691009 0.00000001074155860875
20694211 0.00000025280651559295
20698280 0.00000010939011225700
20698949 0.00000010624311851500
20699601 0.00000007792939783446
20702049 0.00000000223882549091
20713786 0.00000000105627494608
20714647 0.00000000265802256165
20717946 0.00000013823417894086
20723899 0.00000013083567350472
20725970 0.00000008955357030961
20733852 0.00000001734264979392
20734486 0.00000003531014294400
20734843 0.00000004098193945264
20736495 0.00000035664088487349
20738449 0.00000048713779372100
20738680 0.00000048713779372100
20738797 0.00000030039526425744
20739696 0.00000013902159760814
20742279 0.00000012363403136014
20742953 0.00000000208476800153
20743219 0.00000000209963431821
20744417 0.00000000934873077181
20744598 0.00000002550905990397
20745434 0.00000000111263603903
20757822 0.00000000056607291346
20758723 0.00000000345292592240
20768335 0.00000000058684947614
20768504 0.00000000015114864021
20769423 0.00000000015029876486
20773757 0.00000000015029832200
20774036 0.00000000015716704423
20774649 0.00000000020716499700
20774840 0.00000001530465991297
20776315 0.00000003563470628635
20776349 0.00000001427393656149
20778532 0.00000000748184243430
20779301 0.00000000922844042328
20782918 0.00000002806521180012
20786056 0.00000003185177012983
20787437 0.00000002223380198704
20789306 0.00000004237971854900
20789365 0.00000005447990994400
20789524 0.00000001782629750332
20790752 0.00000004625771281222
20802460 0.00000008312966140834
20806826 0.00000005658701449033
20811712 0.00000001365408702904
20815912 0.00000001162250914047
20817625 0.00000002354620067666
20818278 0.00000001534527234545
20821898 0.00000001107627358115
20822026 0.00000001742542042949
20825669 0.00000001611940051714
20827191 0.00000014426804332990
20828763 0.00000024842267512150
20829247 0.00000024877069531822
20829900 0.00000024135493391268
20830205 0.00000002883546978162
20833285 0.00000003858247166075
20835557 0.00000000973791168356
20839759 0.00000002898234196907
20840286 0.00000001256894886137
20842478 0.00000005490087940894
20855418 0.00000001185712974956
20856990 0.00000000193904868446
20870513 0.00000000174063983634
20874176 0.00000000504212601579
20884991 0.00000000070111566248
20892520 0.00000003566844382793
20912472 0.00000007763652093938
20913995 0.00000011652960912411
20915614 0.00000002100841776415
20926172 0.00000007520475457191
20933061 0.00000000554100325000
20934272 0.00000004145387127482
20945325 0.00000002779671352251
20948523 0.00000000701122868600
20949969 0.00000000426424715716
20952516 0.00000000293369047358
20959721 0.00000000002179569427
20961673 0.00000000245097648134
20965602 0.00000000006551095224
20970226 0.00000000172645760315
20979034 0.00000000578423499816
20983579 0.00000000282639268905
20987428 0.00000003002532578200
20987613 0.00000017199757447268
20995443 0.00000020976700598900
20998390 0.00000011405448813832
21006564 0.00000000604219579448
21011835 0.00000000202450476600
21012127 0.00000000131149290673
21019413 0.00000001663473697553
21023059 0.00000002814462639612
21026309 0.00000002961424442000
21026331 0.00000001338581891520
21029851 0.00000002175375412732
21043381 0.00000000633916231865
21048681 0.00000000142951817968
21048981 0.00000000087346576826
21049579 0.00000000252205383395
21054936 0.00000000500251865157
21056224 0.00000000402280291579
21080481 0.00000001686632392596
21089555 0.00000001931951575039
21089877 0.00000007747317497837
21106843 0.00000007280573884414
21113081 0.00000002636787508600
21113160 0.00000001269965248911
21118078 0.00000001281026447700
21118127 0.00000001287367199536
21118944 0.00000022199668979141
21123662 0.00000001434442987424
21125699 0.00000000243715473844
21127759 0.00000000070043825147
21129537 0.00000000141028509001
21135882 0.00000000694601986703
21139037 0.00000001114856789100
21139484 0.00000003141012645605
21141556 0.00000000842913100500
21143618 0.00000000806405255479
21147876 0.00000000725220169700
21149495 0.00000000466141837618
21155863 0.00000001256330290755
21156834 0.00000000783551445500
21157123 0.00000000506239346700
21157681 0.00000000441761979986
21171382 0.00000000989529313691
21175228 0.00000000472955597567
21177534 0.00000000467798621800
21177567 0.00000005007152527913
21179870 0.00000003642170452595
21185462 0.00000000618370956100
21186734 0.00000000637602459797
21187696 0.00000001037128123532
21193520 0.00000001050350278100
21198206 0.00000000597355745137
21214604 0.00000000226049017141
21222831 0.00000000225586921043
21224543 0.00000000576485032218
21235136 0.00000000876530681800
21235271 0.00000000786603421200
21235490 0.00000000815264728911
21237456 0.00000000594006793938
21242747 0.00000000262353144700
21243999 0.00000000272322490426
21245837 0.00000000702833840601
21247693 0.00000000225243392745
21251733 0.00000000219681521970
21256010 0.00000000267443385238
21257379 0.00000000327378292085
21263201 0.00000000436387747500
21265887 0.00000000904459354246
21269986 0.00000000144927129666
21277717 0.00000001037961090762
21284370 0.00000000823364086700
21284387 0.00000010563330229762
21293037 0.00000028234760895300
21294594 0.00000000197433525648
21309410 0.00000001592267734182
21324172 0.00000009592554012900
21324275 0.00000007994789769118
21325685 0.00000000684412515386
21340117 0.00000001626817264921
21345920 0.00000000366030847126
21349566 0.00000000060549397835
21350451 0.00000000379872924770
21351938 0.00000000026516318592
21352563 0.00000007057035368293
21354858 0.00000012976336761800
21354989 0.00000001727731618573
21364059 0.00000000361927247844
21365502 0.00000000065067049891
21367243 0.00000000282924547576
21369588 0.00000000722031636400
21370692 0.00000002765481397232
21372551 0.00000006204365219720
21378767 0.00000000664228795926
21381641 0.00000000505305500400
21382821 0.00000000784080762723
21384976 0.00000000230264771205
21388284 0.00000000228654577846
21399144 0.00000000206241559900
21399247 0.00000000445368124483
21404118 0.00000000717028300600
21405207 0.00000027096288018639
21409725 0.00000005452883905395
21414302 0.00000001911459002269
21420644 0.00000018656637332500
21422807 0.00000018644038709900
21423102 0.00000011437901155420
21425243 0.00000000596822391527
21428067 0.00000000830295499111
21429782 0.00000000269148279718
21439390 0.00000000995478996742
21442542 0.00000005803523811184
21457220 0.00000000335274774282
21476510 0.00000000161881316096
21481598 0.00000000160210542320
21483514 0.00000000163956941700
21484517 0.00000000175117588844
21485064 0.00000000158919703101
21505601 0.00000000480385201730
21531075 0.00000000112438232130
21546812 0.00000000201144649402
21549491 0.00000000197136143700
21550171 0.00000000664917644047
21565591 0.00000000175127068082
21580765 0.00000000134011542488
21582961 0.00000000138049662786
21583620 0.00000000864740360556
21585618 0.00000000676261302683
21588770 0.00000000362178332215
21590810 0.00000000790823502868
21594668 0.00000000004459859730
21598703 0.00000000004544133307
21601507 0.00000000234379357067
21609451 0.00000000063943842106
21611141 0.00000000451836574200
21611215 0.00000000179318043600
21613515 0.00000000005652814900
21614389 0.00000000005675498514
21620605 0.00000000017289743200
21621771 0.00000000401436112889
21627665 0.00000000088135291940
21637098 0.00000000042125241820
21644860 0.00000000316725239711
21647737 0.00000000543890042200
21648428 0.00000002943509880810
21649009 0.00000000411930061840
21656280 0.00000000000726116500
21659229 0.00000000000726116500
21664139 0.00000000000726116500
21665674 0.00000000000726116500
21668058 0.00000000124227262165
21672012 0.00000000150391415585
21679847 0.00000000271703095748
21682418 0.00000000162852416020
21682508 0.00000000155410520200
21682994 0.00000000267088684596
21684650 0.00000000333900219781
21686082 0.00000000098369520504
21703678 0.00000000271201691119
21707978 0.00000000295331147412
21711868 0.00000000263925379562
21712807 0.00000000304898530905
21722317 0.00000000909909825507
21726545 0.00000000919807602415
21729453 0.00000000948187988600
21729764 0.00000000955063464200
21730094 0.00000001016230697106
21731550 0.00000001117339941069
21731948 0.00000001123805480074
21732638 0.00000001031252227385
21734222 0.00000009413830238390
21736112 0.00000003445826941262
21743514 0.00000000065632192986
21748916 0.00000000091957403079
21750502 0.00000001738042993104
21757762 0.00000000221492421807
21761290 0.00000000202394340604
21763455 0.00000000342073449400
21763517 0.00000000007982228400
21764046 0.00000000006564466052
21770148 0.00000000303691252646
21774225 0.00000000435584309771
21775563 0.00000000824028241514
21778376 0.00000000666501383502
21781196 0.00000000408518495600
21781793 0.00000002310266447583
21787512 0.00000001193654630948
21788188 0.00000000805593975713
21791934 0.00000000354169076702
21797491 0.00000001307445531325
21801558 0.00000008871278357200
21803122 0.00000025037337074100
21805149 0.00000025627854154000
21809131 0.00000001784530010880
21812513 0.00000000510986581079
21813999 0.00000000412286689928
21818031 0.00000008164387049169
21818486 0.00000001949981806380
21826525 0.00000000389334910241
21830946 0.00000000576531480126
21831987 0.00000000574887299321
21833902 0.00000000697932801884
21839418 0.00000000596679930211
21840392 0.00000000281464505086
21843865 0.00000000481395987924
21853851 0.00000001060187600251
21869149 0.00000000413472176882
21872854 0.00000000091535708917
21879467 0.00000000079409458545
21880526 0.00000000083485620961
21883136 0.00000000362797480336
21896863 0.00000000051711615867
21898416 0.00000000672614753915
21906357 0.00000000347221298252
21908052 0.00000000648885443867
21919180 0.00000000304392441135
21921612 0.00000000023467291769
21924170 0.00000000018840519800
21929494 0.00000000044512116419
21935090 0.00000000801110680682
21936564 0.00000000560377075596
21937379 0.00000000772497200500
21937568 0.00000000118212959380
21943420 0.00000000547632976070
21957252 0.00000001493270801804
21965112 0.00000000883599053624
21966861 0.00000001486022156051
21969038 0.00000000330858783662
21970028 0.00000001199383817476
21975417 0.00000000176935650934
21980315 0.00000001205864477882
21980998 0.00000000309759181704
21987747 0.00000000114907793200
21988676 0.00000000147920297487
22000210 0.00000000148899728191
22008087 0.00000000060404080000
22008468 0.00000000056146603200
22010763 0.00000000515561493314
22014766 0.00000000093572885946
22023683 0.00000002861099894339
22036054 0.00000002403397292300
22038134 0.00000002612015199100
22038890 0.00000003577835923090
22042333 0.00000004660681487871
22044472 0.00000010387576206246
22045027 0.00000002593264475039
22045960 0.00000000525606867377
22047170 0.00000000490915177908
22054241 0.00000000253319343231
22054777 0.00000000251636955712
22055345 0.00000001359364204992
22057049 0.00000000486883026718
22062394 0.00000000441411392566
22063716 0.00000000525302772516
22067821 0.00000001402048554700
22078092 0.00000000620990392496
22078859 0.00000000623717226307
22081096 0.00000000803070174465
22085002 0.00000007133080451292
22086616 0.00000014693160403637
22089213 0.00000002084767592974
22093223 0.00000001157163316555
22095402 0.00000000241140103767
22102441 0.00000000277709530252
22104937 0.00000000929928555450
22113405 0.00000000019697035823
22116547 0.00000000019687776600
22118120 0.00000000019795135573
22118303 0.00000000392951646387
22121478 0.00000000816350696519
22126512 0.00000001020997920395
22130475 0.00000000114028473000
22130855 0.00000000194081668247
22135202 0.00000000175896274642
22139503 0.00000000580491875864
22142959 0.00000000331470717036
22144249 0.00000000314301298419
22156205 0.00000001436509997876
22157475 0.00000001057722420700
22157689 0.00000000605935850200
22158771 0.00000000691244960080
22158914 0.00000003166793622994
22169369 0.00000000831387144121
22170090 0.00000000238786663522
22172197 0.00000000470207220111
22174054 0.00000001276702111797
22175926 0.00000001462962144996
22180614 0.00000000629743378569
22186301 0.00000000497898643158
22188054 0.00000007675485409649
22194396 0.00000024502500264476
22200762 0.00000001839250479153
22206089 0.00000001003206418461
22207599 0.00000000459880678785
22208760 0.00000000118934949380
22210543 0.00000000161917794400
22210876 0.00000000386989748289
22213646 0.00000000100028700223
22216168 0.00000000097712531840
22216380 0.00000001234108241082
22228751 0.00000001432590118200
22231578 0.00000001268493340900
22233965 0.00000002238681669148
22237762 0.00000008476520391606
22243588 0.00000045660556953556
22246878 0.00000000371388977752
22253130 0.00000000243892822055
22253487 0.00000000228976308136
22254497 0.00000000188613857885
22256513 0.00000000122034877380
22258522 0.00000000320821955138
22265581 0.00000000617546415090
22266153 0.00000001836883334141
22270758 0.00000001849573853424
22273370 0.00000001685098541046
22280303 0.00000000576789122500
22280956 0.00000007860940499673
22283438 0.00000014659606911119
22292394 0.00000002379526265228
22293612 0.00000001066096881250
22314711 0.00000000142087987472
22318992 0.00000000365653273000
22319042 0.00000000074688344822
22334020 0.00000000030937142923
22337689 0.00000000150962881854
22341242 0.00000000064363151373
22361015 0.00000000195176754881
22364889 0.00000000025553591100
22365274 0.00000000025538878753
22366081 0.00000000053930314566
22366925 0.00000000440026076732
22392569 0.00000000106488330900
22394009 0.00000000106945637725
22403041 0.00000000080810739254
22412812 0.00000000267278080484
22414849 0.00000000152819428510
22417460 0.00000002842913733106
22427180 0.00000007263571625425
22429921 0.00000000074947222622
22447805 0.00000000072394932047
22452252 0.00000000077818539900
22452467 0.00000000146384310883
22461936 0.00000000129483409984
22465329 0.00000000122952396300
22474075 0.00000000187388118887
22477873 0.00000001919509633961
22482280 0.00000003770974776862
22487062 0.00000000339643653380
22489904 0.00000000866220132102
22493179 0.00000000299212175870
22495393 0.00000000826431211765
22501004 0.00000000343575616823
22507551 0.00000000091474340041
22512427 0.00000000161453097659
22518619 0.00000000127536778188
22528983 0.00000001013195987614
22529970 0.00000000461260623554
22542596 0.00000000151167850462
22549256 0.00000003258780763942
22553547 0.00000003769958200012
22572227 0.00000014129625589500
22576117 0.00000000290036437332
22594581 0.00000000163358603729
22606427 0.00000000034749704465
22608199 0.00000000193123680267
22613254 0.00000000328092447733
22615896 0.00000000637812315702
22618595 0.00000001025566736444
22642399 0.00000000128204041371
22643337 0.00000000147173868388
22648940 0.00000000389122808350
22668778 0.00000000038405255505
22673166 0.00000000034848708848
22674057 0.00000000103651996424
22681343 0.00000000230513283544
22690916 0.00000000161141871800
22693620 0.00000000160896760748
22697843 0.00000000433775622608
22704579 0.00000004496197382100
22705277 0.00000002963521939237
22708810 0.00000000089186830500
22709066 0.00000000310204938729
22717064 0.00000000125458199200
22719665 0.00000000195565125499
22741406 0.00000000237871356300
22743605 0.00000000681378228837
22747323 0.00000000263267519469
22749282 0.00000000302460551208
22759766 0.00000000230969459245
22763548 0.00000000911534805700
22767323 0.00000008706871146557
22768305 0.00000000809447467956
22770459 0.00000000199448725174
22772026 0.00000000165609091504
22782797 0.00000000508735336552
22806860 0.00000000194017095364
22826323 0.00000000414295790055
22828261 0.00000000247470299991
22837757 0.00000000333858468369
22842617 0.00000000775663878762
22843877 0.00000001861317925100
22845294 0.00000000700458410396
22859625 0.00000000003440609888
22862870 0.00000000083301081503
22867083 0.00000000857597536809
22876500 0.00000000198176351947
22883649 0.00000000125450346891
22884698 0.00000000121130734200
22884975 0.00000000318119666688
22886319 0.00000000650041344801
22897057 0.00000000846380994329
22897677 0.00000000979061228033
22899306 0.00000001004309553348
22906414 0.00000002593697398127
22917993 0.00000000240604513000
22919558 0.00000003741860702875
22929836 0.00000000252001373686
22941177 0.00000000243315036268
22942104 0.00000000412749786346
22964940 0.00000000496101831457
22969567 0.00000006039925044450
22977325 0.00000004863564654051
22984163 0.00000001136587317087
23013790 0.00000000407300882281
23016809 0.00000000566998366582
23048351 0.00000000145420471636
23078805 0.00000001354991048751
23088015 0.00000002807989203713
23099838 0.00000000112902238040
23106798 0.00000000135518611700
23107078 0.00000003077411884500
23107280 0.00000000143993183300
23107838 0.00000000164465981208
23110728 0.00000000179012069233
23111675 0.00000000263995765170
23120686 0.00000000207911181000
23122281 0.00000000269851569327
23125269 0.00000000920146730812
23130703 0.00000001567112501447
23150584 0.00000000089812502828
23168499 0.00000003209365889910
23174956 0.00000001029503439060
23180226 0.00000000253069043171
23185319 0.00000000241764040811
23193071 0.00000002112359713490
23199934 0.00000005103694592648
23200468 0.00000000670014935826
23219493 0.00000000142649474028
23231640 0.00000000076527870717
23235364 0.00000000103077687540
23255492 0.00000001244591258400
23255899 0.00000000264824113068
23261439 0.00000000150472721587
23266486 0.00000000137748679524
23272470 0.00000001326502449918
23285179 0.00000000128662031606
23293077 0.00000000156586866481
23298509 0.00000000253632454125
23306003 0.00000000160917138890
23314957 0.00000000008302243509
23317849 0.00000000070608087877
23324326 0.00000000408512478028
23336363 0.00000006422612383853
23338997 0.00000000198246682300
23340055 0.00000000196525134361
23341358 0.00000000195715042100
23341733 0.00000000196079929551
23344509 0.00000000200827411720
23347197 0.00000000185005641665
23352592 0.00000003496597230388
23360640 0.00000000412854386937
23364298 0.00000000732827727225
23369256 0.00000000732558755668
23373171 0.00000000267318105769
23378876 0.00000000156049324076
23380614 0.00000000341950231160
23383742 0.00000000121578087421
23383873 0.00000000081925542318
23386781 0.00000000076576208000
23387333 0.00000000755523243937
23405164 0.00000000869180969423
23409950 0.00000004006645853997
23421443 0.00000000810627720700
23422712 0.00000000652721400286
23432532 0.00000000032559139835
23443172 0.00000000020191194489
23443841 0.00000000646726690240
23451839 0.00000000755535435900
23452912 0.00000000573128225663
23458375 0.00000000016644828100
23460356 0.00000000016657632952
23461389 0.00000000018593266663
23470655 0.00000000091572440100
23471019 0.00000000175726298032
23473480 0.00000000183847571831
23477542 0.00000000322327324057
23486075 0.00000000848941217428
23490212 0.00000000306976380589
23494757 0.00000000049109218349
23522259 0.00000000085477501574
23531084 0.00000000079795944795
23535457 0.00000000525235089348
23537957 0.00000001035096494617
23545759 0.00000003762724303620
23558338 0.00000000595517995781
23561264 0.00000000930004896952
23565006 0.00000001609630234721
23568619 0.00000000425942138061
23574152 0.00000000240149281790
23577959 0.00000000521841977107
23584179 0.00000008893154797114
23588260 0.00000000387198445159
23589727 0.00000001128557479768
23593290 0.00000000430101481324
23594600 0.00000000565621116151
23594911 0.00000000658636730914
23599931 0.00000000951484911077
23602321 0.00000000138147107251
23606045 0.00000000539565285546
23616732 0.00000002391443800372
23617276 0.00000071178294054477
23618404 0.00000071184828718100
23618853 0.00000010320086498480
23619860 0.00000000419381669189
23620400 0.00000000378369571325
23632073 0.00000000799908919389
23636208 0.00000000703697978914
23636993 0.00000000509709185481
23642524 0.00000000639945011219
23651834 0.00000000864052267395
23661293 0.00000002091093956358
23670495 0.00000000212233207145
23674386 0.00000000112936853500
23674565 0.00000000110872705100
23675029 0.00000000109740270235
23676518 0.00000000705179215788
23684542 0.00000001317343117135
23686623 0.00000001054130788117
23690630 0.00000000624523993829
23692778 0.00000000223037890224
23699579 0.00000000213804723014
23702561 0.00000001318410321813
23709931 0.00000000014296833947
23712292 0.00000008910466453620
23719145 0.00000000166865790372
23727836 0.00000005634766192340
23731315 0.00000011598716575100
23732067 0.00000015007155166883
23732530 0.00000004952545683159
23733653 0.00000000873819365546
23746337 0.00000000639125707965
23752189 0.00000002942093884700
23752436 0.00000003096080838029
23753051 0.00000011551354833003
23753899 0.00000002435292046977
23756756 0.00000001474699142712
23757885 0.00000001372884424562
23758380 0.00000001974242698764
23759301 0.00000000354386867030
23776561 0.00000000365739490503
23788315 0.00000000192569402237
23790493 0.00000000179919993101
23798287 0.00000000169742849676
23800252 0.00000000195036753379
23805469 0.00000000349362317069
23808080 0.00000000568631277705
23809711 0.00000000337681370110
23820287 0.00000000313445729209
23824271 0.00000000184464761900
23824415 0.00000000180292239141
23826401 0.00000000188064825182
23827674 0.00000000626083585484
23832792 0.00000000500696739200
23833262 0.00000002743876059505
23834001 0.00000000221591999442
23840748 0.00000000804803444881
23842142 0.00000000357233870219
23845118 0.00000000287600327059
23858500 0.00000002148041369005
23864281 0.00000000777452833560
23866073 0.00000000754909380528
23881154 0.00000000246242198950
23887289 0.00000000800345399900
23887448 0.00000002695439456445
23893485 0.00000000032797259476
23895381 0.00000000343949391173
23898269 0.00000000542693503527
23901585 0.00000000453105306286
23917927 0.00000000441082132171
23920413 0.00000000130669029157
23926287 0.00000000133262966155
23934087 0.00000000005696288500
23936004 0.00000000005711134094
23937174 0.00000000005954908200
23937310 0.00000000506720390046
23938507 0.00000000204334270932
23949292 0.00000000131379638794
23963061 0.00000000721767017941
23971962 0.00000000736318346100
23972236 0.00000001572166295500
23973330 0.00000003335982387730
23974100 0.00000012095207850158
23978086 0.00000002540494143334
23981149 0.00000002880906772274
23991310 0.00000000329619388484
23991907 0.00000000207879289788
23997422 0.00000000205222594621
24000003 0.00000012763416954942
24015036 0.00000001367769186196
24015771 0.00000001239634384500
24017565 0.00000001125882891100
24018128 0.00000001071559989060
24019544 0.00000001057206842323
24020547 0.00000000631199586211
24026159 0.00000000505942424900
24026450 0.00000000505022656200
24026816 0.00000000532524496200
24027260 0.00000011188381694500
24028488 0.00000001736016057917
24038081 0.00000000137134730536
24046446 0.00000000141671805168
24047046 0.00000000339069222503
24053854 0.00000000127834130996
24056599 0.00000000604234538602
24057852 0.00000000215181508418
24060429 0.00000002861673126124
24060742 0.00000000893467202924
24063020 0.00000001049304513291
24064990 0.00000005293508664208
24068370 0.00000002337585718569
24070703 0.00000000642439311459
24076470 0.00000001455039648931
24078168 0.00000000283414165414
24085113 0.00000000017006333673
24085858 0.00000000017189922776
24089684 0.00000000396695983293
24092754 0.00000000625628625577
24096522 0.00000000927825286177
24103584 0.00000000294884113200
24107000 0.00000000263698932470
24120442 0.00000000213153495128
24133087 0.00000001641711866636
24133545 0.00000000625718818796
24136851 0.00000004180670324415
24144368 0.00000000654730229698
24145543 0.00000000716828010354
24153136 0.00000000514784085100
24153292 0.00000000464864299818
24162907 0.00000000686913679396
24163339 0.00000013539959981188
24175210 0.00000000096966009445
24197284 0.00000000044630115816
24197661 0.00000000128573195496
24215779 0.00000002155260308526
24228355 0.00000002877648581168
24233917 0.00000000609439637154
24239476 0.00000002557573519883
24240731 0.00000000817740415224
24246206 0.00000000438602252450
24246806 0.00000003365902855757
24247580 0.00000007184913445856
24252048 0.00000018649067655081
24256693 0.00000023000921817473
24257198 0.00000003097369402011
24275166 0.00000000548610866085
24278435 0.00000000241057150259
24292568 0.00000002412646788378
24293049 0.00000001691652957839
24299780 0.00000001995871685159
24301491 0.00000001461529910403
24305703 0.00000000409240427092
24316134 0.00000000002810665158
24317210 0.00000000723749498955
24318235 0.00000000003237473354
24322481 0.00000000270764510308
24334586 0.00000002230664539195
24343408 0.00000000098715825590
24348331 0.00000000005396956941
24349615 0.00000000761406215269
24350608 0.00000000008157187248
24351771 0.00000000014465951192
24352890 0.00000000183141630577
24355689 0.00000000084204152475
24356122 0.00000000539118284393
24359376 0.00000002831142825555
24362179 0.00000000098281004300
24362502 0.00000000084078143303
24363246 0.00000000088622895991
24363768 0.00000000857656984563
24374573 0.00000000005923342512
24377047 0.00000000131452509005
24388058 0.00000000352323064260
24391533 0.00000000010895835145
24395688 0.00000000175751169888
24405107 0.00000000014887756900
24406525 0.00000000521226974798
24412699 0.00000003100724267437
24415041 0.00000001510177869800
24417785 0.00000001508820298700
24417816 0.00000002294191792961
24421856 0.00000003240007388480
24425455 0.00000024699751864790
24432164 0.00000000388347807672
24440349 0.00000001443980993848
24444375 0.00000000192636698500
24444648 0.00000000124533416686
24449708 0.00000000080335304693
24456102 0.00000001884021207786
24456529 0.00000000084286707626
24462883 0.00000000534814433960
24470708 0.00000000634284390415
24475083 0.00000000240923736837
24477775 0.00000000446573042534
24480779 0.00000000149068578199
24483440 0.00000000147526250300
24483502 0.00000000171136041954
24484905 0.00000000175787257209
24485859 0.00000000171792999629
24486394 0.00000000165345885700
24486856 0.00000000164990477800
24487460 0.00000000208763438921
24498747 0.00000010080342133092
24512033 0.00000000087675732915
24513156 0.00000000185019092400
24513223 0.00000000319254801502
24517583 0.00000000080960443537
24518435 0.00000000080287635400
24518641 0.00000000081292169320
24521616 0.00000000081123553344
24525392 0.00000000233129648811
24530070 0.00000000357510980400
24530505 0.00000004204726923346
24533089 0.00000001369921193750
24536099 0.00000000525044045866
24538434 0.00000000435206508800
24539273 0.00000000274547868081
24566373 0.00000000368440734950
24570714 0.00000000333586477730
24576688 0.00000001046533365919
24579785 0.00000000084476870605
24584855 0.00000000072280430419
24593497 0.00000000063971624423
24594364 0.00000000177120847909
24605160 0.00000000065433531625
24606622 0.00000000219770640096
24633013 0.00000001561291826100
24633712 0.00000000434361254700
24634690 0.00000000434366952300
24634717 0.00000000227843342312
24660215 0.00000000070207515670
24670327 0.00000000040353589777
24677633 0.00000000040354629513
24680719 0.00000000040413222573
24682726 0.00000000040670936196
24688247 0.00000000040903807350
24692463 0.00000000041192843900
24693776 0.00000000042470015612
24695412 0.00000002473391067725
24701003 0.00000015090387264833
24702622 0.00000001508174229770
24715702 0.00000000647760706700
24717103 0.00000000844510830600
24717457 0.00000000893668896100
24719212 0.00000000653456186530
24720531 0.00000000216519850724
24723707 0.00000001448492156868
24729069 0.00000011058441019715
24733015 0.00000000333196231383
24734850 0.00000000249776206677
24746444 0.00000000337326386656
24748381 0.00000000129281411285
24751617 0.00000000715044075216
24753840 0.00000000072148320699
24755431 0.00000000049198707785
24758531 0.00000000047167158461
24761161 0.00000000048631907755
24761194 0.00000000049462214900
24761425 0.00000000399680358800
24765417 0.00000000534851949497
24767708 0.00000001058066366471
24769743 0.00000000362938188767
24787213 0.00000000852554286259
24788097 0.00000000233903913639
24790109 0.00000000198509175665
24792224 0.00000000102463320863
24801805 0.00000000492916975242
24810956 0.00000000056059902035
24816606 0.00000000056339379800
24816801 0.00000000056559694228
24818294 0.00000006547728854384
24822516 0.00000009039670125875
24832631 0.00000000125978321121
24835381 0.00000000653848003147
24836768 0.00000000407022821681
24840460 0.00000000182323955135
24844319 0.00000000381685696366
24846720 0.00000000199738768052
24859038 0.00000008886703972455
24868302 0.00000000132700903828
24873303 0.00000000165820306978
24874767 0.00000000525175610934
24876361 0.00000000613234301489
24877544 0.00000000435826562723
24880617 0.00000000693187389193
24882261 0.00000000670992415100
24883056 0.00000000664202623378
24883908 0.00000030315410340604
24885274 0.00000010576786181661
24892908 0.00000000340907400548
24893864 0.00000000091279437673
24896154 0.00000000121311339378
24900061 0.00000000034320010192
24904757 0.00000000003490270108
24907119 0.00000000747347065795
24931312 0.00000004535214596695
24935312 0.00000000420091548300
24935356 0.00000000517286190919
24939172 0.00000001874850930820
24939800 0.00000002633011930963
24942637 0.00000000388160450200
24943101 0.00000000361972715833
24946082 0.00000004995099229656
24948167 0.00000007995910121094
24951116 0.00000007451861898461
24954416 0.00000002002861359960
24955964 0.00000000316272979394
24962613 0.00000000204049077700
24963459 0.00000000238185835665
24966589 0.00000000185044090842
24980117 0.00000013350222994658
24980805 0.00000012472458535500
24981923 0.00000001881537500700
24985545 0.00000001328777024106
24991445 0.00000000079712953221
24992100 0.00000000083193049256
24992825 0.00000000138506329500
25000281 0.00000000183657984422
25002830 0.00000000417699494144
25004496 0.00000000179938806399
25007795 0.00000000969444251569
25008562 0.00000029683400359772
25013472 0.00000004221958200301
25021311 0.00000000540138455880
25025907 0.00000000210202994600
25026006 0.00000000034063805797
25027374 0.00000000023059741556
25040121 0.00000000023552248711
25041309 0.00000000031118575688
25043027 0.00000002711201460550
25045816 0.00000001370759902589
25046969 0.00000000105888388200
25047078 0.00000000257483637729
25056091 0.00000001828845053527
25065668 0.00000000498707450020
25069644 0.00000002412247098825
25070774 0.00000005518023779043
25071821 0.00000001679558935241
25072407 0.00000000158147960033
25080012 0.00000000457195196234
25085267 0.00000000521951807266
25095751 0.00000000927956324629
25096743 0.00000001174731315853
25099024 0.00000003421500765300
25100208 0.00000003427788437376
25102585 0.00000000373902112300
25103600 0.00000000822217513975
25109350 0.00000000351271292586
25114970 0.00000000257768516652
25118377 0.00000000110187888174
25120328 0.00000000125900175030
25123047 0.00000001177190768397
25132923 0.00000000536537627586
25136916 0.00000000538526881200
25139055 0.00000000164521933214
25145780 0.00000000131878530457
25147786 0.00000000447933543827
25149891 0.00000000056718464937
25154439 0.00000000220209600991
25164231 0.00000000028339439225
25173589 0.00000000014239398000
25174725 0.00000000013910745051
25185420 0.00000000014780832673
25188509 0.00000000026900286014
25195327 0.00000000123734333760
25205864 0.00000000164401697917
25216178 0.00000000091120315484
25220861 0.00000000619443137579
25227401 0.00000000079101029115
25233814 0.00000000203694327978
25249822 0.00000000169619963212
25252226 0.00000000176733890200
25254189 0.00000000271868006211
25273812 0.00000000350092431466
25279230 0.00000001771052839708
25300836 0.00000001040457195265
25307597 0.00000000109667772452
25333548 0.00000000027923259692
25336402 0.00000000028530281783
25347328 0.00000000116047117212
25373647 0.00000000369977216500
25374004 0.00000000636739202300
25375112 0.00000003182710632371
25378214 0.00000000408973715172
25384945 0.00000007307345407882
25398055 0.00000000223408473574
25404972 0.00000000177200157351
25411108 0.00000000234637185162
25415383 0.00000000319739531111
25429238 0.00000047990905945646
25431539 0.00000001593388496409
25436468 0.00000000862140841488
25436672 0.00000002603678469939
25445056 0.00000000745173350110
25446327 0.00000000835846141937
25454103 0.00000000395966668009
25455345 0.00000000205817285273
25457324 0.00000000162305685000
25457384 0.00000000121534292700
25459035 0.00000000112533586423
25472235 0.00000000112677170031
25472603 0.00000000150126174637
25485414 0.00000000742013661419
25497353 0.00000000193763151697
25508195 0.00000000047729085555
25518184 0.00000000263864756241
25527574 0.00000000629020466560
25530255 0.00000000376804572537
25538071 0.00000000143967965459
25544008 0.00000000679761485716
25545414 0.00000000712506287414
25547848 0.00000000525481269016
25555897 0.00000003541609981688
25558118 0.00000000657911082488
25566954 0.00000000203446027083
25577166 0.00000000280879768751
25583389 0.00000003748115521100
25584414 0.00000001400037329895
25587429 0.00000000016017198755
25591195 0.00000000018183695936
25606515 0.00000000106880450132
25625646 0.00000000136169354948
25651335 0.00000000126800179700
25651410 0.00000000126676578729
25657058 0.00000000415179619716
25661883 0.00000000244462323355
25671029 0.00000000985264911636
25685945 0.00000003644770713482
25691799 0.00000000464547813163
25694258 0.00000000412461247034
25707900 0.00000000270284194600
25708178 0.00000000288925889855
25714705 0.00000000067576759961
25727997 0.00000000220888799556
25747436 0.00000002765664715199
25753362 0.00000000379199105630
25756620 0.00000000016106239184
25759354 0.00000000199104500919
25776959 0.00000000160012399743
25781282 0.00000000128519054857
25782178 0.00000000059917843646
25797538 0.00000000157615938450
25804577 0.00000000568062120817
25828319 0.00000000063353765105
25829939 0.00000000056248482800
25830255 0.00000000055602284651
25832964 0.00000000110970183873
25841347 0.00000000082298331976
25862686 0.00000000019677173936
25870181 0.00000000064460158183
25882060 0.00000000209182853543
25887696 0.00000000059042787554
25898877 0.00000000293364701468
25900821 0.00000000048444181200
25903373 0.00000000126746283199
25910525 0.00000000421916283260
25924248 0.00000000717444718449
25924819 0.00000000974798524246
25931195 0.00000000666392249496
25932983 0.00000000402393325405
25944893 0.00000000957550640835
25949168 0.00000000872619895434
25950828 0.00000000276835032830
25954499 0.00000000507202058217
25967838 0.00000001484304605721
25977970 0.00000000787769178185
25981773 0.00000000786763986600
25982856 0.00000000765158417276
25986917 0.00000000668485610800
25987024 0.00000000365760940810
25996876 0.00000000247135380448
26000862 0.00000000336000284670
26006868 0.00000000696896527395
26008915 0.00000000387426262655
26031357 0.00000000073422352780
26044963 0.00000000042864507397
26050964 0.00000000042817091300
26054472 0.00000000112552975636
26089864 0.00000000143328794700
26089920 0.00000000177740239395
26090514 0.00000000127117085361
26094576 0.00000002299391215839
26116740 0.00000000109592557126
26117003 0.00000000123350006200
26117260 0.00000001238070387088
26124180 0.00000000566853164622
26127411 0.00000000594659346400
26134691 0.00000000218119928201
26136162 0.00000000145064787632
26145023 0.00000000136188770327
26147048 0.00000000505793270462
26154069 0.00000000571731628417
26158485 0.00000000603592985090
26163866 0.00000000241755980913
26174474 0.00000001042827706517
26176988 0.00000000589629301252
26179531 0.00000001162222947970
26182327 0.00000001073861869753
26188634 0.00000007368602030577
26194030 0.00000000806699998589
26195960 0.00000000832771897589
26200118 0.00000001547866324528
26201909 0.00000000995791778700
26202400 0.00000000665322052703
26203048 0.00000000191119520466
26209795 0.00000000088651141987
26220640 0.00000000033802480579
26226123 0.00000000017691994457
26232647 0.00000001073522529411
26238745 0.00000000754082824745
26245575 0.00000000982342001538
26247159 0.00000000276397869402
26248730 0.00000000251091292276
26250046 0.00000002941606951525
26253840 0.00000002808345629734
26256893 0.00000000769747527012
26258039 0.00000000955718272062
26259792 0.00000000820245242386
26276888 0.00000000696239602882
26283575 0.00000000061493406800
26283639 0.00000000061984006700
26283779 0.00000001344251271917
26296475 0.00000000299044961159
26313330 0.00000001156035631081
26319478 0.00000000799654203183
26321396 0.00000000513896232575
26324026 0.00000000138390218800
26324064 0.00000001115824010615
26329891 0.00000002333381973488
26350127 0.00000000338705299929
26352796 0.00000000106617019354
26357396 0.00000000113157821350
26364467 0.00000000055078139226
26365981 0.00000000131480982368
26368303 0.00000000172737341736
26372043 0.00000000028887868836
26376866 0.00000002141630884853
26387226 0.00000007500739538200
26387468 0.00000001860903069439
26390611 0.00000000484347038872
26397975 0.00000001136846427852
26399165 0.00000001942095516200
26399885 0.00000000546090169929
26403188 0.00000000323987994551
26406839 0.00000000215265772148
26418538 0.00000000352382217361
26424339 0.00000001435391892354
26428112 0.00000000371649017100
26428188 0.00000000240805284237
26435708 0.00000000189630084605
26436244 0.00000000170344665100
26436611 0.00000000270764924840
26439074 0.00000000507649778453
26441982 0.00000000021309470566
26442585 0.00000000021285811555
26443288 0.00000000389921018555
26459455 0.00000000770918545000
26459640 0.00000000707920242606
26465979 0.00000000396427745000
26467875 0.00000000524887507921
26474158 0.00000000870878865667
26475149 0.00000000450352756563
26482484 0.00000002097144285381
26490211 0.00000000466460683250
26498774 0.00000000353897218625
26500739 0.00000000369625909147
26501913 0.00000000468024058900
26503154 0.00000000920580094053
26510706 0.00000001991809357568
26516351 0.00000001219588126437
26530136 0.00000001483999225714
26533077 0.00000000942799530556
26538473 0.00000000630198124540
26538901 0.00000000410034754390
26547587 0.00000001472183923100
26547857 0.00000000381362592645
26557022 0.00000000366863111300
26557786 0.00000000473304267600
26558958 0.00000000870111240593
26566461 0.00000000381325678800
26567942 0.00000001949405257938
26574190 0.00000000871089523864
26577185 0.00000000759394659554
26580776 0.00000000531381355900
26582753 0.00000000290610885246
26588107 0.00000002931487379357
26598272 0.00000000700960291451
26608517 0.00000000771913557600
26610103 0.00000000321132602152
26611712 0.00000000216297430881
26615418 0.00000000132437071894
26628194 0.00000000205192236848
26637134 0.00000000500020053978
26640108 0.00000000588105256062
26642534 0.00000000382364928484
26643934 0.00000000409872659668
26645152 0.00000000411834212288
26647771 0.00000000187872065250
26650305 0.00000000136295367010
26655457 0.00000000270301778700
26655512 0.00000000393456168490
26658863 0.00000000462550375298
26664758 0.00000004087253515700
26665432 0.00000005500264769020
26673047 0.00000002263119566179
26681797 0.00000000772441348700
26685394 0.00000002160689049763
26692482 0.00000002698856573099
26693866 0.00000002209441245800
26693948 0.00000002182807711741
26696741 0.00000002180301886100
26696989 0.00000002199810832533
26698257 0.00000006967161051923
26699052 0.00000060225138951409
26700318 0.00000071613366125200
26700602 0.00000036402606788400
26701936 0.00000002444208535769
26702785 0.00000001096340711661
26704839 0.00000000856399984000
26704863 0.00000000758636893496
26704973 0.00000000619312063296
26710929 0.00000001513544077246
26712642 0.00000001567978690100
26712836 0.00000001942825390435
26715676 0.00000042026339970800
26716889 0.00000042040349540600
26717297 0.00000042040349540600
26717709 0.00000042037808550400
26717976 0.00000021608994399600
26718261 0.00000002741570202707
26721878 0.00000000558298796667
26722765 0.00000000515034756565
26723534 0.00000000526053936000
26725165 0.00000000535410496429
26730329 0.00000000547722087900
26732335 0.00000006346389564278
26754202 0.00000001114097050284
26755483 0.00000001427881600875
26756022 0.00000011489375702575
26767184 0.00000034230477246715
26769135 0.00000010830094112600
26769202 0.00000000566375843300
26769245 0.00000000566147438600
26769774 0.00000000549278190114
26771217 0.00000000534689781500
26772842 0.00000000527761118582
26776572 0.00000000538484973102
26780036 0.00000000312770053573
26783663 0.00000000605759316880
26785928 0.00000001548351629916
26786845 0.00000001250605208787
26787291 0.00000000301346404047
26787748 0.00000000347152378000
26787849 0.00000000599880843209
26789430 0.00000000895305031800
26790460 0.00000001462108628894
26791547 0.00000001265450854804
26792354 0.00000001457914184881
26795766 0.00000001981487584300
26796014 0.00000001949836991325
26797463 0.00000037446708468885
26800371 0.00000070640666150900
26800448 0.00000014683785472967
26803786 0.00000001167222983702
26805623 0.00000001168034376400
26806368 0.00000001157111290785
26809366 0.00000000405849869371
26812202 0.00000000258844761443
26818798 0.00000000359441939000
26820863 0.00000000371326340200
26821069 0.00000000343643828178
26826336 0.00000000298564389433
26827521 0.00000000401258866345
26831258 0.00000000421604149024
26833323 0.00000001854964553792
26835018 0.00000002102812838377
26837016 0.00000035297386480363
26839258 0.00000004920381389082
26841735 0.00000001064820683300
26841803 0.00000000610898892162
26844063 0.00000000485737925225
26851729 0.00000000404046605671
26853119 0.00000000291171627843
26859358 0.00000000167879935183
26861474 0.00000000138690371257
26877256 0.00000000264156890711
26880459 0.00000000214008943443
26885107 0.00000000201711572996
26891730 0.00000000391745225490
26895592 0.00000000109974945860
26901795 0.00000000220355799222
26908050 0.00000000086442585733
26913643 0.00000000193998752545
26918296 0.00000000086300799750
26929152 0.00000000032648102811
26930217 0.00000000418299326639
26942088 0.00000000670052263000
26943343 0.00000000749212373300
26944138 0.00000003640368314015
26945241 0.00000023190978600931
26947332 0.00000004184762756984
26947782 0.00000002208905479822
26948370 0.00000000064968206941
26953352 0.00000000001519740461
26956706 0.00000000345783111390
26970358 0.00000000337802814041
26972748 0.00000000012108192812
26973119 0.00000000020093051805
26976500 0.00000000428368289395
26979373 0.00000000201314262818
26982482 0.00000000660436768043
26986061 0.00000000295080274100
26986173 0.00000001261807373143
26986748 0.00000000200873300173
26988571 0.00000000180593633105
26990087 0.00000000179544698269
26991908 0.00000000180307888136
26992567 0.00000000627353351579
26994130 0.00000000182060904728
27000030 0.00000000353635219673
27006619 0.00000000290746282842
27007163 0.00000000446528355769
27010211 0.00000000831820515500
27011802 0.00000000986265589260
27014402 0.00000025086924532182
27023850 0.00000022642467575900
27025515 0.00000005159642304563
27031695 0.00000000792161941654
27034627 0.00000000702863510811
27037800 0.00000000703256289866
27044017 0.00000000911397988374
27046037 0.00000000841328856153
27049379 0.00000000756460934855
27049635 0.00000000718943841712
27054252 0.00000000808750288580
27055104 0.00000000388057054278
27061287 0.00000000676371843400
27061783 0.00000002444712736638
27071827 0.00000000715615091858
27075330 0.00000000343335266699
27079310 0.00000000304064430584
27083017 0.00000001411420232000
27083106 0.00000002150732414328
27087201 0.00000000885007514960
27089961 0.00000002716371197100
27090474 0.00000005360131663919
27093711 0.00000000182573505084
27094577 0.00000000183458018815
27095411 0.00000000184454672111
27097629 0.00000000238530388344
27103751 0.00000000134446498501
27105523 0.00000000482747428501
27108137 0.00000000555885499386
27108891 0.00000000259291519553
27113787 0.00000000465348534646
27116399 0.00000000297740216100
27116452 0.00000000284660418037
27117916 0.00000000276182015764
27120255 0.00000000276206523247
27122320 0.00000000732101103323
27125349 0.00000001421546894300
27125522 0.00000014576284229680
27130825 0.00000060457726208200
27131266 0.00000060457726208200
27131365 0.00000060457726208200
27131538 0.00000009907995298355
27137937 0.00000001018292130682
27140252 0.00000021325498700300
27140328 0.00000024291014927600
27141178 0.00000035017206844800
27142601 0.00000001345994244316
27144963 0.00000002331903933579
27147453 0.00000002824863405500
27148423 0.00000002289370425300
27148517 0.00000001276103621233
27157065 0.00000000222450898983
27161868 0.00000000221200470033
27168837 0.00000000187219892959
27177658 0.00000000319416384204
27181794 0.00000000188015889800
27181982 0.00000000216537823636
27185091 0.00000000669478958085
27187567 0.00000000220170446015
27195099 0.00000001300992847665
27204254 0.00000000201849032667
27206448 0.00000000468600419930
27208461 0.00000000233145170500
27208724 0.00000000262387443669
27218006 0.00000002454719829103
27219920 0.00000000569773765294
27224226 0.00000000412165622472
27227083 0.00000001387270241616
27228446 0.00000000395225142442
27233443 0.00000000403541671538
27238139 0.00000000322138484600
27238153 0.00000000321908790100
27238687 0.00000000377395163124
27246439 0.00000001711033432453
27252709 0.00000001137298955694
27267823 0.00000000864680683000
27268050 0.00000000626883470445
27269954 0.00000000637833702261
27278698 0.00000000830399434346
27290335 0.00000000748433565343
27297550 0.00000000670459821100
27297806 0.00000000546789050265
27303099 0.00000000591049518405
27307233 0.00000002410902537458
27309995 0.00000023237395840838
27311368 0.00000089391950277500
27312193 0.00000074163762803997
27313892 0.00000002273540591308
27316567 0.00000000402557826915
27317398 0.00000000546276489246
27321053 0.00000000339436546238
27326228 0.00000000266322230003
27329894 0.00000000932688539397
27340924 0.00000000403861479914
27353451 0.00000000061033910277
27358002 0.00000000094541640987
27365645 0.00000000216356258300
27366036 0.00000000674994680180
27372097 0.00000000218278872698
27375217 0.00000000226430052451
27382646 0.00000000217106868800
27384045 0.00000000215808110084
27387595 0.00000000341612438135
27394029 0.00000000366579815300
27394145 0.00000000440292869809
27395391 0.00000000646841160800
27396055 0.00000000396635028445
27399757 0.00000003839483914724
27401561 0.00000000662501762500
27403151 0.00000000422620200900
27405232 0.00000000368920222963
27408043 0.00000000238629346641
27409061 0.00000000422609694943
27411576 0.00000000454409063728
27416311 0.00000000891757835879
27426983 0.00000006321062025634
27427527 0.00000000564951689712
27431448 0.00000000280644051027
27436263 0.00000000358814219277
27446060 0.00000000422121771840
27447203 0.00000000502545775001
27450356 0.00000000032941447480
27450834 0.00000003488595562528
27453429 0.00000003494992364959
27456204 0.00000000599392347168
27459298 0.00000000665001953922
27461028 0.00000001579365901900
27461821 0.00000001026333365625
27463501 0.00000001069126739117
27465327 0.00000006557954392709
27465586 0.00000001431874217862
27468479 0.00000000376328892313
27474523 0.00000000988542136373
27476133 0.00000000551047274140
27478821 0.00000000095880071569
27480244 0.00000000877833170639
27483587 0.00000005160171993200
27484417 0.00000003812372362382
27485366 0.00000029687801571872
27490373 0.00000000255820032257
27494851 0.00000000871845232512
27496417 0.00000000516758015727
27496964 0.00000000489926236446
27498258 0.00000005633053600919
27510873 0.00000001014159081855
27511922 0.00000000462681734180
27525584 0.00000000193124959497
27528341 0.00000001472139223989
27536742 0.00000005642423851500
27538396 0.00000009946558549605
27548816 0.00000000299498583727
27551612 0.00000000696447428439
27552366 0.00000000530959713975
27552800 0.00000045132514200490
27553710 0.00000061495865663489
27554231 0.00000006059118848755
27556477 0.00000000483498904800
27557842 0.00000000432710298827
27565299 0.00000000339671110092
27565739 0.00000000340340749688
27569730 0.00000002630741813592
27580908 0.00000004549302577488
27581267 0.00000005605864378708
27584608 0.00000002879000080492
27585856 0.00000000692430916522
27592051 0.00000000486479201157
27599179 0.00000000693350860500
27601302 0.00000000661178668396
27603067 0.00000000290006094651
27609521 0.00000000316109260027
27618347 0.00000000369128502540
27619800 0.00000001450243428788
27620789 0.00000000771747737121
27624298 0.00000001344484963819
27625998 0.00000001340066149600
27627361 0.00000044236052564902
27634289 0.00000065643340913400
27634685 0.00000011522797191358
27639686 0.00000004334596811087
27643718 0.00000000443557498425
27649080 0.00000000004730474500
27649571 0.00000000004711043700
27651900 0.00000000004734938380
27652632 0.00000000207333065213
27655042 0.00000000006169730842
27656486 0.00000000530547284088
27659930 0.00000000244970754211
27667687 0.00000000852517799486
27669204 0.00000001469196762112
27669694 0.00000000146966041218
27677096 0.00000002802562696204
27693746 0.00000003890900168593
27695739 0.00000007222409483200
27695894 0.00000002133803697334
27700019 0.00000000596647264200
27700209 0.00000000852511394920
27701338 0.00000001118648058105
27707521 0.00000000312740920343
27710264 0.00000000311491003000
27710774 0.00000000311486452591
27712794 0.00000000737271409086
27713547 0.00000002853245477641
27717246 0.00000003131301931613
27720574 0.00000000369324945638
27722878 0.00000000203167849200
27723204 0.00000000126992545300
27732847 0.00000000176272622839
27736575 0.00000000859548501557
27739266 0.00000001732209531356
27740431 0.00000000935149958267
27741249 0.00000001306639576539
27742600 0.00000012828938046139
27743764 0.00000003251326285798
27746942 0.00000001766766021979
27749254 0.00000002695189284400
27749561 0.00000003688153995599
27751886 0.00000001576200447706
27754283 0.00000001314018036426
27757744 0.00000000584405965594
27761403 0.00000000390862700985
27763271 0.00000001133149280700
27764749 0.00000002840975391000
27765145 0.00000004979200388063
27768576 0.00000000968332838581
27769136 0.00000000497028991300
27769642 0.00000001783942873159
27773906 0.00000000187168796223
27782693 0.00000000434026580429
27787250 0.00000001430367476575
27790008 0.00000000730178767834
27792199 0.00000000507363140800
27792231 0.00000000388346606400
27794000 0.00000000207991792872
27809228 0.00000000212588755900
27810551 0.00000000207154684789
27813229 0.00000000208404341752
27823420 0.00000000205106414624
27843561 0.00000000888922522200
27844491 0.00000000681986811452
27846106 0.00000000679395597270
27849710 0.00000005182049389800
27851264 0.00000020725031826723
27851726 0.00000023319727913759
27853958 0.00000000779682724920
27861404 0.00000000277749754960
27863229 0.00000000276983430917
27864793 0.00000000276169510786
27873218 0.00000000296000663200
27873438 0.00000000365261601234
27876735 0.00000000514785117759
27879104 0.00000000728619240931
27884184 0.00000000602490820620
27888393 0.00000000648653189218
27890911 0.00000000688698990305
27891018 0.00000000248726008995
27899979 0.00000000242544532897
27903424 0.00000000291253512861
27904278 0.00000000456336484387
27907029 0.00000000444973417000
27907420 0.00000004249874023672
27913924 0.00000002604174753399
27915809 0.00000000367427351551
27924144 0.00000000648555664767
27936878 0.00000000608156069680
27939579 0.00000000829032193738
27944136 0.00000000478226240583
27949455 0.00000000628210817598
27965087 0.00000000476918990160
27966619 0.00000000002933106500
27967075 0.00000000002931730900
27971503 0.00000000002931730900
27972045 0.00000000344963138332
27976576 0.00000000584003589206
27986399 0.00000000890093113360
27996169 0.00000000066864856194
28015624 0.00000000091730367278
28022963 0.00000000359750526151
28028142 0.00000000716848489888
28034714 0.00000000563594121091
28038518 0.00000000681018527970
28041632 0.00000000821612449104
28044810 0.00000017803479310927
28051481 0.00000000447470623358
28056720 0.00000001079494652325
28064677 0.00000000149643238688
28079743 0.00000000132620806000
28080766 0.00000000181249268606
28091348 0.00000000510981961751
28093498 0.00000000263226749610
28099508 0.00000000257196825504
28102020 0.00000000374421330882
28106710 0.00000000206380542292
28112487 0.00000000587298876488
28113894 0.00000000380428806657
28122549 0.00000000235962078912
28122934 0.00000000241098960800
28124355 0.00000000195816855121
28127853 0.00000000161271238424
28129476 0.00000000225448966962
28135194 0.00000000144749213722
28170416 0.00000005490060342046
28246805 0.00000000310048796352
28249480 0.00000000291565053079
28252469 0.00000000180574413102
28260198 0.00000000233997484348
28273139 0.00000000129470987083
28279043 0.00000000146854520430
28282861 0.00000000159361601300
28283501 0.00000001405566701364
28285475 0.00000000310910192280
28304403 0.00000000389202241781
28311753 0.00000000339218163285
28339633 0.00000003965429711795
28357740 0.00000000528707960877
28358060 0.00000000554250390381
28358953 0.00000000547737665108
28359620 0.00000000452300005098
28362840 0.00000002918837317759
28368992 0.00000079910249943500
28370367 0.00000011532280494299
28373066 0.00000003634174931551
28373594 0.00000012024551557700
28374216 0.00000004005505334591
28375992 0.00000000263279083487
28386653 0.00000001817988040272
28397067 0.00000000561167412000
28397088 0.00000001701775064531
28404359 0.00000002286843936034
28406326 0.00000000859514990555
28407230 0.00000000860490405743
28407728 0.00000002532024905028
28408125 0.00000000209723728738
28413352 0.00000000630906734950
28416149 0.00000000209885889979
28427305 0.00000000196735012070
28432764 0.00000000028146675587
28433499 0.00000000026917916011
28434457 0.00000008505278543496
28447638 0.00000000158169471918
28453698 0.00000000240955438900
28454911 0.00000000576141918268
28461367 0.00000000579760484451
28464271 0.00000001547897049786
28465687 0.00000000567435907171
28467288 0.00000001460765778395
28474643 0.00000000111691856917
28477871 0.00000000109196600146
28483125 0.00000000006620718718
28485540 0.00000000004605168200
28485818 0.00000000245829537446
28505197 0.00000000974783975251
28509403 0.00000000300755617030
28510485 0.00000000138914817700
28510728 0.00000000119749141161
28511722 0.00000000117086168600
28512626 0.00000000983598231622
28518720 0.00000000850062070754
28535003 0.00000000073744917156
28545130 0.00000000173630724171
28554377 0.00000000175325140116
28557665 0.00000004429945350100
28557948 0.00000000032482772345
28563997 0.00000000032004238343
28569675 0.00000000056622765500
28571126 0.00000000176398045599
28581793 0.00000000041977648715
28589904 0.00000000101139032917
28624694 0.00000000118394373100
28625527 0.00000000147339641328
28628005 0.00000000559045848423
28645687 0.00000010744476951073
28649418 0.00000000862158231090
28670848 0.00000000177171273100
28671825 0.00000000741301497146
28672591 0.00000001198601887082
28682957 0.00000000007254981565
28686008 0.00000000488743931762
28689006 0.00000000092306637319
28691325 0.00000000328104106647
28694401 0.00000000609560402992
28699920 0.00000000629657853263
28704502 0.00000000319015440154
28704723 0.00000000256139818400
28704884 0.00000000919742015508
28710160 0.00000001292948631452
28713008 0.00000000297091760941
28715801 0.00000000295334741969
28721470 0.00000010683182186759
28725753 0.00000038345984033412
28727752 0.00000000206812136000
28729321 0.00000000209012918909
28733952 0.00000000211585581701
28735566 0.00000000211854850483
28738014 0.00000000303601448721
28754476 0.00000000997873897340
28761264 0.00000000128103675795
28769700 0.00000000075840381167
28772420 0.00000000094184487403
28774974 0.00000000060106721100
28775073 0.00000000097555353554
28775440 0.00000001089516666911
28787610 0.00000000116376172650
28789819 0.00000000112522052749
28793150 0.00000000112485838853
28795563 0.00000000225292207453
28804593 0.00000000055595368220
28815762 0.00000000046798511900
28816416 0.00000000122829805435
28820378 0.00000000050558775600
28821631 0.00000000110595539905
28834323 0.00000000179735692616
28837677 0.00000001669036576187
28847826 0.00000000152381284858
28848119 0.00000000315211049881
28851848 0.00000000082611858374
28867804 0.00000000014550939108
28873078 0.00000002903878702222
28874021 0.00000004349966948536
28877844 0.00000003475025414541
28880685 0.00000002886241780600
28880764 0.00000008072284957135
28881324 0.00000004841847584755
28888157 0.00000001455893178700
28888203 0.00000000742545757277
28889724 0.00000000187504947300
28890768 0.00000000190239263931
28895140 0.00000000702702755072
28901822 0.00000000228045602900
28902015 0.00000000217685107363
28908765 0.00000003595732930201
28921841 0.00000000650819683092
28926125 0.00000000647466862084
28938723 0.00000000190575208905
28948017 0.00000000005994566122
28952078 0.00000000005995812500
28952901 0.00000000052892431165
28965830 0.00000000018892083771
28967116 0.00000000018967850666
28979016 0.00000000164807571739
28985620 0.00000000004892296175
29002704 0.00000000410726143042
29017625 0.00000000396065883100
29018264 0.00000000404727777228
29019376 0.00000000773005072280
29021276 0.00000000916212261269
29023700 0.00000002491640981317
29025638 0.00000000276285094033
29026732 0.00000001333292272834
29028797 0.00000000903581518010
29031951 0.00000000039149713159
29034078 0.00000000009306968000
29034156 0.00000000170293636866
29037117 0.00000000560886382585
29041493 0.00000000172587611985
29050466 0.00000000465525838324
29054948 0.00000000096350890165
29056670 0.00000000982166149266
29057788 0.00000000859067676051
29058786 0.00000000718311895036
29059787 0.00000000130211397167
29062446 0.00000000158774103141
29062705 0.00000000307439790800
29062892 0.00000000264411402810
29072253 0.00000000399700775431
29086726 0.00000000340088563686
29087893 0.00000000234479621766
29104983 0.00000000079133137719
29111747 0.00000000041441339202
29118775 0.00000000213314631479
29122577 0.00000000095902021749
29127014 0.00000000612633557162
29143280 0.00000000086915884127
29144990 0.00000000223216170232
29153706 0.00000000160177060700
29157710 0.00000000085900675501
29166041 0.00000000059988219700
29166748 0.00000000059468819206
29177545 0.00000000059470892286
29179289 0.00000000206946923869
29192970 0.00000000259036090275
29196579 0.00000000683638348507
29197509 0.00000000656993642400
29197576 0.00000000890552251728
29198224 0.00000000840728399900
29198282 0.00000000261389061091
29208644 0.00000000133188308287
29232510 0.00000000161608670846
29234932 0.00000000158089692596
29243212 0.00000000163357712537
29246626 0.00000000328707575796
29263762 0.00000000011114826200
29264426 0.00000000011108361300
29269861 0.00000000012038354708
29279178 0.00000000058149812110
29309312 0.00000000012346646200
29311493 0.00000000012346646200
29312428 0.00000000012350530260
29323895 0.00000000012365453637
29328218 0.00000000015099271085
29337500 0.00000000056135364403
29353601 0.00000001104599801100
29354016 0.00000000072633229738
29380625 0.00000000146780330557
29391185 0.00000000182818193597
29397097 0.00000000103567933282
29400224 0.00000000159775543171
29408998 0.00000000007109778300
29411171 0.00000000220064438718
29416121 0.00000000155889072138
29447289 0.00000000402508091567
29449648 0.00000000315662124100
29449870 0.00000000721999752585
29452563 0.00000000397079259200
29453576 0.00000003044571163474
29454947 0.00000000511166288161
29458360 0.00000001585401115175
29458916 0.00000000602924368869
29464331 0.00000000173145243226
29467871 0.00000000173418712779
29469473 0.00000000287682158360
29471232 0.00000000614497851382
29478110 0.00000000184331634788
29478852 0.00000000220117852580
29498951 0.00000000226373368014
29502276 0.00000000120530616629
29507181 0.00000000088004992000
29508963 0.00000000096207741304
29516403 0.00000000107439335400
29516616 0.00000000232084840021
29526960 0.00000000645983369689
29530655 0.00000002436458377792
29535337 0.00000003080408809300
29535640 0.00000000110811400652
29578070 0.00000000002647721088
29581897 0.00000000011945577795
29604085 0.00000000023995953400
29604904 0.00000000032675184848
29605821 0.00000000030057633695
29607434 0.00000000172171835911
29612429 0.00000000027362020600
29621713 0.00000000029350354197
29625951 0.00000000032577469128
29636469 0.00000000033211908332
29637146 0.00000000262233620775
29648644 0.00000000180438049405
29663325 0.00000000422279857911
29674425 0.00000000769958804350
29676339 0.00000000504516097216
29683378 0.00000000103392479391
29728884 0.00000002097513483423
29747472 0.00000000647035797174
29754342 0.00000001043503117126
29767744 0.00000060540589093300
29769130 0.00000008789694122101
29770239 0.00000000943352167244
29775014 0.00000000168182997540
29783729 0.00000000258690438082
29785765 0.00000000111196775178
29798982 0.00000000083626918574
29800235 0.00000001557334648925
29803055 0.00000000256641079436
29810748 0.00000000227764186003
29812765 0.00000000974939938012
29836397 0.00000000785136818200
29836878 0.00000001482482529906
29838347 0.00000000462804587792
29840088 0.00000000579458081466
29845548 0.00000000921154159800
29845676 0.00000000919387067100
29846604 0.00000000819152491619
29849643 0.00000000911498205782
29865858 0.00000003920146678578
29879254 0.00000039116646181100
29879378 0.00000021883953579798
29880620 0.00000000614475554008
29888079 0.00000000374350916709
29889984 0.00000000566833154563
29892079 0.00000003746026311545
29897203 0.00000000091377697911
29902064 0.00000000132971124386
29903116 0.00000000303091607186
29910107 0.00000000528182323341
29910961 0.00000000252467942100
29911207 0.00000001209972458034
29922072 0.00000000351336592114
29924674 0.00000000348187743398
29933643 0.00000002588273148929
29935030 0.00000003719550710149
29936230 0.00000000527124866449
29940641 0.00000001280215654902
29943260 0.00000001831575570071
29945050 0.00000000445522040800
29945097 0.00000000413348127300
29945121 0.00000000372372290788
29949743 0.00000000345008697687
29953221 0.00000000308479667458
29954574 0.00000000307810272000
29954834 0.00000000312688841893
29956185 0.00000001155718395096
29957303 0.00000000673909116300
29958702 0.00000000417686535314
29962913 0.00000000636254957771
29965132 0.00000000662951609708
29970705 0.00000000667841710794
29972688 0.00000001311369372138
29994971 0.00000000318348329066
30000875 0.00000000341730258462
30007748 0.00000000181679819068
30022668 0.00000000112032403262
30029688 0.00000000072298276001
30039929 0.00000001333563319867
30049434 0.00000000751200646200
30050067 0.00000000515948419659
30053605 0.00000000241589229705
30054495 0.00000000414411539639
30059808 0.00000001863724664371
30062624 0.00000000176584291911
30064806 0.00000000137937036600
30065381 0.00000000128585988718
30068479 0.00000000017016377600
30069839 0.00000000215263375388
30073032 0.00000000895054646147
30075557 0.00000000246626093763
30083788 0.00000000098354997396
30094573 0.00000000045406262824
30099580 0.00000000651460234180
30100497 0.00000000326508790681
30103291 0.00000000182989371067
30108765 0.00000000054265180800
30109036 0.00000000311975244465
30116887 0.00000000533369153744
30118125 0.00000053563863780800
30118487 0.00000053563863780800
30118644 0.00000047625987178755
30120060 0.00000000908435566526
30120578 0.00000000410100041806
30122374 0.00000001258820186105
30123698 0.00000000363259006098
30131325 0.00000003381046042400
30132869 0.00000008660524673000
30134962 0.00000002241596488621
30142324 0.00000000013686166660
30144382 0.00000000012465063640
30146137 0.00000000012339671900
30147811 0.00000000012427516100
30148510 0.00000000258407032681
30160018 0.00000000609869639822
30161368 0.00000000689102929400
30162287 0.00000000650314552415
30167132 0.00000000371129760124
30167731 0.00000000502159983711
30169852 0.00000000770281780184
30177240 0.00000000324516090518
30178739 0.00000000094738520665
30179954 0.00000000140196444035
30185226 0.00000000744875203303
30185479 0.00000000760674835700
30186260 0.00000001099713857492
30187890 0.00000002296666284118
30211802 0.00000000160973695306
30214807 0.00000000004486523396
30215280 0.00000000004487859100
30216183 0.00000000888468647341
30218742 0.00000022810566499900
30219280 0.00000000465014355255
30224343 0.00000000602162075139
30238880 0.00000000065081780312
30247733 0.00000000064771998847
30249904 0.00000000111528362446
30262119 0.00000000447560282326
30272540 0.00000000121808578340
30273302 0.00000000049978470900
30274091 0.00000000047350042862
30276957 0.00000000046540037730
30287991 0.00000000702298026575
30292971 0.00000003032414471258
30296377 0.00000002613239671719
30307378 0.00000003310702180630
30311857 0.00000004373437738528
30313466 0.00000000361463219600
30314958 0.00000000233699394351
30325053 0.00000000368929039913
30328226 0.00000003291283311280
30331996 0.00000001258883241227
30338331 0.00000000720071829280
30346273 0.00000000231748451583
30351507 0.00000002388517418196
30353182 0.00000000403877589304
30362632 0.00000000050643442547
30375755 0.00000000055780928323
30379429 0.00000003096411710960
30382457 0.00000000154305257900
30382756 0.00000000319929452233
30393048 0.00000000054105269099
30395663 0.00000000026434861000
30395917 0.00000000026336245500
30396967 0.00000000030244295568
30397226 0.00000000120470577848
30398635 0.00000000205205689582
30401723 0.00000000925567854361
30409876 0.00000008353528786362
30419649 0.00000000313651881478
30433795 0.00000001960214320927
30442631 0.00000000089007321794
30446580 0.00000000093269020780
30450088 0.00000000099431007804
30453309 0.00000000092899684894
30462294 0.00000006642069734273
30480187 0.00000000133882766099
30490133 0.00000000010732768800
30490575 0.00000000674951510065
30504014 0.00000002337416386100
30506260 0.00000002745515693368
30509664 0.00000004555850702656
30511614 0.00000000679662256800
30512740 0.00000000355701029114
30514458 0.00000000194779191700
30514937 0.00000000180399301780
30521327 0.00000000215883777307
30531338 0.00000000652592686324
30533826 0.00000000854009672395
30539314 0.00000000271747121985
30542102 0.00000000029852048330
30542589 0.00000000304813535568
30548783 0.00000000010946668400
30552005 0.00000001161470150830
30552781 0.00000000401279365751
30557323 0.00000000391314997374
30559029 0.00000000146216383542
30568678 0.00000000086290420785
30574043 0.00000000171096582830
30576319 0.00000000057337889200
30577948 0.00000000331172236656
30584023 0.00000000455661026737
30604450 0.00000000560985573775
30605267 0.00000000338126233017
30608880 0.00000000133826332072
30610307 0.00000000110160548170
30612642 0.00000000686203972812
30616513 0.00000000232029378128
30636570 0.00000000033197812700
30636952 0.00000000033099273790
30641453 0.00000000205064030014
30644634 0.00000000218347185043
30652039 0.00000000051184988010
30652228 0.00000000063772643438
30656885 0.00000000126529839204
30659580 0.00000010088658711501
30680199 0.00000000142489551913
30683684 0.00000000135908370767
30685489 0.00000000087840513953
30694271 0.00000000062892436600
30694542 0.00000000532299499221
30701447 0.00000000069576512746
30716253 0.00000000306839043363
30734643 0.00000000002421197800
30738594 0.00000000152178280887
30757711 0.00000001169192036600
30758128 0.00000000109051234827
30793178 0.00000000046523745600
30794190 0.00000000003677178500
30795050 0.00000000025942225406
30795515 0.00000000074917308171
30821631 0.00000000063485392834
30861390 0.00000000045926877435
30869966 0.00000000221035564984
30898339 0.00000000127503911711
30909896 0.00000000016086540200
30910986 0.00000000015001251676
30914735 0.00000000042441473617
30939048 0.00000000483241138503
30956407 0.00000001452461150742
30958412 0.00000000448547391667
30959901 0.00000000282617508624
30974936 0.00000000000707028200
30976692 0.00000000000707028200
30976893 0.00000000000819833191
30987692 0.00000000183251826353
30997082 0.00000000178982534799
31008194 0.00000000032142070359
31008651 0.00000000653176324835
31011480 0.00000000404196301022
31014669 0.00000000520181497917
31018997 0.00000000019100559422
31025370 0.00000000000532040658
31034808 0.00000000089459003866
31040071 0.00000000096126837162
31090354 0.00000000145859379428
31106976 0.00000000048857546880
31108650 0.00000000441985289090
31116974 0.00000000830944452913
31118542 0.00000001897490654407
31118844 0.00000000532661658879
31122843 0.00000000541768928390
31124180 0.00000010010677217287
31130941 0.00000001027861755868
31136526 0.00000041395511905941
31140352 0.00000000263066330788
31141929 0.00000000087856911664
31144897 0.00000000011862342127
31146805 0.00000000217500693202
31149663 0.00000000003859728972
31160522 0.00000000003851315100
31164645 0.00000000003860127227
31173545 0.00000002390319167057
31179148 0.00000001265463927235
31193930 0.00000000245440972569
31195196 0.00000000854545172197
31200580 0.00000000839767161310
31203459 0.00000000826783669800
31205308 0.00000011869029628349
31211045 0.00000041555341893964
31212267 0.00000029345550038700
31213372 0.00000003045919749867
31221754 0.00000001440768121413
31247458 0.00000000137350959387
31255401 0.00000000007687137382
31257627 0.00000000351589725523
31259309 0.00000000430742716400
31260401 0.00000000062567859585
31268708 0.00000000399226664450
31275489 0.00000000255951935255
31284249 0.00000001105243090559
31288942 0.00000000305672158051
31300348 0.00000000239827960411
31311369 0.00000000234256160412
31311949 0.00000001761096707543
31332453 0.00000000048171817207
31337834 0.00000000090693160880
31340922 0.00000001164025950167
31344955 0.00000000004387578185
31349971 0.00000001987545557046
31358681 0.00000001047987204088
31366080 0.00000000429605285792
31366356 0.00000001157640714859
31374803 0.00000001318503368700
31376432 0.00000007043122099775
31393720 0.00000000555746726755
31407071 0.00000001246286161822
31409225 0.00000002142215646565
31409620 0.00000002303929115046
31411628 0.00000001717893804850
31414363 0.00000001540183240612
31415329 0.00000001546213370357
31418581 0.00000001134820444843
31427707 0.00000000366872944000
31429521 0.00000000944207054954
31432285 0.00000001513006761225
31437406 0.00000001279101702700
31438509 0.00000000979573425200
31439832 0.00000005793577828544
31446103 0.00000014386475915100
31447173 0.00000014401738844000
31447216 0.00000014422067604772
31449008 0.00000014095066788600
31450121 0.00000011182829466702
31450831 0.00000000775366615020
31459404 0.00000000182742437929
31462920 0.00000001612675934735
31474501 0.00000001612869177084
31482206 0.00000000064419330064
31487663 0.00000000153495291411
31518894 0.00000000066161922478
31519716 0.00000000066013777484
31524277 0.00000000525606767101
31549549 0.00000001025868258771
31549863 0.00000000698437671517
31560420 0.00000000576257533900
31560421 0.00000000072567472894
31565917 0.00000000072569361700
31566473 0.00000000072575938081
31573567 0.00000000071907027910
31577268 0.00000000071852298923
31580111 0.00000002202566092771
31588674 0.00000019748937560600
31589877 0.00000005726285784354
31600986 0.00000000307557843476
31602502 0.00000000304900809400
31604127 0.00000000305054240404
31604744 0.00000000307721524203
31621194 0.00000000985176305397
31622098 0.00000001132783811000
31623224 0.00000000852341565446
31626486 0.00000000963763873504
31628655 0.00000000998254461064
31630172 0.00000000701438088199
31631306 0.00000000218589298852
31635982 0.00000000261328989040
31637317 0.00000000253176053832
31641004 0.00000000935243650113
31642550 0.00000000927724040900
31643525 0.00000000868335466182
31645560 0.00000000180171228222
31647654 0.00000002414744093363
31649032 0.00000000435720361614
31657342 0.00000000247242019700
31657455 0.00000000219075089500
31657678 0.00000001716881371413
31662979 0.00000007428935473872
31669392 0.00000001312135706543
31670285 0.00000000330214855342
31675026 0.00000000321145003773
31676430 0.00000000414224793497
31676807 0.00000000470427456545
31678197 0.00000000717879128573
31681079 0.00000000891864867717
31684281 0.00000000891243824400
31685057 0.00000017899168329200
31690270 0.00000008838511748663
31697210 0.00000000888788576343
31712823 0.00000000507071251100
31712967 0.00000000589436858340
31718534 0.00000000552138257017
31725269 0.00000000682862807600
31725907 0.00000011228750602816
31740623 0.00000001183469978909
31748712 0.00000000535192221897
31749567 0.00000000535491954800
31750172 0.00000000467220152064
31755341 0.00000000334274109846
31758331 0.00000000400866828190
31765684 0.00000000360853243468
31766413 0.00000000354001625000
31766851 0.00000000353634823606
31769169 0.00000000350247210413
31769973 0.00000000253127562649
31771431 0.00000000243151619446
31773186 0.00000000095447907297
31777021 0.00000000161176256337
31780292 0.00000001339779778313
31787347 0.00000000382516938371
31790672 0.00000000393034143800
31790830 0.00000000567418258145
31796119 0.00000000096456968668
31803559 0.00000000088219876136
31816964 0.00000001074175091039
31827225 0.00000000812406416103
31828863 0.00000000454117473225
31836030 0.00000001411906331500
31837832 0.00000000777657450400
31840165 0.00000000544239658700
31841456 0.00000000664542520164
31843214 0.00000001387329815672
31848768 0.00000003298661018900
31851444 0.00000001540790965100
31854895 0.00000000699510358976
31858845 0.00000000477459991200
31862340 0.00000000829379602178
31871427 0.00000001083217198108
31876636 0.00000000676977158972
31879182 0.00000000568003081046
31897192 0.00000000423280441135
31906058 0.00000000390252024304
31913532 0.00000000906934252900
31916720 0.00000002215258544182
31921294 0.00000001480236566667
31921425 0.00000000511269129987
31924016 0.00000000125345687070
31964800 0.00000000127182789727
31969189 0.00000000163477111700
31970735 0.00000000183185180784
31976632 0.00000000112829197686
31981460 0.00000000082543801516
31985225 0.00000000077799563219
31988005 0.00000000115019181208
32012629 0.00000000015995220400
32014714 0.00000000010591940917
32023870 0.00000000012902981955
32036597 0.00000000408671304633
32046986 0.00000001273506591667
32052953 0.00000005588835060131
32056224 0.00000000570424584395
32061897 0.00000000535856288542
32064871 0.00000000616945702123
32068692 0.00000000353567020755
32071786 0.00000000467970936317
32080833 0.00000000137879870093
32093320 0.00000001833687719210
32101164 0.00000000779559286350
32104175 0.00000000781701085438
32104353 0.00000000788996611100
32104860 0.00000000806824966067
32108059 0.00000000114398497516
32121967 0.00000000273424759678
32134380 0.00000002017052165694
32136344 0.00000002226773935736
32142892 0.00000000795719000300
32142925 0.00000002545775546671
32160823 0.00000000022145825127
32164396 0.00000002133398511352
32170575 0.00000002002960592193
32171165 0.00000001258107325700
32171219 0.00000000744897328030
32171391 0.00000000854112679608
32178095 0.00000000897337035561
32192426 0.00000017073748415100
32195033 0.00000040660432773000
32195897 0.00000014526984530713
32201437 0.00000000609207083109
32205623 0.00000001197313934200
32206206 0.00000002322552360242
32207020 0.00000002324174532000
32207171 0.00000000725269673656
32217984 0.00000000555531265800
32219677 0.00000000555133047762
32226361 0.00000000557234408186
32231223 0.00000000577238085285
32235050 0.00000000626177721031
32235868 0.00000000908712640288
32244690 0.00000010255774166651
32245680 0.00000011864122256378
32248652 0.00000029083631347259
32250400 0.00000006803226379634
32253455 0.00000010437817875697
32258059 0.00000002236889920983
32261211 0.00000000845026628792
32268358 0.00000000836866535744
32269305 0.00000000810235139500
32271797 0.00000000942170495553
32271883 0.00000001409755660829
32276635 0.00000002047459620000
32277476 0.00000007506444248902
32278371 0.00000004562703446599
32281852 0.00000000744338514589
32286492 0.00000002734343416577
32289604 0.00000002118645647494
32291132 0.00000000339326021692
32292994 0.00000000650770173155
32295973 0.00000000169198247580
32302911 0.00000004125211942790
32304363 0.00000001267007758350
32306190 0.00000001196561358200
32307057 0.00000002418394242340
32307639 0.00000001257350799948
32310101 0.00000004797465701223
32314674 0.00000000325779798275
32321564 0.00000000290420492894
32330535 0.00000000203995554594
32331803 0.00000005637974907267
32348757 0.00000003204383370900
32349164 0.00000003233371369010
32350638 0.00000001749872560190
32352050 0.00000001844965259218
32353706 0.00000001864013239100
32353866 0.00000003313659524885
32356238 0.00000010563701969882
32357343 0.00000010976483488850
32359302 0.00000007190782929100
32359519 0.00000000797428277040
32363481 0.00000002607393498082
32371952 0.00000002038622516565
32376672 0.00000001352696424150
32389531 0.00000010721521825600
32392501 0.00000003953893898560
32394310 0.00000000884486900100
32399984 0.00000000853516354279
32400557 0.00000013910870725692
32405698 0.00000000156387824619
32412211 0.00000000187745632597
32414431 0.00000001012591677090
32418036 0.00000002958214009800
32418694 0.00000001627842076159
32426059 0.00000002846139115581
32426961 0.00000001147357693499
32436758 0.00000001191984481554
32445252 0.00000018784549404349
32452611 0.00000000649659122650
32455323 0.00000000650618242500
32455411 0.00000003584645542869
32460369 0.00000008235022701884
32462969 0.00000000418057680847
32470751 0.00000000245469849553
32472982 0.00000000340546488871
32476002 0.00000000394915714573
32476959 0.00000000809811970791
32485015 0.00000000028173937134
32486936 0.00000000160129673959
32492359 0.00000000031402961014
32494130 0.00000000304694576119
32501463 0.00000000204163637168
32504593 0.00000000073860794293
32505702 0.00000000126170133417
32543429 0.00000000214629010224
32546739 0.00000000214923230800
32550141 0.00000000292783734559
32565727 0.00000000087652576518
32566836 0.00000000082379762736
32575863 0.00000000217167864059
32590364 0.00000004632248527821
32591413 0.00000005655463678890
32606286 0.00000000791523330000
32607151 0.00000000555326416812
32614210 0.00000000209866458839
32617708 0.00000000041441296597
32618954 0.00000000656586170448
32623564 0.00000000025329468766
32626319 0.00000000139711735341
32648072 0.00000000509913520947
32661809 0.00000000146606439967
32674497 0.00000000405924436468
32677634 0.00000000196839235100
32678070 0.00000000071783785194
32687431 0.00000007615382018034
32700137 0.00000001168084328499
32704523 0.00000001223409085946
32704758 0.00000001285898489903
32705134 0.00000001261371431677
32716387 0.00000000049617005043
32717832 0.00000000283906868884
32720555 0.00000000424726206410
32721580 0.00000000422257244011
32736178 0.00000000194178585723
32736404 0.00000000787712855980
32736484 0.00000000426722598709
32754202 0.00000000355512975700
32754546 0.00000000161900794816
32758368 0.00000000144731486520
32771206 0.00000000146002967200
32773295 0.00000000147184613936
32776077 0.00000000481217187671
32785117 0.00000004763732499103
32791311 0.00000002448319357511
32814129 0.00000002395378505550
32827062 0.00000001516789293800
32828615 0.00000001480316307900
32831859 0.00000001251934864128
32833578 0.00000000991604068100
32834253 0.00000000683199764188
32839774 0.00000001737927085269
32849757 0.00000000404374188025
32869651 0.00000000349438187000
32870018 0.00000000113246439352
32871177 0.00000000090969238000
32871294 0.00000000169726615277
32880218 0.00000001072601781130
32881592 0.00000001139732619477
32893303 0.00000000069725884639
32893902 0.00000000069867872234
32896193 0.00000002131437942423
32920155 0.00000000954717197677
32920252 0.00000000010736803980
32923695 0.00000000042058439657
32936063 0.00000000090897652650
32942524 0.00000000007722290082
32963397 0.00000000009530753132
32981223 0.00000000008313688880
32993764 0.00000000023514130119
33017356 0.00000000039343618719
33019856 0.00000000101114082500
33024506 0.00000000017584870869
33033459 0.00000000017578097832
33046457 0.00000000021940386987
33047190 0.00000000017771943397
33056724 0.00000000557011379386
33066793 0.00000000477081606566
33076910 0.00000001945374435127
33078504 0.00000001574497900319
33090443 0.00000000127214604621
33097110 0.00000000026753069620
33098735 0.00000004351534187722
33105754 0.00000000837089734642
33107158 0.00000000637895356306
33109741 0.00000000193684297580
33114415 0.00000000179843020738
33123243 0.00000000177560573200
33125152 0.00000000143947062380
33138087 0.00000000119403658820
33138947 0.00000000938877001640
33142481 0.00000001223657388100
33145158 0.00000000155992190900
33145785 0.00000000135844331100
33145867 0.00000000114441982365
33160194 0.00000000272486675086
33172812 0.00000000280345995095
33179488 0.00000000060392366500
33181962 0.00000000498508814589
33189974 0.00000000019013403400
33191921 0.00000000019023905897
33193147 0.00000000019046305342
33195820 0.00000001271453295094
33199754 0.00000001570609219516
33201328 0.00000000677293680100
33201515 0.00000000165161180336
33213578 0.00000000570927541553
33219645 0.00000000599219483829
33222953 0.00000006653239882028
33225855 0.00000000745886353217
33230067 0.00000000831380583624
33230983 0.00000000799275857595
33233219 0.00000002398727615023
33239469 0.00000001053078883604
33240874 0.00000002257138734803
33241617 0.00000000463485647553
33245946 0.00000000938420082889
33247306 0.00000001026237387006
33248882 0.00000000975929076918
33256107 0.00000001893066934076
33266003 0.00000001145505600592
33267837 0.00000002046697229816
33273218 0.00000005692905187400
33274562 0.00000002088177810176
33281013 0.00000011787430669395
33281262 0.00000016563175021996
33282734 0.00000001636774360242
33290439 0.00000000338196949570
33295942 0.00000000861089657779
33296124 0.00000005415814125065
33297724 0.00000046108274868258
33298252 0.00000068914236229425
33299464 0.00000004412422226286
33301494 0.00000004324648770314
33302383 0.00000004326885836400
33303639 0.00000003528869351626
33306458 0.00000000682994645400
33307299 0.00000000829549710653
33309322 0.00000000699369308745
33315815 0.00000000794182677847
33321271 0.00000001410633611972
33322649 0.00000002590711396104
33327805 0.00000000798216745031
33332334 0.00000000253741623672
33335893 0.00000000487938608803
33338971 0.00000000349845253937
33344608 0.00000000227113559600
33345769 0.00000001551778311631
33352040 0.00000001717020424206
33358843 0.00000000783152889200
33361759 0.00000000782662319926
33366952 0.00000000750352907609
33375767 0.00000000529095314197
33385955 0.00000000488525073100
33393473 0.00000000509450398500
33394730 0.00000000533580915600
33398039 0.00000001508614258982
33408560 0.00000001311967407654
33415167 0.00000000299191750325
33419569 0.00000000862580661200
33419618 0.00000000862684100200
33421296 0.00000006742522348000
33421445 0.00000009398482935690
33422428 0.00000011200735399161
33428176 0.00000001027966879866
33431025 0.00000001117998313419
33432636 0.00000030482006250400
33432750 0.00000075162830229018
33434849 0.00000002398668751176
33436880 0.00000000949987919296
33438632 0.00000000726724427096
33442235 0.00000001225686659912
33442957 0.00000002941554163788
33448220 0.00000001177801489026
33451104 0.00000000768647386700
33454426 0.00000000651140088300
33457285 0.00000004553310728924
33466779 0.00000001079394888830
33467988 0.00000001026681561293
33469951 0.00000001546514920834
33474070 0.00000006058543689051
33477703 0.00000000401839204183
33485037 0.00000000204275007297
33490561 0.00000003173541878107
33497768 0.00000000078421415200
33498255 0.00000000080583839519
33501442 0.00000000127467272894
33501939 0.00000000490600386807
33505055 0.00000000453212720760
33506414 0.00000004836919489718
33510364 0.00000020938466590100
33511140 0.00000000450656720200
33511960 0.00000000284511102376
33516748 0.00000000215014392539
33525750 0.00000000080962621100
33526427 0.00000000115520382463
33536120 0.00000000175709374556
33538027 0.00000000247676440000
33538415 0.00000000720392786318
33539083 0.00000000848293842900
33539599 0.00000001220272401201
33539959 0.00000002231872478000
33540155 0.00000000026544896393
33542671 0.00000004567033492245
33544406 0.00000000378325343785
33547283 0.00000003219183255894
33562658 0.00000005267002916331
33565952 0.00000008502963990943
33570678 0.00000022607788968100
33572661 0.00000006975342495051
33579557 0.00000002335759170349
33588030 0.00000002016420370639
33588425 0.00000000559069572624
33591251 0.00000000738067682845
33592443 0.00000000878461010444
33593409 0.00000000779343805171
33596425 0.00000000426192516384
33599002 0.00000000160154965500
33599261 0.00000000134041672188
33601601 0.00000000288696961865
33611123 0.00000000144619286185
33613940 0.00000000020503749554
33620255 0.00000000130849137564
33626146 0.00000000011458243620
33626530 0.00000000189683428170
33645531 0.00000000480694819221
33647677 0.00000000063376375172
33649200 0.00000000149605860431
33658968 0.00000009839473194215
33666109 0.00000000723213948405
33674633 0.00000000704755662651
33674908 0.00000000708861726325
33677975 0.00000001722895948609
33681746 0.00000001974847394381
33688371 0.00000000926916168899
33689967 0.00000000543859291943
33698565 0.00000000159496001019
33709182 0.00000000091760395546
33714780 0.00000000108969617277
33718632 0.00000000117501183300
33718756 0.00000001448240177196
33722742 0.00000000080222310500
33726836 0.00000000077022711999
33731563 0.00000000031784665100
33731877 0.00000000156773114600
33786154 0.00000000275113759345
33798940 0.00000000017395483985
33805488 0.00000000017365415917
33810491 0.00000000017384635765
33818983 0.00000000017848258406
33832090 0.00000000441814862016
33838483 0.00000000024646681411
33848130 0.00000000024653554733
33851292 0.00000000024811716455
33869726 0.00000000053274061453
33890373 0.00000000032439399024
33921053 0.00000000067359218299
33942031 0.00000000155552232883
33949012 0.00000000614948331784
33951880 0.00000000736435847047
33953096 0.00000002211412086700
33956121 0.00000002982809169155
33956523 0.00000000208685885991
33968532 0.00000000053534262789
33971944 0.00000000053620706800
33972095 0.00000000053220820866
33978117 0.00000000053102593075
33999536 0.00000000062328021699
34027879 0.00000000043657062600
34029604 0.00000000086170097186
34046123 0.00000000080880848861
34053518 0.00000000071515704522
34060196 0.00000000148584489948
34077953 0.00000000623659805400
34079381 0.00000001519498285742
34083817 0.00000001254832221158
34088815 0.00000001132084843500
34089899 0.00000000123378054262
34098840 0.00000000111365606424
34108613 0.00000000272408818421
34115373 0.00000000187110822137
34122900 0.00000001023168477065
34123817 0.00000001476634194400
34124461 0.00000002220025473706
34128750 0.00000003916222269000
34129391 0.00000002563201646858
34140754 0.00000001814178544751
34141871 0.00000028644532443110
34150372 0.00000002641513741400
34150429 0.00000001716029680855
34151763 0.00000001385032142010
34153134 0.00000000930762582367
34153401 0.00000000708172071304
34154830 0.00000000652099229991
34158337 0.00000000626174994701
34160957 0.00000000624443955120
34163750 0.00000000531786666927
34171956 0.00000000390080867095
34176163 0.00000000624343802865
34177409 0.00000007200637236085
34182831 0.00000002101432763905
34190206 0.00000000380457412928
34191637 0.00000000577870681902
34193743 0.00000000466043255278
34196987 0.00000000265628704800
34197111 0.00000000155863614289
34204708 0.00000000199897205618
34206553 0.00000000187400153944
34210428 0.00000000172940205000
34211116 0.00000000199829450015
34215069 0.00000000460396921545
34225830 0.00000000912708549617
34233427 0.00000001018934184350
34240324 0.00000000630674904936
34244560 0.00000000053742247043
34249494 0.00000000088349945098
34256436 0.00000001640930403400
34256536 0.00000000796807475564
34258754 0.00000000168641169688
34264108 0.00000000402136000874
34268767 0.00000000966253963459
34269830 0.00000000946678704246
34275895 0.00000000918845901653
34276393 0.00000000903095271900
34277280 0.00000005831970013083
34277810 0.00000010477213349431
34278895 0.00000002278563447118
34281805 0.00000004203879357009
34282161 0.00000005072323873054
34284229 0.00000000250733700218
34285545 0.00000000149869536696
34288089 0.00000000149342357200
34288804 0.00000000167210264911
34291551 0.00000000304012106016
34294119 0.00000002015322601481
34300881 0.00000000564415478495
34304905 0.00000000392484931174
34308255 0.00000000580275300707
34318290 0.00000001033697365774
34319372 0.00000000158401036800
34325972 0.00000000152802030504
34327783 0.00000002379685743043
34341060 0.00000011340686932795
34348725 0.00000001268749767667
34363111 0.00000000626559334888
34366368 0.00000000735835864022
34381492 0.00000000072802357309
34393748 0.00000000044845307672
34399933 0.00000000040586031200
34402201 0.00000000280910851919
34408107 0.00000000329029765577
34410773 0.00000000059213484000
34413370 0.00000000059683480875
34421519 0.00000000064805040622
34421981 0.00000000068522879586
34423844 0.00000000077333356727
34426411 0.00000000082679549842
34428300 0.00000000091353489835
34429197 0.00000000228686632616
34442667 0.00000000319459930240
34450098 0.00000000933613429615
34453286 0.00000000869509835832
34461781 0.00000003117778543553
34465337 0.00000000157465420800
34466511 0.00000000151970746783
34466930 0.00000000150550249303
34468669 0.00000000483094481666
34473470 0.00000000848871212600
34474303 0.00000001414687935452
34478371 0.00000000567138006377
34483535 0.00000000558731203054
34488578 0.00000000916341146000
34488715 0.00000000975549877827
34492473 0.00000001215976570328
34497667 0.00000002610049611599
34504023 0.00000004132335874200
34504573 0.00000004336585351900
34505780 0.00000011879574761123
34513696 0.00000019651892919100
34514668 0.00000005470833390250
34525032 0.00000000863124403489
34535057 0.00000000249676000199
34543235 0.00000000193464857493
34553808 0.00000000079616202385
34555400 0.00000000079278328824
34556456 0.00000000430870572053
34567605 0.00000001940826421025
34569474 0.00000000484904017519
34573160 0.00000002161448232023
34578067 0.00000000489876660502
34584284 0.00000000241847385031
34585854 0.00000000244870963823
34594788 0.00000000617132323244
34606840 0.00000000334810840877
34607806 0.00000000365172606200
34608371 0.00000000458515729542
34612369 0.00000000459892821865
34623953 0.00000000400694390100
34625589 0.00000000396799670936
34631628 0.00000000473971156937
34638241 0.00000001636490417500
34639061 0.00000001252032619580
34639337 0.00000006759557143720
34643430 0.00000034343616099020
34648096 0.00000025852947269067
34648568 0.00000001337542395819
34651150 0.00000000553550906246
34655160 0.00000000553572085495
34658036 0.00000000554076181300
34660028 0.00000001251303511778
34663726 0.00000001255945364820
34695801 0.00000000908768341695
34717240 0.00000000946931290800
34719315 0.00000000781322699700
34736689 0.00000001295053343341
34738811 0.00000000839897377500
34740884 0.00000000812055759950
34742835 0.00000000830260073928
34743289 0.00000022177397367270
34744140 0.00000048914479454670
34745649 0.00000004976304138055
34746970 0.00000002729816536983
34747136 0.00000003540036373824
34748230 0.00000004396528721872
34748909 0.00000000356564960765
34760777 0.00000000954744877947
34761269 0.00000002776191409000
34761833 0.00000000711973115903
34775046 0.00000000588094231641
34778374 0.00000000602000082521
34779570 0.00000000616133912700
34779967 0.00000005336880068125
34783587 0.00000000944431134818
34801942 0.00000000341972347947
34805359 0.00000001622811294360
34806395 0.00000000708810004914
34812243 0.00000000148339643118
34815512 0.00000000382091955500
34816097 0.00000000593082294198
34817502 0.00000001197995053333
34822629 0.00000000803954172800
34823160 0.00000000743611414371
34826567 0.00000002269916486755
34833469 0.00000000003848930028
34837592 0.00000000208867160253
34839950 0.00000000001377475263
34843876 0.00000000001377863809
34846103 0.00000000342106396163
34854489 0.00000000014039004959
34856346 0.00000000760448337311
34860476 0.00000006678973709056
34863428 0.00000006374117013045
34863797 0.00000000512948082528
34869845 0.00000000572297588000
34871068 0.00000000168553953700
34872301 0.00000000158688306148
34874192 0.00000000151704554364
34879124 0.00000000159096120993
34885963 0.00000000161580443718
34886954 0.00000000986085416343
34891770 0.00000000705803867069
34895097 0.00000000439116316100
34897340 0.00000000969861600078
34926409 0.00000001029432923105
34931166 0.00000004420301646733
34933083 0.00000019518154826411
34937116 0.00000000271123222183
34942681 0.00000000351503334959
34945225 0.00000000094028966191
34951400 0.00000000091886542897
34952085 0.00000000108855085083
34969460 0.00000000126032963519
34981479 0.00000001023597613500
34986191 0.00000000229229165697
34991708 0.00000000374859814339
34993072 0.00000000257026981422
35001362 0.00000000932021182357
35002160 0.00000001099259099900
35002268 0.00000003392683863557
35007283 0.00000004085724143400
35007972 0.00000004004569176400
35010924 0.00000001546293204446
35027459 0.00000000453161439700
35027640 0.00000000455465109900
35027749 0.00000000216605444019
35029735 0.00000000170004610145
35037724 0.00000002003848734908
35040142 0.00000002399550889529
35040981 0.00000001730192670661
35045187 0.00000001176814421292
35045555 0.00000010837461640529
35047103 0.00000031284079547401
35049200 0.00000000875287840917
35049611 0.00000002626876264954
35054362 0.00000000198414452591
35067565 0.00000000198743242586
35069474 0.00000000198894766155
35077882 0.00000000201511442800
35079568 0.00000000215772980309
35094153 0.00000000215753005630
35097947 0.00000000224397330283
35102856 0.00000000240626144098
35106809 0.00000001764054701699
35109770 0.00000010587852204200
35109916 0.00000009931375552052
35111910 0.00000009675976333299
35113235 0.00000000441575619941
35124310 0.00000000618249959909
35124645 0.00000000668230575023
35129932 0.00000000661194227302
35131520 0.00000000655178166800
35131970 0.00000000654083823863
35135749 0.00000000696177251713
35140134 0.00000000811747758757
35141586 0.00000000795030366900
35142549 0.00000000754017246837
35145497 0.00000031094215059345
35150230 0.00000001526858170400
35151507 0.00000001605603160927
35154026 0.00000001982955840812
35154726 0.00000004254843637876
35157438 0.00000008219326436900
35157609 0.00000008209878371431
35158386 0.00000008561824345274
35160069 0.00000010931805985628
35160387 0.00000012179992553200
35163799 0.00000034070996741218
35167068 0.00000003479846973335
35168122 0.00000000737284028027
35172634 0.00000000580463415925
35174492 0.00000000565865110396
35177691 0.00000000525702037000
35179895 0.00000000524928592886
35193028 0.00000000653236433431
35196046 0.00000000899483852757
35197309 0.00000002348164977785
35198545 0.00000021524460553594
35201583 0.00000043914893663900
35201913 0.00000043914893663900
35202246 0.00000020702499140467
35207781 0.00000000419879949385
35214370 0.00000000477633829044
35216212 0.00000000551430994794
35219048 0.00000000580200467700
35221535 0.00000002859351031122
35223308 0.00000000379695480929
35230218 0.00000000277425123130
35231333 0.00000000263965312617
35234217 0.00000000238234569748
35243527 0.00000000239908410428
35245377 0.00000000566756000859
35259363 0.00000008538859090553
35260176 0.00000035083415792276
35260718 0.00000066623484737178
35261134 0.00000058745525741407
35262686 0.00000000581335494351
35272817 0.00000000722773124000
35273761 0.00000001012056677162
35275530 0.00000016196223401500
35279222 0.00000001499711321824
35284075 0.00000000539009340237
35284274 0.00000000619971744143
35285398 0.00000001823709593200
35285430 0.00000002826710383700
35285972 0.00000001722048103600
35286032 0.00000006394053602462
35290529 0.00000003524079187242
35293077 0.00000003870235400364
35294832 0.00000003503775152694
35298709 0.00000003749855460771
35300441 0.00000003413077726212
35300744 0.00000003964649258683
35302722 0.00000003491980400740
35303685 0.00000003560025918762
35304204 0.00000011785422153154
35304422 0.00000034664187083736
35306233 0.00000001166455016574
35308597 0.00000001250676838167
35309336 0.00000001251131073500
35309401 0.00000000610793706557
35312811 0.00000000262380774222
35316502 0.00000000268342448700
35316550 0.00000000281769637541
35322046 0.00000000322608280327
35326160 0.00000000793150113213
35329260 0.00000002063477067600
35330783 0.00000002063022569216
35332989 0.00000002075482490633
35335609 0.00000023326635202335
35336957 0.00000063541565824704
35338710 0.00000008007904668824
35341653 0.00000006524166690805
35342745 0.00000000814936412560
35355470 0.00000000655484020000
35355833 0.00000001309078852751
35358485 0.00000001560234020400
35358588 0.00000002091538124954
35359249 0.00000000482139158507
35370026 0.00000000641824639526
35373435 0.00000000481518708100
35375405 0.00000000599953639212
35380871 0.00000000750276709671
35384604 0.00000000946047386137
35385073 0.00000001012070147733
35387848 0.00000012757194644500
35388940 0.00000009890722409119
35391047 0.00000001496311007443
35391627 0.00000002759846589763
35394159 0.00000000839732597245
35400843 0.00000004034204080228
35405029 0.00000000560845246715
35411357 0.00000000137052431119
35413204 0.00000000232050119578
35427224 0.00000000427705434700
35427438 0.00000000469068142200
35427558 0.00000000586979977376
35429119 0.00000001490620883488
35431612 0.00000000552148658812
35436375 0.00000001102502890900
35436522 0.00000000571751467075
35439888 0.00000000553322402711
35443525 0.00000001862585558389
35444540 0.00000015205295466948
35452007 0.00000001053844982976
35452286 0.00000000747212897946
35454108 0.00000000016072797500
35455532 0.00000000427302021699
35456436 0.00000000753953563870
35476813 0.00000001903377105188
35487148 0.00000000642190971836
35492874 0.00000000494275556100
35493989 0.00000000767512142081
35498471 0.00000002007915600567
35500233 0.00000002040178047686
35502660 0.00000000977407459157
35504075 0.00000000458458882095
35516978 0.00000001380115615775
35532925 0.00000000518680511067
35537905 0.00000000258046909320
35543374 0.00000000509183967084
35554169 0.00000000213099631817
35560402 0.00000000209814234270
35563141 0.00000000228865767269
35567003 0.00000000303897616061
35569435 0.00000000388282050180
35577148 0.00000002163041265171
35588330 0.00000000896000477317
35595443 0.00000000397123866079
35597164 0.00000000645362865795
35599557 0.00000000489927375517
35605389 0.00000000811455353500
35605436 0.00000001138852793994
35610398 0.00000031163599918704
35614224 0.00000000789218676284
35614715 0.00000000809917942786
35616477 0.00000001173942384779
35620065 0.00000000231197713118
35627610 0.00000000176570681770
35633660 0.00000000136884746202
35636026 0.00000000554895144953
35637631 0.00000000154961226812
35640957 0.00000000245447621365
35652341 0.00000000309153730260
35656908 0.00000000669546903625
35661522 0.00000001341341383400
35663806 0.00000001136207059787
35679001 0.00000000077441657415
35685639 0.00000000145480691444
35693207 0.00000000549009931886
35695290 0.00000000697432592500
35695809 0.00000000573108104153
35699844 0.00000000516407834988
35707912 0.00000000516345250141
35709831 0.00000000521013594674
35713103 0.00000000518290012424
35717582 0.00000000516409460899
35719891 0.00000000288545101247
35733029 0.00000000290367741498
35738222 0.00000005295694331989
35740873 0.00000012701528476960
35743768 0.00000009642826373255
35758791 0.00000001231118430400
35761711 0.00000004033806668851
35773489 0.00000000238155638200
35775387 0.00000000243401079020
35778797 0.00000000455646316546
35786327 0.00000000097665546388
35794508 0.00000000460981075250
35798818 0.00000000429491893238
35803265 0.00000000596454030700
35803301 0.00000011064816249158
35804943 0.00000018842881694342
35806214 0.00000008713888123096
35814651 0.00000000904597960651
35818066 0.00000000279959793678
35841755 0.00000000268554911239
35847942 0.00000000265554558608
35849663 0.00000000470795540700
35849695 0.00000000099396272219
35857766 0.00000000194144700309
35861489 0.00000000530231098982
35865402 0.00000001492184176300
35865434 0.00000001499873182334
35866273 0.00000002089642421058
35869529 0.00000000319106765953
35874757 0.00000000538616583754
35900550 0.00000000103161395395
35904622 0.00000000102417465112
35906979 0.00000000042205531201
35907988 0.00000000143525306845
35924074 0.00000000022978276709
35924446 0.00000000338856577206
35936148 0.00000000544605517990
35938533 0.00000000031376940820
35940323 0.00000000088673813341
35946715 0.00000000171413098842
35962518 0.00000000286183940784
35965755 0.00000000063653996691
35969990 0.00000000063255874025
35971478 0.00000000309412419107
35975940 0.00000000490953806939
35976377 0.00000000889152177672
35979143 0.00000001986747170000
35981104 0.00000001442717541786
35989183 0.00000000121796344800
35989237 0.00000000135106238000
35989825 0.00000000270442596518
35995307 0.00000000168249572386
35996835 0.00000000155910934323
36019841 0.00000000297329458289
36022910 0.00000000116834574647
36032079 0.00000000165806635528
36044064 0.00000000158839224000
36044158 0.00000000159879791673
36047380 0.00000000336231693407
36051162 0.00000000398676231811
36055327 0.00000000164314798290
36058522 0.00000000265422919900
36058673 0.00000000682667309392
36077531 0.00000000092893337421
36085409 0.00000000092682993698
36093520 0.00000000126131232427
36111465 0.00000000168756891600
36112114 0.00000000253040323900
36112180 0.00000000230908776979
36118772 0.00000000128723226000
36119347 0.00000000129178399806
36121014 0.00000000130340476306
36121404 0.00000000262314842263
36130605 0.00000000178714407800
36132281 0.00000000123127212122
36143344 0.00000000134398492300
36151341 0.00000000147033839452
36169024 0.00000000244791716941
36174116 0.00000000195914350305
36198939 0.00000000122385819310
36199730 0.00000000260800331897
36212543 0.00000001120852518426
36221541 0.00000002768271730138
36223400 0.00000011435597892931
36229228 0.00000043119888302500
36232226 0.00000001267178036566
36232987 0.00000000454661732500
36234040 0.00000000709488740730
36234591 0.00000000463132042123
36235841 0.00000001103982995623
36242381 0.00000000190180813783
36249461 0.00000000092968787900
36249524 0.00000000051985445333
36259003 0.00000000661260448701
36263991 0.00000001211000151277
36266950 0.00000000182136641734
36269129 0.00000000613931053757
36270350 0.00000000184424595200
36271082 0.00000000185048461563
36273050 0.00000000347370945497
36277829 0.00000000412383470121
36291681 0.00000000338222454095
36297513 0.00000000260937743432
36319161 0.00000000031263094340
36333779 0.00000000094681752712
36342655 0.00000000031361115194
36344836 0.00000000050503219443
36349777 0.00000000038909436515
36352115 0.00000000403091987353
36367183 0.00000000967104814173
36372453 0.00000000273879052500
36374789 0.00000000275941097580
36382034 0.00000000695399650924
36391146 0.00000001176903946752
36412525 0.00000000227580553000
36415880 0.00000000228326899900
36416848 0.00000000255189189100
36420225 0.00000000350035489883
36429371 0.00000000050179891939
36436187 0.00000000039303356479
36440576 0.00000000129649939990
36454092 0.00000000677112857586
36458278 0.00000002205482267893
36475118 0.00000000804952713710
36478878 0.00000000705112954233
36479912 0.00000000152313219218
36488023 0.00000000214601053707
36490573 0.00000000225419718700
36490734 0.00000000617307929463
36493463 0.00000001790621076558
36493562 0.00000000373321110770
36499456 0.00000000470261952519
36501158 0.00000000069882676600
36501293 0.00000000028787713400
36502677 0.00000000018391170800
36502751 0.00000000047450618147
36510920 0.00000004411390054224
36525523 0.00000000989513245651
36528540 0.00000000566146599155
36539500 0.00000000130651165965
36542110 0.00000000131004146494
36544368 0.00000000130341539500
36544785 0.00000000129948642812
36545317 0.00000000141777167875
36552865 0.00000000279326649137
36555693 0.00000000269778274500
36556381 0.00000000288028292865
36559675 0.00000000390967741736
36561559 0.00000001105746316900
36564066 0.00000001041781242780
36569308 0.00000000608615512860
36573183 0.00000000246961950368
36573857 0.00000000218198878500
36574710 0.00000000218270869300
36575575 0.00000000218464242800
36578004 0.00000000623019641271
36583275 0.00000000137816614600
36583556 0.00000000156688652034
36585865 0.00000001227295315800
36587841 0.00000003596423819000
36592016 0.00000003590426672783
36595076 0.00000005220388647800
36595251 0.00000005660464254869
36615959 0.00000000101883239643
36621803 0.00000000098037047354
36629451 0.00000000044115891700
36631509 0.00000000067058097043
36654933 0.00000000069086772033
36675902 0.00000001267229702515
36685222 0.00000000429024838800
36688005 0.00000000161352207800
36691001 0.00000000158064154145
36704796 0.00000000160917824900
36707874 0.00000000271156868800
36708547 0.00000000404706071048
36710750 0.00000000407985391330
36716791 0.00000002390007826425
36721670 0.00000002673847372532
36727473 0.00000001104725921279
36729722 0.00000000108700744427
36731247 0.00000000576885939000
36731278 0.00000001176239267400
36731307 0.00000001023743744989
36739523 0.00000001828287476318
36740941 0.00000000753607010747
36746781 0.00000000736767032363
36753737 0.00000000817547991400
36754491 0.00000000811461115321
36756128 0.00000000950922092762
36756705 0.00000007402510736679
36758581 0.00000009085388538400
36758843 0.00000009061946347300
36759800 0.00000001350975034928
36761280 0.00000000897803381116
36763910 0.00000000818066493700
36764338 0.00000000917947971840
36770204 0.00000001141834910140
36771109 0.00000001123645277891
36771897 0.00000001386551773200
36772013 0.00000000783960688586
36774906 0.00000002731068541222
36787209 0.00000004583911837700
36787960 0.00000004606284077500
36788350 0.00000024362655576773
36793756 0.00000001545923969501
36806407 0.00000000611302595863
36807495 0.00000000526732283969
36809085 0.00000000415988825000
36809346 0.00000002253737688953
36815959 0.00000006077471582921
36820946 0.00000000261053858016
36821998 0.00000000184532206761
36827329 0.00000000745322869424
36830280 0.00000000409448889202
36835335 0.00000001046663907455
36849296 0.00000000152942107296
36860599 0.00000000014076285799
36862023 0.00000000140454131606
36866054 0.00000000213409305659
36889976 0.00000000380975753732
36899239 0.00000001276249795360
36905003 0.00000000182981968298
36909786 0.00000002947361889148
36918767 0.00000031507543073022
36921669 0.00000002169814475052
36925120 0.00000001928802313849
36931109 0.00000000046510248112
36931813 0.00000000978405074402
36934876 0.00000000608916331947
36935976 0.00000000594477644542
36936482 0.00000000609378798700
36936522 0.00000000493685817677
36954366 0.00000001132605491800
36954620 0.00000001114487122700
36956042 0.00000010851863306347
36971873 0.00000000631606966130
36977642 0.00000000911169024700
36978418 0.00000001955836752206
36985888 0.00000008692808306610
37000423 0.00000000431732190987
37006643 0.00000000333028260400
37007314 0.00000000694017571817
37009019 0.00000000950062869200
37009512 0.00000001201298027553
37010967 0.00000005254616618658
37013909 0.00000007957791255525
37015958 0.00000001107102207770
37019091 0.00000001174090062877
37028079 0.00000005324384798666
37028413 0.00000008253552617100
37029729 0.00000007088263976020
37035868 0.00000005697109603400
37036312 0.00000005483140536553
37039178 0.00000006546798875252
37051900 0.00000000451222522954
37053718 0.00000000352725975625
37056136 0.00000000312271774500
37056381 0.00000000278548510686
37062132 0.00000000342531140319
37069472 0.00000000983892163800
37071260 0.00000013109255177285
37081896 0.00000001457087588500
37082033 0.00000001341359410743
37082781 0.00000002144271058138
37085192 0.00000001216053697565
37087251 0.00000000640571784246
37092305 0.00000000322768014600
37092349 0.00000000188075851456
37103439 0.00000000782196438254
37104302 0.00000001642329191913
37104999 0.00000026661473682400
37105929 0.00000004891944463071
37110015 0.00000000112831345600
37110227 0.00000000039453099461
37113744 0.00000000356578851895
37115774 0.00000000305228547202
37131640 0.00000000204570365621
37135917 0.00000000531284850845
37137793 0.00000000784730026084
37141060 0.00000000786512771176
37141413 0.00000004304722339630
37144687 0.00000000925732129125
37152831 0.00000000289879864100
37153738 0.00000000520664858767
37156142 0.00000000210468514628
37160549 0.00000000145359863800
37161369 0.00000001191745262348
37168126 0.00000000005463099134
37170552 0.00000000005422957600
37173428 0.00000000005422957600
37175765 0.00000000136375021075
37186694 0.00000000011436903623
37186852 0.00000000027502258701
37197608 0.00000000177226709877
37203059 0.00000000114826135701
37206313 0.00000000355094790035
37223999 0.00000000160652642879
37228011 0.00000000195929142535
37230422 0.00000000002184073643
37233863 0.00000000053327008716
37243070 0.00000000658101848465
37254638 0.00000000115017357588
37259066 0.00000000216913257743
37262526 0.00000000195896637433
37266873 0.00000000208433401800
37267597 0.00000002046080704519
37271110 0.00000002498958081133
37272252 0.00000001464554949978
37273701 0.00000001334049683300
37273783 0.00000000815577650491
37293197 0.00000000599035981700
37294599 0.00000000615636810914
37310681 0.00000000589238313984
37323409 0.00000002046419399379
37331746 0.00000000549863827336
37339165 0.00000000241556035755
37340502 0.00000000095892572974
37349425 0.00000000229753832161
37351259 0.00000029136994909886
37356495 0.00000000211529829459
37370750 0.00000000001170205362
37382761 0.00000000046021797123
37399200 0.00000000000489027200
37412965 0.00000000472850545639
37414527 0.00000000148566104860
37421654 0.00000000010073972390
37429041 0.00000000003158595800
37429442 0.00000000003186099800
37432486 0.00000000044881299600
37433401 0.00000000879607560932
37434127 0.00000000005304519752
37443712 0.00000000001994794547
37447473 0.00000000192151471536
37453741 0.00000000023200185913
37459613 0.00000000001554511198
37460989 0.00000000183456034696
37471106 0.00000000001037154897
37476713 0.00000000001031979800
37479008 0.00000000001033908510
37482271 0.00000000055053886607
37495962 0.00000000146398672819
37502179 0.00000000173682883600
37525351 0.00000000486152759054
37530921 0.00000000503864752528
37531609 0.00000000516553534227
37535357 0.00000000403178671300
37537165 0.00000000245475198665
37553499 0.00000000115510058667
37564746 0.00000000094435032750
37565455 0.00000000227596719091
37572981 0.00000000393479024324
37578409 0.00000000909162077862
37592205 0.00000001585673831377
37596414 0.00000000592279039469
37597003 0.00000000589019862716
37598354 0.00000000581114544272
37614244 0.00000000872532787585
37630751 0.00000012025839363729
37632901 0.00000012579461142743
37643179 0.00000000327728501100
37649677 0.00000000363134487331
37652594 0.00000000318790072644
37654098 0.00000000247995729544
37662694 0.00000000058676616418
37673734 0.00000000058585305800
37675388 0.00000000241988041987
37681971 0.00000000080499779292
37702542 0.00000000102751920570
37707905 0.00000000129379559607
37727512 0.00000000084234668467
37730943 0.00000000072087015800
37731564 0.00000000077018469077
37737700 0.00000000622000021103
37739569 0.00000000234624743167
37740237 0.00000000120128202760
37746525 0.00000000259025150577
37750192 0.00000000060460305421
37757681 0.00000000070805608036
37765824 0.00000000080636361475
37767668 0.00000000075087362938
37774598 0.00000000076055965827
37782010 0.00000000082760713120
37801311 0.00000000158191287970
37807312 0.00000000145850626900
37807376 0.00000000173118375216
37810614 0.00000000565374369767
37811845 0.00000000282811345564
37813457 0.00000000881807626816
37814480 0.00000000341337818570
37821249 0.00000000566432680371
37832437 0.00000000224319200234
37840478 0.00000000757255065685
37843637 0.00000001669704250313
37847420 0.00000001840863199605
37854362 0.00000000871056492200
37854648 0.00000000870166014875
37855923 0.00000000543443587047
37869312 0.00000000080276127584
37870830 0.00000000320126823093
37876943 0.00000000833443565231
37881096 0.00000001109520884390
37888392 0.00000003343403010611
37889900 0.00000006470425552808
37893585 0.00000000907271162787
37895606 0.00000001908587248574
37906834 0.00000001949731497000
37909103 0.00000000367910658136
37916585 0.00000000268289199630
37919571 0.00000000822836012961
37919996 0.00000001794257439147
37921460 0.00000000156603051981
37930499 0.00000000063721383200
37934672 0.00000000546138379848
37936762 0.00000000840908943682
37941983 0.00000000448816675500
37942490 0.00000001510183404934
37946244 0.00000000095703793858
37946641 0.00000000081188496814
37949142 0.00000000379579491154
37950401 0.00000001851680321128
37959506 0.00000000093607976500
37959581 0.00000001555909605747
37962431 0.00000000399797066268
37974454 0.00000000291870118339
37975827 0.00000002512833104386
37977359 0.00000000291157704002
37987500 0.00000000264850301022
37994854 0.00000000321124062692
37999647 0.00000000314477500088
38004674 0.00000000428047610547
38006360 0.00000000423528677600
38007684 0.00000002032510505386
38008835 0.00000021431184587129
38014167 0.00000003090648773162
38018773 0.00000000764454965817
38021061 0.00000002794635973557
38024423 0.00000000257143357638
38026050 0.00000000262932800341
38036897 0.00000000480463060803
38040137 0.00000000085335965470
38041052 0.00000000054137078328
38043371 0.00000000069709740600
38043518 0.00000000071478136030
38045624 0.00000000837167402443
38048052 0.00000002153269472581
38052729 0.00000000808141887670
38054651 0.00000000440047638035
38057170 0.00000000434852903800
38059082 0.00000000347381729902
38063377 0.00000000316313335600
38063698 0.00000000312974706123
38065897 0.00000001898615096240
38068297 0.00000006840261551202
38077824 0.00000001806257358237
38083235 0.00000000220388388421
38087440 0.00000000219735605200
38087638 0.00000000281517579907
38098198 0.00000000225120304320
38102669 0.00000006334327762700
38103779 0.00000005213719912496
38105403 0.00000001639965550425
38110476 0.00000002146953003100
38110602 0.00000001765279001987
38111440 0.00000000552166437372
38112519 0.00000000745384808567
38116748 0.00000000916160254364
38118142 0.00000000849790305490
38120757 0.00000000761137593595
38123831 0.00000000696845067262
38123940 0.00000000646620647191
38124263 0.00000000590338264171
38126384 0.00000002115627414665
38128024 0.00000001656176175681
38132875 0.00000001021521275023
38135807 0.00000000534826706800
38136864 0.00000000307325535847
38139550 0.00000000236929665208
38142115 0.00000000902523545295
38143119 0.00000000655727193032
38146803 0.00000001070947608900
38147607 0.00000013302081562347
38149472 0.00000031382622438292
38151120 0.00000000642169529692
38157240 0.00000000651221589912
38164696 0.00000000863467751699
38169935 0.00000002490169501519
38173472 0.00000059086543017800
38176097 0.00000059086543017800
38176410 0.00000019564766952944
38179247 0.00000000452862763900
38180126 0.00000000451208510000
38180274 0.00000000450249770334
38183594 0.00000000697905364184
38189882 0.00000000874604449299
38191322 0.00000000565134774194
38198152 0.00000000461030156500
38200547 0.00000000462898495300
38201548 0.00000000527878946578
38206168 0.00000011431529891098
38207323 0.00000009116989947927
38210810 0.00000000860739049204
38211816 0.00000000310745074708
38213813 0.00000000632451053523
38219685 0.00000000223375629600
38222301 0.00000000359140773349
38239287 0.00000000384445749790
38245178 0.00000000381259437092
38247104 0.00000004931831952894
38248101 0.00000032173836652219
38254254 0.00000001026571718120
38258803 0.00000002429662865643
38259079 0.00000002453037375300
38259661 0.00000002669206031538
38263430 0.00000002783284661511
38267110 0.00000002178176476353
38268203 0.00000002150904192900
38271802 0.00000001307433739100
38271872 0.00000000544272224007
38276905 0.00000009775392770840
38285819 0.00000000030354888840
38288396 0.00000000264914619804
38289313 0.00000000122101839500
38298294 0.00000001972430012593
38304755 0.00000000158216425960
38308566 0.00000000292501384414
38315359 0.00000000286434671502
38320720 0.00000000241804024121
38321625 0.00000000397238910988
38331072 0.00000000162729085169
38332683 0.00000000327677845970
38338876 0.00000000281743905826
38339859 0.00000000284434074430
38362812 0.00000000640221545784
38363728 0.00000001471216604883
38366840 0.00000000893638329247
38388883 0.00000000086679473327
38396613 0.00000000361999194954
38401794 0.00000000132037325906
38426226 0.00000000064925135663
38445334 0.00000000006427803136
38451807 0.00000000141981122627
38473102 0.00000000051766577652
38510430 0.00000000337030138221
38513019 0.00000000091614048480
38528639 0.00000000116373986552
38531760 0.00000000223857219781
38536310 0.00000000516135397799
38548291 0.00000002873722819453
38553334 0.00000001629597455024
38555062 0.00000006703352038715
38555383 0.00000001042879075424
38559299 0.00000015344657401200
38559337 0.00000000015840563464
38561737 0.00000000015795802956
38564674 0.00000000015802922900
38565536 0.00000000180567997409
38566993 0.00000001450395925514
38568806 0.00000000191668316252
38578375 0.00000000313513784761
38584859 0.00000000050127482417
38586846 0.00000000050912979868
38588134 0.00000000055777040363
38593346 0.00000000195935960328
38609977 0.00000001326819568054
38618089 0.00000002608143954297
38629002 0.00000000905449921914
38637659 0.00000000410474463026
38643422 0.00000001221955212608
38646570 0.00000028190514188306
38648010 0.00000002648143812662
38653783 0.00000069374694159000
38655399 0.00000006307283767692
38656627 0.00000000635892096540
38659496 0.00000000581372850600
38659581 0.00000000558294225238
38660683 0.00000000510018705408
38662050 0.00000000692134451646
38670394 0.00000002767206598111
38675216 0.00000000530095668403
38684753 0.00000000469688239278
38689744 0.00000000426684011721
38690902 0.00000002315740981630
38696954 0.00000001947068120521
38698432 0.00000000458249445152
38702422 0.00000000518090530589
38707056 0.00000004367133570600
38708483 0.00000002325648588200
38708797 0.00000001896050504722
38710373 0.00000001938526268400
38710674 0.00000003490938412790
38713731 0.00000011013164442530
38714311 0.00000001011677483489
38716664 0.00000000705042768684
38717072 0.00000000686426564304
38725532 0.00000001209916021200
38726280 0.00000001242075935534
38727745 0.00000003904440760590
38728755 0.00000008321412247360
38731947 0.00000007934104763234
38736239 0.00000001740936093000
38736244 0.00000001359138438800
38737082 0.00000001328773430390
38737830 0.00000001356915421300
38738058 0.00000001330156521275
38738692 0.00000003104071539088
38741433 0.00000008506319305700
38741700 0.00000004452418052752
38744520 0.00000001363733222700
38746043 0.00000001387274547296
38746882 0.00000008710140287349
38752426 0.00000051040254059146
38753666 0.00000033149443393660
38756901 0.00000011028760789143
38757156 0.00000000909959194277
38761077 0.00000000582099647115
38763269 0.00000000590446818300
38767110 0.00000000377550546221
38771423 0.00000000328849886198
38774266 0.00000000330671721526
38780772 0.00000000372207803363
38783600 0.00000001522160601886
38787020 0.00000002599249974995
38792912 0.00000000915221275992
38793305 0.00000000917206359900
38793738 0.00000000896620316062
38794566 0.00000000496500915343
38795956 0.00000000706017788005
38802724 0.00000000597526300394
38812700 0.00000000499952122800
38812975 0.00000000544717825000
38813442 0.00000000788574971699
38817140 0.00000000965421567300
38817341 0.00000001527612235788
38818061 0.00000001567196785641
38819677 0.00000000947172861733
38821374 0.00000000951229875200
38821405 0.00000002151769660691
38825934 0.00000000642289879246
38829307 0.00000003131505109952
38830410 0.00000001005745356242
38832550 0.00000002364076471440
38835017 0.00000007790934897597
38835256 0.00000002615972319712
38836178 0.00000000444409441200
38836383 0.00000000455607169094
38838626 0.00000002164467413391
38839154 0.00000000047267411911
38840423 0.00000000044981891327
38841586 0.00000000214548639549
38844590 0.00000000252396697075
38852576 0.00000000610164634739
38857170 0.00000001015452329297
38860282 0.00000000626201858200
38862760 0.00000001281493485441
38864955 0.00000007198862075937
38867699 0.00000006193790628900
38867719 0.00000004017320809129
38869567 0.00000001200573440253
38870006 0.00000001209707390100
38870024 0.00000001757660672187
38870792 0.00000001908445523024
38873032 0.00000001454487780900
38873418 0.00000003200447820292
38876283 0.00000006233587291700
38877308 0.00000014368755643285
38882034 0.00000014354624876700
38883257 0.00000006553806374848
38884994 0.00000000918190143169
38889776 0.00000000194545540900
38890352 0.00000000478455182469
38898409 0.00000001190059707222
38898571 0.00000000775199859432
38900011 0.00000000125342887340
38908115 0.00000000223893037924
38912560 0.00000000233948402027
38913763 0.00000000556636692899
38917952 0.00000000323368734946
38921086 0.00000000610636092139
38924987 0.00000000518201684473
38929574 0.00000001709072378833
38938354 0.00000000303358424913
38940509 0.00000000402608984300
38940554 0.00000000357700430056
38958113 0.00000000126316400166
38963165 0.00000000846888227782
38966372 0.00000000287079507979
38967270 0.00000000280704502016
38969046 0.00000000817063597942
38969936 0.00000000325116141901
38970165 0.00000000395068608218
38978293 0.00000000687151791476
38981162 0.00000000563505321991
38981890 0.00000000305299314038
38987173 0.00000000349035579951
38988111 0.00000001776371649167
38989504 0.00000004271914797832
39015528 0.00000000399913101813
39019706 0.00000000397537149694
39021842 0.00000000438043447902
39023659 0.00000001602022820373
39025821 0.00000001129287363609
39037914 0.00000027437276778500
39040903 0.00000027432657148700
39041638 0.00000027200304909091
39041800 0.00000006630199558900
39045294 0.00000007285303644300
39045610 0.00000001464943531781
39052643 0.00000000338719992724
39054188 0.00000000828946661926
39058844 0.00000000471632061684
39061577 0.00000000344420164502
39062090 0.00000000355955314199
39064724 0.00000001182873651203
39074242 0.00000001174488786071
39078994 0.00000000477784126962
39083251 0.00000000619347018152
39084177 0.00000000289795006859
39095215 0.00000000500241890145
39097697 0.00000000402961689317
39104047 0.00000000489762673798
39107845 0.00000001088947772394
39114447 0.00000003179328783942
39116086 0.00000001860109717906
39119308 0.00000000620347945356
39121078 0.00000000005913659100
39124839 0.00000000374994102906
39129666 0.00000000366494037958
39131668 0.00000000740276273733
39138906 0.00000000943048825062
39152064 0.00000001126922784148
39156008 0.00000001422848311211
39157160 0.00000001827283420089
39157929 0.00000001854210224420
39159632 0.00000000188626790878
39163152 0.00000000517612835700
39163181 0.00000000389977553607
39165107 0.00000000407740333929
39165329 0.00000003202765919313
39165794 0.00000000386161123600
39166704 0.00000000291052757379
39170310 0.00000000620065619088
39171878 0.00000000115118387700
39173060 0.00000000107348211889
39174020 0.00000000201962654612
39179325 0.00000000229921601260
39184305 0.00000000107241312232
39193262 0.00000000521320407600
39196903 0.00000001543947576604
39203153 0.00000013404426430000
39204426 0.00000013404137150700
39204884 0.00000013387750946100
39205137 0.00000012861792801592
39209108 0.00000013374803761300
39210983 0.00000013373600462500
39211000 0.00000013366518760100
39211324 0.00000004963307563838
39213283 0.00000000516325696100
39213610 0.00000000516484705313
39214816 0.00000001101549277790
39215894 0.00000001702009353186
39217046 0.00000002246881008499
39219406 0.00000001425178594285
39221922 0.00000001536204698455
39223826 0.00000001960913374860
39224996 0.00000002117291102400
39225298 0.00000002152173038430
39227736 0.00000001350487251464
39236574 0.00000000627116742600
39237186 0.00000002772277375342
39238772 0.00000037882382763500
39240181 0.00000024602058403600
39240699 0.00000008419833801899
39242252 0.00000003312036927600
39242699 0.00000000790034063329
39248392 0.00000000531088998951
39252637 0.00000000643819248627
39254046 0.00000000199867098945
39258761 0.00000000865818332100
39259505 0.00000000099013933233
39260865 0.00000000016675395379
39263472 0.00000000479556103513
39267210 0.00000000449581817233
39267354 0.00000000660611211360
39268836 0.00000000875728407339
39271470 0.00000002604521830672
39271747 0.00000001868150786033
39273650 0.00000001149518994115
39275421 0.00000001393645357908
39276314 0.00000007359224687342
39278244 0.00000003553708267200
39278518 0.00000000780210878415
39283798 0.00000000915107136401
39284860 0.00000004872105202146
39285560 0.00000005615892089130
39287041 0.00000002000764328560
39291029 0.00000000900446696734
39295267 0.00000001027598856278
39300502 0.00000002178128171558
39302693 0.00000017505860557449
39303912 0.00000011230234670180
39308249 0.00000005650241124200
39308503 0.00000005924013534200
39309354 0.00000056247178406200
39309928 0.00000056261981203800
39310143 0.00000029949552475926
39311594 0.00000002161261100200
39312101 0.00000001282955038951
39314473 0.00000005337640561300
39314654 0.00000000967023230170
39322828 0.00000001570759979056
39327382 0.00000000931754111061
39331475 0.00000000454299387895
39337241 0.00000000449895306600
39338037 0.00000000466605276801
39345341 0.00000001734933716632
39346489 0.00000001570382488711
39346844 0.00000004004151809634
39348321 0.00000000293719966854
39352349 0.00000000202558021065
39367297 0.00000000570366081366
39368104 0.00000000140173913564
39370252 0.00000002480171141715
39373664 0.00000026257373438501
39374906 0.00000012118661238326
39381210 0.00000003084681699400
39387048 0.00000003156845393730
39387404 0.00000003491126128253
39391390 0.00000003496445947622
39392945 0.00000013194847294455
39407444 0.00000000857399329985
39410897 0.00000001989142667480
39414729 0.00000000383545455756
39418349 0.00000000288604391580
39419884 0.00000000294469492400
39419979 0.00000002167472684238
39421064 0.00000008819904775290
39421240 0.00000000308649276600
39421337 0.00000000236395613167
39425099 0.00000003911884098833
39428064 0.00000001966833117400
39428485 0.00000001119014236413
39431059 0.00000002135619630690
39431762 0.00000001517610378407
39444896 0.00000000136161776229
39447157 0.00000000119451981993
39458604 0.00000000097139785392
39475715 0.00000000117198576742
39488242 0.00000000008407873500
39489222 0.00000000008485188067
39493116 0.00000000008680773413
39500416 0.00000000008769484762
39503400 0.00000000022658100676
39512769 0.00000000138086720287
39518633 0.00000000104611767810
39548890 0.00000000005269322046
39559391 0.00000000002904651513
39578112 0.00000000079389263238
39608197 0.00000000164785949800
39610235 0.00000000009195593400
39611041 0.00000000101470655273
39621801 0.00000000007927231785
39623039 0.00000000007375297586
39628464 0.00000000179007543691
39633347 0.00000000391494150300
39634237 0.00000000293652118290
39637389 0.00000002114910153194
39644194 0.00000000105424235066
39655437 0.00000000187845407829
39665715 0.00000000763920082900
39669876 0.00000000668498404809
39683415 0.00000000100545938900
39685856 0.00000000166587393187
39694306 0.00000000691447961100
39694354 0.00000001799281267372
39700052 0.00000000288851319032
39709953 0.00000000307223747600
39715781 0.00000000001807325034
39721667 0.00000000001806804300
39722241 0.00000000087425788227
39740249 0.00000000068080484661
39741555 0.00000000064520252700
39743073 0.00000000083643806535
39747425 0.00000000076620761072
39747933 0.00000001010168984660
39766170 0.00000000206017047486
39769066 0.00000000202122395969
39770044 0.00000000248408919900
39770537 0.00000000378577932191
39782380 0.00000000106108506233
39809055 0.00000001035529022743
39816431 0.00000005589959997967
39820941 0.00000001505269847371
39823301 0.00000000824288682917
39826618 0.00000000019666910625
39826728 0.00000000019755066572
39827681 0.00000002545930162257
39831576 0.00000000510145358700
39832610 0.00000000378717934619
39841825 0.00000000073997541819
39846731 0.00000000081063741130
39848503 0.00000000081065244300
39850406 0.00000000394792411868
39857643 0.00000000523580364604
39859799 0.00000000535689637541
39863368 0.00000001218702821727
39864658 0.00000001870141473069
39867138 0.00000001347078317515
39867994 0.00000000867354604660
39869127 0.00000000496203062651
39870416 0.00000000762351810000
39870731 0.00000001021907204635
39871645 0.00000000218165899259
39874453 0.00000000176076485357
39876955 0.00000000174729266152
39878717 0.00000001445184517300
39886423 0.00000006527085357000
39888026 0.00000000428761864900
39889341 0.00000000429684536100
39890330 0.00000000447098503056
39892054 0.00000001087341342739
39901421 0.00000023084918464400
39902108 0.00000046363634503400
39902931 0.00000046363634503400
39903088 0.00000046363040731300
39903130 0.00000004292109631832
39909757 0.00000000225027741970
39918306 0.00000000495428632780
39922223 0.00000000492692675189
39926022 0.00000000737843720205
39927418 0.00000001774270197387
39934245 0.00000000373670723152
39938743 0.00000000297435146600
39938899 0.00000000687199567808
39941728 0.00000015589925560266
39942622 0.00000013579897847746
39943849 0.00000000966972342951
39945623 0.00000016319358968672
39949617 0.00000011318193614929
39952627 0.00000001418787834300
39953480 0.00000001198039126289
39954610 0.00000001205282158067
39957935 0.00000001229793957474
39962565 0.00000003951955996100
39963691 0.00000007914126316433
39964569 0.00000001144162270695
39969620 0.00000001740784765477
39970915 0.00000000437702996074
39977679 0.00000000907708842070
39988096 0.00000000788410650757
39992769 0.00000000923268475621
39993256 0.00000018115517362159
39995248 0.00000009258784867020
40000237 0.00000000781207911197
40006681 0.00000000638075355100
40006754 0.00000000576770982878
40013289 0.00000000573136563500
40014661 0.00000000576971074094
40018688 0.00000036046343398950
40021691 0.00000005883196379700
40021807 0.00000004083895236600
40022899 0.00000001111052580405
40024801 0.00000001114313309277
40026218 0.00000013210041051973
40040682 0.00000000834378183939
40042718 0.00000000219209515642
40045012 0.00000000003292114066
40048557 0.00000000379630102105
40049042 0.00000000331753676490
40051798 0.00000000017292819468
40052318 0.00000000017282232607
40052621 0.00000000017757867946
40053307 0.00000002423201240400
40053815 0.00000000014872511392
40055860 0.00000000115150191100
40055925 0.00000000723133372276
40056753 0.00000002703042068122
40058614 0.00000000423227882134
40064465 0.00000001874453699619
40066502 0.00000004091519283624
40068394 0.00000001228901006257
40069274 0.00000000085130892438
40070105 0.00000000084831323530
40070430 0.00000000085733096231
40071195 0.00000000272676102849
40074176 0.00000000390140499784
40082808 0.00000000328979457397
40086560 0.00000000130880024991
40087119 0.00000000135734934513
40087332 0.00000008583488413486
40087547 0.00000000167532895823
40088875 0.00000000301219072425
40092088 0.00000000139851954981
40094036 0.00000000188166846253
40094342 0.00000000363278624160
40095772 0.00000000782724594900
40096501 0.00000000298443955090
40101946 0.00000000142734955000
40104664 0.00000000141533609938
40114073 0.00000000205808436414
40119727 0.00000000007563035730
40125917 0.00000000006817771641
40129665 0.00000000006833117964
40129825 0.00000000006846674100
40130476 0.00000000418147285059
40142134 0.00000000492200369976
40143126 0.00000000902161296224
40145778 0.00000003204318246190
40147412 0.00000002808956528638
40154430 0.00000003909341489401
40156389 0.00000004776092966597
40157491 0.00000004651206441300
40157622 0.00000004395750149928
40161894 0.00000001009125445940
40163280 0.00000000570395547301
40169762 0.00000000576170769783
40175592 0.00000000442127474364
40175972 0.00000001011496461197
40177770 0.00000003360822123637
40181811 0.00000055528215794000
40182104 0.00000055528215794000
40182130 0.00000055528215794000
40183160 0.00000012301334146196
40186967 0.00000001876510488400
40187781 0.00000001817438456100
40188764 0.00000002208352516778
40193394 0.00000000144447883471
40195831 0.00000000257587332375
40196614 0.00000001713592262800
40197271 0.00000002159720528200
40198160 0.00000005425333922900
40198666 0.00000006306505276600
40198919 0.00000079326118386400
40200172 0.00000079326118386400
40200564 0.00000078407235529943
40200979 0.00000014228233418700
40201851 0.00000005355516511687
40203334 0.00000007180993228331
40204568 0.00000019123976258867
40205478 0.00000017296225639773
40206460 0.00000012262645365737
40207503 0.00000006952328521906
40207884 0.00000000744597671203
40212841 0.00000000600887752900
40213125 0.00000000693502899200
40213293 0.00000000788909147930
40217036 0.00000002071433926895
40219862 0.00000003865280415100
40220442 0.00000001711897876724
40223225 0.00000003580069848004
40225051 0.00000000368780290353
40227194 0.00000007988915839692
40231693 0.00000009835662566632
40244104 0.00000000117466988700
40244499 0.00000000310467130478
40245973 0.00000000846113865769
40249642 0.00000001065105722880
40250658 0.00000000557812525300
40250938 0.00000000449729285600
40252272 0.00000001147012959215
40255617 0.00000000576492197342
40255898 0.00000000484979655047
40257237 0.00000000655453917796
40261973 0.00000001122138739000
40264628 0.00000012552950092817
40266359 0.00000010145587464529
40266781 0.00000022103787119676
40274263 0.00000001274984737864
40276738 0.00000001403198124366
40283227 0.00000000466219755596
40289980 0.00000000298013759145
40291525 0.00000000723462629567
40292374 0.00000000695387177922
40292688 0.00000000967903120888
40293099 0.00000001739785941242
40301366 0.00000001630767414300
40301608 0.00000001434216505900
40301653 0.00000001212288414600
40304081 0.00000003862716349428
40304660 0.00000005383471558600
40305013 0.00000006368132505400
40305282 0.00000008483081582632
40305653 0.00000014388900397969
40308801 0.00000000550891551700
40309194 0.00000022470453717407
40312865 0.00000005569625984900
40315681 0.00000001012411123700
40322728 0.00000001117023067591
40325611 0.00000000567745740900
40334512 0.00000008562979621952
40339085 0.00000000611671309253
40339875 0.00000000618074377124
40340078 0.00000001072890666205
40341422 0.00000000556335193306
40345216 0.00000000295397468354
40347131 0.00000000291167694600
40347701 0.00000000365516564422
40351580 0.00000001362833491630
40353744 0.00000000915842936230
40357133 0.00000000955568266105
40358951 0.00000000912096926900
40360288 0.00000000912025898624
40361982 0.00000000911141610347
40364518 0.00000001026355636400
40364563 0.00000003367553990047
40367204 0.00000003471478928687
40370930 0.00000004894019022252
40373134 0.00000009781974408668
40373604 0.00000010653783889174
40373904 0.00000005507218613126
40376604 0.00000000970483172688
40382016 0.00000000971721739700
40382282 0.00000003950195895974
40386304 0.00000000635371221199
40386818 0.00000000176023425395
40389696 0.00000000431715872744
40395436 0.00000001017937223626
40399077 0.00000000188258761500
40401568 0.00000000138523865042
40410435 0.00000000132670866100
40411055 0.00000000197948026428
40411525 0.00000000721211912637
40413203 0.00000002412396710216
40416503 0.00000000695437004234
40419896 0.00000000480454085992
40421912 0.00000000228503239300
40423027 0.00000000227485671739
40424466 0.00000001063438938879
40440150 0.00000000310902472166
40441003 0.00000000350573178372
40444479 0.00000000370244092485
40445377 0.00000001869837517625
40446922 0.00000001846499184063
40448899 0.00000001874508626080
40451239 0.00000030971927226955
40454200 0.00000080761858994200
40454626 0.00000007125276318033
40455916 0.00000003539373215391
40456382 0.00000003271222107501
40457972 0.00000003440581337100
40458027 0.00000003561174214204
40461958 0.00000004273119267600
40463291 0.00000023112618844700
40465656 0.00000003602504821346
40468825 0.00000001471834660767
40488679 0.00000000404985288988
40489737 0.00000000496058750629
40494037 0.00000000474365367400
40494077 0.00000000673092283616
40497028 0.00000000531245621454
40499669 0.00000010813991807309
40500245 0.00000011173528094497
40500483 0.00000001328676087469
40503554 0.00000001181076959600
40503592 0.00000000729878271824
40514014 0.00000000743881440490
40517596 0.00000000431174726996
40518312 0.00000001204117696843
40523292 0.00000000297035516794
40526189 0.00000000435525466960
40529634 0.00000000644372741767
40545039 0.00000001617682685834
40549959 0.00000000232433728827
40567354 0.00000000426340057334
40571351 0.00000000402776423594
40584740 0.00000000389541239500
40586147 0.00000001942143760419
40589103 0.00000014700577551300
40589248 0.00000009858851823456
40594402 0.00000000792937922982
40595978 0.00000001022239995880
40596684 0.00000000073118024026
40602176 0.00000000089002030162
40604842 0.00000004556148024653
40608009 0.00000002371069397019
40610637 0.00000001631751420247
40620192 0.00000006344490525853
40630864 0.00000007645282054600
40631259 0.00000000596673262967
40647173 0.00000000318846431142
40651318 0.00000001314271886203
40655061 0.00000000500129556874
40661862 0.00000000901583167300
40661948 0.00000000782321827900
40662023 0.00000000316264420669
40665509 0.00000000310170504000
40666871 0.00000000322927278424
40677279 0.00000001096588979164
40682287 0.00000002113864466736
40685128 0.00000001383349951084
40686606 0.00000001060034180829
40686979 0.00000004722833051131
40693854 0.00000000687426026854
40701616 0.00000000301360188100
40702268 0.00000000330707682613
40711890 0.00000000353912984010
40714258 0.00000000394408223500
40714883 0.00000000459044165400
40714992 0.00000000561553591141
40718626 0.00000002709101617700
40722724 0.00000022961465690313
40723632 0.00000040869167664900
40726729 0.00000022076118373100
40726878 0.00000000631165567047
40734997 0.00000000332169809600
40735155 0.00000000416991028600
40735354 0.00000001202716748545
40738065 0.00000027029902122938
40739269 0.00000028512028240900
40739296 0.00000028512028240900
40739363 0.00000028512028240900
40740413 0.00000009137324262900
40740695 0.00000000439283671954
40746722 0.00000000249185282536
40749023 0.00000000274168034489
40755754 0.00000000523435354023
40757620 0.00000000573050544056
40760614 0.00000001394055885877
40761352 0.00000000366593225504
40766194 0.00000000276638452316
40767271 0.00000000261180424092
40771348 0.00000000651992784420
40775551 0.00000000941371128029
40777842 0.00000000393810409219
40796414 0.00000000205168415100
40796908 0.00000000207366203885
40799018 0.00000000216345350382
40799548 0.00000000219623007016
40801196 0.00000000508188117835
40806027 0.00000000649554622900
40808453 0.00000000436149440291
40819531 0.00000000676987151315
40821061 0.00000000532570503620
40826362 0.00000000621846429400
40828369 0.00000000624769491200
40828471 0.00000001650556922364
40829567 0.00000002685290614411
40831962 0.00000001734631279337
40832232 0.00000001680574587700
40832507 0.00000001678522527461
40836030 0.00000002060125837300
40837130 0.00000014159230714489
40838272 0.00000048601066520600
40839819 0.00000048554387127376
40840828 0.00000001836641831560
40843830 0.00000000310361006851
40847123 0.00000000227010087750
40852671 0.00000001465376746740
40861610 0.00000000058914699502
40863168 0.00000000351826503748
40870417 0.00000000171568579542
40873626 0.00000000038623894065
40874503 0.00000000035459139391
40875564 0.00000000035378754300
40876123 0.00000000254986123456
40882020 0.00000000615776076680
40885741 0.00000001014342999916
40886357 0.00000000979848071537
40886565 0.00000000230639609404
40888489 0.00000000229733753182
40889386 0.00000000204139380700
40890682 0.00000000212716239168
40898863 0.00000000351676811800
40903112 0.00000000289158172718
40904499 0.00000000242822780461
40906933 0.00000000254665439749
40908028 0.00000000264904859300
40908638 0.00000000872824195824
40912929 0.00000004603933668722
40915577 0.00000005523775368511
40917744 0.00000001707920724623
40920441 0.00000003344831070365
40927158 0.00000003906094179200
40927577 0.00000001315938800218
40932254 0.00000000447371678500
40932388 0.00000000443381905200
40937884 0.00000000423320179364
40940960 0.00000000714841422804
40944821 0.00000001392408603700
40945274 0.00000002087394420618
40945581 0.00000003644950428400
40946021 0.00000006343313766772
40950152 0.00000007563089176300
40951013 0.00000007537071656300
40951763 0.00000017541867365400
40951877 0.00000009072977751000
40959288 0.00000000193542128700
40960198 0.00000000340711168838
40961880 0.00000000363735710520
40963818 0.00000000361434911671
40969780 0.00000000363301125645
40972828 0.00000007542545109990
40980390 0.00000062791583371600
40982205 0.00000000863498920810
40988650 0.00000000736199746377
40989811 0.00000000861150138994
40990938 0.00000001059394727096
40994021 0.00000000446522485531
41000597 0.00000000585841582325
41000709 0.00000000706162434100
41000937 0.00000003516658724800
41000997 0.00000002228935052106
41007790 0.00000000842022725900
41009234 0.00000000752950148545
41011032 0.00000000676689131200
41011248 0.00000000897896526314
41013927 0.00000001316134040207
41026989 0.00000005925210636957
41028575 0.00000002268080792628
41032105 0.00000000587660322771
41034004 0.00000000121751967600
41034664 0.00000000102996934200
41035292 0.00000000125839267425
41042747 0.00000000134870436872
41045971 0.00000000543162598054
41050664 0.00000001299079880504
41051601 0.00000000868549183576
41054562 0.00000000265191803217
41060361 0.00000000327354799500
41061200 0.00000002433380009300
41061940 0.00000001949255423399
41067495 0.00000000672908655752
41074557 0.00000000838699676663
41078302 0.00000000888400410100
41079126 0.00000000402131897642
41086749 0.00000000334424009155
41090061 0.00000000379749971158
41090569 0.00000000336945563093
41102248 0.00000000468970612200
41103974 0.00000007516705715990
41105853 0.00000058162779881600
41107730 0.00000032718401841200
41109286 0.00000032713229483295
41109903 0.00000032717389014343
41113732 0.00000010395420191337
41120633 0.00000013119099070301
41124301 0.00000001835755336277
41126007 0.00000002100217840618
41126408 0.00000002176077043286
41127395 0.00000003520354872482
41127921 0.00000003698642911064
41134108 0.00000000432624251905
41138825 0.00000000813226201204
41145990 0.00000021310602372987
41152305 0.00000000462398410100
41154053 0.00000000481180933876
41155829 0.00000000458556961705
41164378 0.00000000237425001300
41164850 0.00000001597106954282
41173131 0.00000007497984177391
41178074 0.00000007199382131300
41180199 0.00000009759010510619
41180945 0.00000001064158682468
41184033 0.00000000820874028821
41184339 0.00000000809964436353
41187156 0.00000004463504835415
41196078 0.00000012720416469799
41201962 0.00000004632012220789
41203078 0.00000003284705702844
41204061 0.00000006723513989261
41204605 0.00000013916061884077
41205602 0.00000002540949209577
41208473 0.00000000190450008579
41214835 0.00000000394351274637
41216672 0.00000001301128947163
41221290 0.00000000102775643871
41224454 0.00000000113512164249
41227967 0.00000001145449181290
41229212 0.00000000822886693021
41233889 0.00000000687072332700
41234269 0.00000002456074164209
41235872 0.00000002990672344700
41241269 0.00000003185232717740
41246258 0.00000005779168517929
41265029 0.00000000477340892415
41270992 0.00000000202601777977
41296863 0.00000015252851893270
41306808 0.00000000558018791829
41308544 0.00000000368210721072
41310394 0.00000000366822118808
41315075 0.00000000827701697199
41317635 0.00000000919564994100
41318602 0.00000000810265249200
41320128 0.00000000238136822272
41325887 0.00000000160315011721
41330970 0.00000000233821522229
41332329 0.00000000889614925641
41337044 0.00000002151897177758
41337892 0.00000001853329186100
41338016 0.00000000908228700296
41340297 0.00000000735663464136
41343273 0.00000003737996562910
41348235 0.00000003629284550135
41356060 0.00000000409108418040
41357766 0.00000000739477440276
41364420 0.00000000715088889065
41364643 0.00000000557655248053
41369723 0.00000000587544261809
41372489 0.00000000765184250000
41373575 0.00000000376451262105
41384432 0.00000000073864439988
41391114 0.00000001158364101881
41401386 0.00000000328557102130
41407678 0.00000002976233750682
41412144 0.00000005806971213600
41412990 0.00000006231286615600
41413983 0.00000006085822023410
41417315 0.00000001970526464561
41419328 0.00000002266022941425
41423930 0.00000006530979619176
41425983 0.00000023253138369200
41426226 0.00000020884746906533
41428996 0.00000000839706013399
41431693 0.00000001587718653401
41433788 0.00000001984970979369
41438062 0.00000001246590264330
41442516 0.00000001273455001090
41443581 0.00000001274635861224
41445722 0.00000001849583042630
41451778 0.00000001356499805100
41452130 0.00000001334200555775
41453945 0.00000001139276505831
41456123 0.00000001040906537957
41465533 0.00000023142507764647
41468687 0.00000038846310570800
41469764 0.00000035711991447689
41478755 0.00000004370677939976
41482904 0.00000002752785772656
41489007 0.00000003576503147600
41489507 0.00000004757570681656
41494214 0.00000004555492335563
41496054 0.00000004312911301424
41498834 0.00000003875259775371
41503318 0.00000003792293248483
41503797 0.00000000789191509900
41504057 0.00000000369382477337
41505608 0.00000001811006451546
41508000 0.00000004416770277843
41509302 0.00000003407853731860
41513481 0.00000006501348632800
41517760 0.00000002742425417472
41520757 0.00000001717262498281
41524605 0.00000003147474056402
41530101 0.00000002385206956932
41535214 0.00000002397785397000
41537163 0.00000003710224357200
41537875 0.00000006596314962400
41538601 0.00000006624626184200
41538627 0.00000003751070852236
41539626 0.00000001707260154672
41541124 0.00000003750749988828
41541414 0.00000005388384957280
41541619 0.00000005252516117208
41542019 0.00000001553663390100
41542390 0.00000000496317776621
41544349 0.00000000461399531556
41544656 0.00000000687966378236
41546340 0.00000001915357670031
41548232 0.00000000781581753498
41551522 0.00000001078209742300
41551614 0.00000001232967028200
41551765 0.00000001300618543600
41551963 0.00000000610645885779
41554935 0.00000000446822766793
41557546 0.00000000412954652200
41559085 0.00000000420268028490
41563272 0.00000002319244657458
41563908 0.00000000645373638004
41565715 0.00000000329069961400
41568388 0.00000000307251758237
41570637 0.00000000593567224585
41573816 0.00000002006305673500
41574587 0.00000001595315394944
41575107 0.00000001220455841710
41575437 0.00000001198131868400
41575519 0.00000001221117835505
41576518 0.00000013655148678764
41579057 0.00000028955731886180
41580343 0.00000018307542514400
41580356 0.00000003478901708502
41581546 0.00000001663745204530
41587550 0.00000000660273550081
41604514 0.00000000639326371900
41605530 0.00000000640072546661
41606914 0.00000002032525225823
41620777 0.00000003060082762699
41632045 0.00000001815750442898
41633548 0.00000001114340946031
41633851 0.00000000821008101800
41635958 0.00000000797006032574
41639532 0.00000000613546511542
41643654 0.00000000470604920419
41647250 0.00000011384397773065
41650331 0.00000039043926287722
41651707 0.00000000871977913661
41653381 0.00000000849160602696
41657589 0.00000000834828991194
41661849 0.00000000829916258692
41664082 0.00000000806770814373
41667951 0.00000010502171124905
41671059 0.00000010354658523083
41678866 0.00000005800931482155
41680981 0.00000002589377006250
41681462 0.00000001492579844500
41682949 0.00000002448228687112
41684233 0.00000002207867260382
41689764 0.00000001269065379665
41690167 0.00000001345001360376
41693232 0.00000003419070289378
41695581 0.00000002956203106800
41696411 0.00000000683085095082
41704501 0.00000000944873042600
41707749 0.00000000997454111665
41712211 0.00000002517087896833
41716897 0.00000001647669379857
41723479 0.00000000984025276100
41728037 0.00000000466780810174
41730586 0.00000000539597228803
41731076 0.00000001346590087770
41732690 0.00000001995621634564
41733740 0.00000001397511693451
41736365 0.00000000425705543700
41736391 0.00000000282968931082
41737886 0.00000000540794890205
41739482 0.00000001770606023107
41739800 0.00000000189058700692
41740660 0.00000003140983288617
41742983 0.00000002242570173688
41743906 0.00000001490610963344
41746744 0.00000001195199997718
41748421 0.00000000258056482269
41751396 0.00000000347662841600
41751716 0.00000003018432249698
41754034 0.00000001107686179501
41754411 0.00000000973873441600
41754508 0.00000000828278799135
41758856 0.00000000925911739246
41763480 0.00000000775594814760
41774190 0.00000000791466029800
41774367 0.00000000739052048974
41776073 0.00000002587232830093
41779851 0.00000000753537853798
41784806 0.00000000761190611829
41786613 0.00000028828553976288
41787977 0.00000038944609389700
41788166 0.00000030254903900948
41792392 0.00000001243884932038
41794621 0.00000000691786879353
41798317 0.00000000906786003030
41803873 0.00000000547270531050
41813926 0.00000000850634834331
41820236 0.00000001033697540186
41830083 0.00000001609727037520
41831732 0.00000001518935391102
41834843 0.00000005001682886888
41840254 0.00000009305261224516
41841892 0.00000001947341355992
41850999 0.00000008686071905014
41852047 0.00000003533821563660
41853927 0.00000001411355864200
41854057 0.00000000862985582456
41855578 0.00000003799183200545
41860288 0.00000000837008037690
41862614 0.00000000804679219700
41863007 0.00000001316005629294
41863213 0.00000010092128092599
41883760 0.00000002040594480996
41893290 0.00000001119840015575
41899139 0.00000004586539427260
41899403 0.00000004743947125663
41902111 0.00000001248230311253
41903345 0.00000001768804050916
41906407 0.00000007608127296606
41909703 0.00000001633555290993
41913209 0.00000001820475004208
41915088 0.00000002040772492600
41915928 0.00000001957048122420
41924811 0.00000000941974114700
41927730 0.00000000935841197982
41931469 0.00000001728069376307
41932953 0.00000006799089503552
41933460 0.00000007234265730953
41934898 0.00000007609061444645
41935928 0.00000008185855177200
41936113 0.00000007075069783084
41938434 0.00000003404389953339
41940314 0.00000001275133765400
41941388 0.00000004834427526311
41947010 0.00000046199036846242
41949521 0.00000008036280745727
41954688 0.00000001220173126300
41954775 0.00000001090681705500
41955292 0.00000002555251582957
41960841 0.00000003888182802620
41966963 0.00000002486875423624
41970168 0.00000002762991129264
41974475 0.00000007516793514086
41977302 0.00000007753652780200
41978205 0.00000001943081601469
41980692 0.00000000535337841884
41981099 0.00000000526036826800
41982061 0.00000000523069495500
41985204 0.00000000523989582102
41987911 0.00000000525399241000
41988325 0.00000000526581226700
41988902 0.00000008243674597712
42002476 0.00000007453625171300
42002511 0.00000007455644147601
42003376 0.00000007322574727324
42004254 0.00000007290445237041
42004930 0.00000007316813736312
42006898 0.00000007522048555364
42009458 0.00000007274140420300
42009486 0.00000007219271615900
42009708 0.00000003842133210383
42011905 0.00000003743402180400
42012253 0.00000005319094053287
42012667 0.00000007730773192300
42013853 0.00000008962306060500
42014378 0.00000019294245681000
42014510 0.00000020023773660400
42014536 0.00000020397483383295
42016285 0.00000020412862509600
42018817 0.00000020394896223873
42020085 0.00000010018868026100
42020321 0.00000007889735217400
42020443 0.00000001386554188447
42029809 0.00000000559742972792
42032119 0.00000000896344922131
42040475 0.00000000915465752706
42047505 0.00000000424040208715
42049009 0.00000000183774765445
42053450 0.00000001789753599755
42053952 0.00000002297546093756
42055388 0.00000003087396149000
42055702 0.00000002313508271847
42058834 0.00000001608806061300
42059049 0.00000001436056296079
42060112 0.00000000548589548284
42061092 0.00000001992569167341
42064663 0.00000002891626634300
42065030 0.00000002498887956269
42068706 0.00000003825239114000
42073047 0.00000004309725259441
42073301 0.00000004879666896700
42076103 0.00000004900115261400
42076257 0.00000001958556563665
42087294 0.00000000581490328429
42090338 0.00000001298105575476
42091876 0.00000001503827099443
42092165 0.00000001562042511507
42092920 0.00000001852251787200
42093105 0.00000001286968359948
42095848 0.00000000604494081138
42100984 0.00000000602364425252
42109550 0.00000000740556706284
42132552 0.00000000313709736014
42135448 0.00000000680176277186
42141390 0.00000001324209878479
42142468 0.00000001064107857324
42143991 0.00000000993060582498
42144393 0.00000001195090550929
42153475 0.00000000909161947543
42155505 0.00000000855157781000
42156504 0.00000001259832826847
42158495 0.00000003644132254100
42158582 0.00000003946722263400
42158899 0.00000003723411356997
42159411 0.00000001821493886807
42160134 0.00000001043773001889
42163066 0.00000001071570168984
42164122 0.00000001075920582629
42165066 0.00000000907768837354
42166440 0.00000000518545729043
42169682 0.00000000520553123100
42173423 0.00000000999029808600
42174358 0.00000000933298541300
42174850 0.00000001244691324173
42175148 0.00000005355820655990
42177953 0.00000007080401829941
42179006 0.00000001171771266404
42180398 0.00000001526249184013
42181556 0.00000003246856597100
42182260 0.00000003454545890858
42183866 0.00000002696576727716
42185054 0.00000003003573282690
42186752 0.00000002921068778782
42188126 0.00000003267927816992
42189575 0.00000009073231666889
42191092 0.00000003597161468909
42192112 0.00000004585336261449
42192603 0.00000010533449377400
42192674 0.00000010483228411911
42192853 0.00000010908747010069
42193053 0.00000032162076266329
42194352 0.00000033753256729800
42194495 0.00000033753256729800
42194597 0.00000007567047884044
42200186 0.00000002870000696045
42200780 0.00000004376506724569
42201140 0.00000001264889177425
42203667 0.00000001066108724800
42204431 0.00000001072592554127
42206074 0.00000003224477942267
42207037 0.00000002621475642885
42212017 0.00000000744976066486
42215115 0.00000015569213042236
42218276 0.00000031995735559168
42222109 0.00000001520464328868
42227897 0.00000003450663296234
42232755 0.00000013177251686850
42236178 0.00000016389411001600
42236755 0.00000000991052470760
42249330 0.00000000992429302358
42252154 0.00000000979427257198
42256842 0.00000004918255069247
42263168 0.00000002359882625379
42266738 0.00000000843513365357
42268393 0.00000000869571555546
42270180 0.00000001551767091087
42272984 0.00000001759393786859
42276957 0.00000002232835374150
42280737 0.00000004034173757300
42281104 0.00000000187318955341
42283909 0.00000000180630813440
42286622 0.00000000196845587276
42286800 0.00000000215991177795
42291974 0.00000000202272078307
42295435 0.00000000192614250600
42295594 0.00000000690218134771
42307670 0.00000003799434945300
42308475 0.00000003722455685247
42312631 0.00000001893647613400
42312689 0.00000002767277866982
42313326 0.00000009193133804189
42314384 0.00000009349456340600
42314623 0.00000007389134556144
42315441 0.00000026303354001990
42316567 0.00000065049347044900
42318361 0.00000005915512097842
42321866 0.00000002860601400740
42323005 0.00000001014722505695
42326731 0.00000001524849527100
42327079 0.00000002683957908200
42327683 0.00000008824516207709
42328194 0.00000023278559169654
42331643 0.00000062357629092800
42331775 0.00000062357629092800
42332241 0.00000062357629092800
42333414 0.00000062357629092800
42334112 0.00000062357629092800
42334322 0.00000062357629092800
42335448 0.00000000662731476159
42339116 0.00000000663933665900
42339204 0.00000000664946252614
42341436 0.00000000740072031006
42342719 0.00000000843530981098
42344872 0.00000000834937104000
42344967 0.00000000834938341500
42345002 0.00000000777866264716
42345217 0.00000000718857598600
42345236 0.00000000561557478286
42349444 0.00000001095327458272
42349603 0.00000001283325839631
42351168 0.00000000705180557500
42351204 0.00000000934488557485
42355230 0.00000001303440984473
42355652 0.00000001317153460393
42359148 0.00000001077237253000
42359237 0.00000000916049522300
42360033 0.00000000885735604800
42361085 0.00000000885046270129
42363322 0.00000001273342309206
42365398 0.00000002722161683439
42365772 0.00000006537576230893
42366655 0.00000005161219371531
42370017 0.00000013242335310129
42372511 0.00000013227206800100
42374420 0.00000022594668895100
42374552 0.00000007759274682894
42379126 0.00000001538119627451
42379554 0.00000001452978274029
42386269 0.00000001176626022778
42387904 0.00000001326341978800
42388629 0.00000001430322787141
42390338 0.00000002112386897861
42393175 0.00000000517520409787
42397010 0.00000000439530116983
42399499 0.00000000721623940555
42403468 0.00000002091554202812
42403740 0.00000003815826323900
42404622 0.00000003737182292200
42404701 0.00000002623711900524
42406050 0.00000002429702748700
42406163 0.00000002754883253449
42407904 0.00000007580579588089
42410563 0.00000001701344423427
42411162 0.00000001540497939106
42411457 0.00000001610712698174
42412362 0.00000002003282622737
42413529 0.00000002155733220698
42417692 0.00000006542177542721
42418129 0.00000005720936778159
42419774 0.00000005031962366396
42420942 0.00000005030897570600
42421308 0.00000003873137779144
42422585 0.00000001747358471080
42424296 0.00000002163289075867
42427525 0.00000009627841491000
42427640 0.00000010022693983600
42428243 0.00000014119023076027
42428727 0.00000014007453273700
42428731 0.00000013129920294546
42429404 0.00000006751483683541
42430767 0.00000002319200425200
42430805 0.00000002330401353600
42431440 0.00000004987545124147
42431517 0.00000001026023272844
42433102 0.00000001019690373449
42435766 0.00000000433423795363
42457545 0.00000000260365862011
42460893 0.00000000284292379900
42461600 0.00000000280930729237
42462910 0.00000000170972178603
42468621 0.00000000227448786461
42472814 0.00000000180178044454
42480066 0.00000001724282826962
42481242 0.00000001327974323800
42481725 0.00000000920651260197
42486126 0.00000000679602573769
42488628 0.00000000221427044735
42492484 0.00000000134359614863
42493227 0.00000000116996019772
42498343 0.00000000619634529594
42503554 0.00000000482677035714
42509025 0.00000000994714989598
42514416 0.00000006994661489733
42524625 0.00000000950265091600
42524774 0.00000000431829644214
42531275 0.00000001312765044582
42535865 0.00000001378642834466
42542679 0.00000012957825033984
42548051 0.00000001581295411077
42550900 0.00000001180730069217
42551877 0.00000002145784511636
42552507 0.00000001691858289000
42552582 0.00000000164379486491
42555755 0.00000000549415118320
42557390 0.00000000585258815556
42557737 0.00000001725967410438
42562560 0.00000001945045285446
42562939 0.00000001249651260237
42570264 0.00000008656429111000
42571320 0.00000008973790751629
42572299 0.00000004423158789194
42579845 0.00000013539103104000
42580013 0.00000012487797373030
42582751 0.00000001187630809989
42583165 0.00000001047524798482
42589091 0.00000001062325322392
42593034 0.00000000843099447420
42597422 0.00000001351947481240
42597810 0.00000000915344173200
42599559 0.00000038151423781921
42602103 0.00000043325883113000
42603048 0.00000003081054395442
42614666 0.00000000607701977037
42615436 0.00000000619521305300
42616108 0.00000001609912189332
42618010 0.00000002820814532692
42618223 0.00000001658324145096
42619066 0.00000000454986047400
42619764 0.00000000417975367830
42622269 0.00000000418987960770
42626018 0.00000000660686217134
42632510 0.00000000788345018087
42636795 0.00000001187939976000
42637321 0.00000001438767268092
42637976 0.00000001337731315424
42640433 0.00000001379653003676
42641393 0.00000001154179131300
42643352 0.00000001136325892399
42644780 0.00000001130046583655
42650741 0.00000001879449519344
42651105 0.00000001001523620860
42651964 0.00000000792087641873
42654179 0.00000000737170096536
42657551 0.00000004690172026646
42659382 0.00000008085915625683
42659581 0.00000007870452563192
42660505 0.00000007768891659200
42660631 0.00000007523420985437
42662841 0.00000005575906235100
42662923 0.00000003771852386100
42662968 0.00000000936715887639
42665938 0.00000004497009912063
42674144 0.00000000576388385862
42674872 0.00000000355933417043
42676236 0.00000000785681642321
42679034 0.00000003324997034622
42679955 0.00000044088822106840
42683153 0.00000000759892788331
42687644 0.00000000557695483315
42688234 0.00000000555570438800
42688842 0.00000003472534489123
42688945 0.00000026136725053200
42689617 0.00000023862285840890
42690186 0.00000021299792480800
42691859 0.00000000562768741276
42697175 0.00000000064873835800
42698544 0.00000000246616920335
42709255 0.00000000373262600300
42709459 0.00000001674554833100
42710155 0.00000000160049273981
42714397 0.00000000027816696710
42714974 0.00000000373808253955
42719798 0.00000000294259096390
42721590 0.00000000291193048500
42722104 0.00000000290798997581
42722178 0.00000002138157039845
42725229 0.00000017794315019985
42725424 0.00000003090639151896
42726770 0.00000000701704782100
42726858 0.00000000403447209634
42728136 0.00000000392621743300
42728537 0.00000000391401735500
42729662 0.00000000427042285036
42731561 0.00000000404309273312
42735109 0.00000000733064705417
42737588 0.00000003010973568390
42738382 0.00000009161154837836
42739607 0.00000003913111617199
42740913 0.00000000963208528703
42742732 0.00000000958047314140
42747611 0.00000001490039475601
42748569 0.00000001913072845400
42748803 0.00000011478300304695
42751033 0.00000005206802500702
42753070 0.00000000720989439468
42754127 0.00000000619568036582
42755622 0.00000000500404521023
42759039 0.00000001196808201440
42764390 0.00000001184271146000
42764526 0.00000001182933804300
42765710 0.00000001540100695700
42765944 0.00000005822284737202
42778396 0.00000000347612209444
42786439 0.00000000245675133600
42786490 0.00000000269092968000
42788610 0.00000000281902002049
42796066 0.00000000314109954800
42800012 0.00000000520868120223
42815318 0.00000001683806559223
42817300 0.00000004551019391895
42823373 0.00000001146962690488
42825058 0.00000000402106344903
42825506 0.00000000529752981456
42827611 0.00000000241256952176
42829968 0.00000000078397065881
42837051 0.00000000445440557452
42840195 0.00000000471291995232
42843944 0.00000000738651120755
42847638 0.00000000101920877931
42851059 0.00000000023572757600
42852358 0.00000002584174090440
42859024 0.00000000465517414578
42863736 0.00000005339218798230
42863867 0.00000000555584736677
42869023 0.00000000129981949818
42874841 0.00000000276603990722
42876514 0.00000001187276692974
42878403 0.00000000159639895600
42879012 0.00000000159639119800
42879076 0.00000000335005847358
42886560 0.00000000909774721303
42891021 0.00000000621320144016
42893492 0.00000015366998279289
42895862 0.00000016265316250328
42898955 0.00000008465002733400
42899212 0.00000010036150081533
42907029 0.00000000929019214300
42907255 0.00000002530677672177
42912082 0.00000000668072445665
42912554 0.00000000555900376633
42915170 0.00000000451480654211
42916410 0.00000000529843774653
42917111 0.00000000902457702797
42924924 0.00000001192593710319
42926420 0.00000000711830229266
42942167 0.00000001634542733440
42945008 0.00000012718362208900
42945262 0.00000002579193202427
42961700 0.00000001064795098741
42965142 0.00000000337024899018
42968524 0.00000000698619879792
42969742 0.00000000634120433728
42970809 0.00000001403838187828
42972776 0.00000001314842579650
42973084 0.00000001058833772040
42974148 0.00000002427554945611
42977018 0.00000002898941225046
42980154 0.00000001510327947476
42980283 0.00000000674110118516
42985435 0.00000000209321716100
42986180 0.00000000202094786892
42990494 0.00000000459830059746
42994546 0.00000000480798843896
42998397 0.00000000441393068972
42999390 0.00000000342646213677
43007512 0.00000000335605906200
43008513 0.00000002442325539277
43013186 0.00000000121402357876
43014426 0.00000000439399736624
43018846 0.00000001110097160100
43018976 0.00000000301281927119
43023869 0.00000000296679765200
43024633 0.00000002646834822726
43030160 0.00000004499885093000
43030256 0.00000005502512304212
43031474 0.00000005543135007665
43034353 0.00000005240147618609
43034914 0.00000021456528385729
43036694 0.00000002378487672071
43042997 0.00000002704022656800
43045878 0.00000002925910128600
43045971 0.00000003047539504700
43045982 0.00000003378877903700
43046083 0.00000005066164936099
43048665 0.00000001257311341850
43053985 0.00000000757506007233
43060813 0.00000000402668424700
43061181 0.00000011478482066524
43069463 0.00000002669107441900
43071212 0.00000002643679280148
43080176 0.00000002530741757392
43083855 0.00000001866873518300
43086126 0.00000000912966172349
43101964 0.00000000250749517126
43109691 0.00000000198268020200
43110613 0.00000000225292029509
43121107 0.00000000358602053826
43124292 0.00000000120668548435
43143298 0.00000000215517553074
43147296 0.00000000366938585209
43149048 0.00000000436650837324
43152479 0.00000000190191574755
43156643 0.00000000167501292000
43157482 0.00000000861579253784
43159655 0.00000000118867090400
43159695 0.00000000050275803780
43174525 0.00000000006794559898
43185867 0.00000000086901375375
43190450 0.00000000098882180800
43191838 0.00000000202262071466
43196789 0.00000000119117702284
43219035 0.00000000014989440400
43219454 0.00000002128560528053
43233176 0.00000001185688947772
43235973 0.00000000635380725868
43237806 0.00000000867873741262
43253523 0.00000000364270483562
43265339 0.00000000464237808368
43270644 0.00000000190140584187
43273898 0.00000000105487169918
43280210 0.00000000024422785644
43285804 0.00000000023661051861
43295365 0.00000000047610522094
43296722 0.00000000147919142148
43298468 0.00000000070827592147
43301416 0.00000000061375163308
43303394 0.00000000258776357600
43304683 0.00000000121434964174
43306750 0.00000000871266134077
43307905 0.00000000142986195290
43309246 0.00000000538846714369
43310211 0.00000000126100545888
43318361 0.00000000241638392980
43319099 0.00000000404116209414
43320416 0.00000000228169221993
43321787 0.00000000622704397163
43321844 0.00000002107964351527
43322410 0.00000000869459006091
43325524 0.00000001506906245326
43327370 0.00000000406262526862
43340549 0.00000003068770514102
43346131 0.00000000884885412035
43351566 0.00000000700651093115
43362182 0.00000001021465667889
43364494 0.00000002177561873220
43370010 0.00000002328629817418
43376242 0.00000006574552362800
43376312 0.00000031237496372443
43379270 0.00000031263009454800
43380309 0.00000019446139343024
43381089 0.00000000546221294113
43392724 0.00000000011874691626
43398288 0.00000000522786051763
43408752 0.00000001299490648291
43422727 0.00000001236216980589
43424931 0.00000000654649390679
43429186 0.00000000654521276437
43432264 0.00000000654221728086
43437064 0.00000004461879401205
43442222 0.00000013641197307415
43442623 0.00000007971206916700
43444308 0.00000002437414758756
43450593 0.00000003603955532553
43452174 0.00000007290395578461
43458474 0.00000007304776989700
43460177 0.00000017274866022791
43471896 0.00000004872718370133
43472790 0.00000000900044613700
43472881 0.00000000677441543448
43477341 0.00000000813838275128
43480172 0.00000002916288717300
43482074 0.00000002447255975653
43483982 0.00000000231438598074
43494483 0.00000003399515085366
43499698 0.00000004221973380442
43501810 0.00000005484974267700
43515119 0.00000003086430767485
43540478 0.00000001610021324000
43540692 0.00000001628366476429
43541464 0.00000001648148033000
43541626 0.00000001654217463588
43543458 0.00000002527906931039
43544574 0.00000003025098005323
43552782 0.00000000492023205690
43555418 0.00000001055164314900
43555566 0.00000018146341584331
43562311 0.00000006603162860773
43573569 0.00000002757759559266
43576609 0.00000001158807537461
43579902 0.00000000916633282713
43586302 0.00000002522812732602
43594104 0.00000000499011417256
43595980 0.00000012845103941603
43599185 0.00000010798085894205
43603771 0.00000002401318769300
43604108 0.00000002392183732039
43609938 0.00000000679899078156
43612690 0.00000000683325012131
43612940 0.00000000876117152670
43615770 0.00000001647601807337
43616431 0.00000002747085881599
43617357 0.00000001343199727425
43639541 0.00000008940507969804
43649282 0.00000047381227014039
43650111 0.00000004759024242274
43651954 0.00000004161674601144
43653486 0.00000004116448020600
43653515 0.00000003972119230127
43656244 0.00000003010220087000
43656409 0.00000002139980070992
43659936 0.00000000890818253562
43682962 0.00000001271307492931
43684970 0.00000001058299134221
43685595 0.00000000511785449500
43688205 0.00000001007592632228
43708680 0.00000000607921548711
43750429 0.00000000028682657211
43756249 0.00000000027203624994
43759285 0.00000000075603570090
43773192 0.00000000072126790743
43805491 0.00000000036504154524
43819465 0.00000000002591014598
43832384 0.00000000116423144361
43851156 0.00000000002169076322
43866218 0.00000000062688187469
43885929 0.00000000001837872550
43889028 0.00000000106640445838
43897852 0.00000000063080166739
43900801 0.00000000196447188110
43917081 0.00000000102040824127
43940470 0.00000000433088007469
43944057 0.00000000811743475864
43952618 0.00000003630957981300
43952882 0.00000009885221804584
43958296 0.00000007205268285142
43966855 0.00000000689139895667
43969714 0.00000000685244168492
43975474 0.00000001359625274065
43976302 0.00000001984082406648
43989282 0.00000000373400977388
43997056 0.00000000567019156001
44000732 0.00000000579790038433
44001683 0.00000000605687510755
44005874 0.00000000894857938904
44010679 0.00000001264189783586
44015433 0.00000002351517129300
44015567 0.00000002392364377602
44022783 0.00000000731050881548
44024166 0.00000000185622798808
44030783 0.00000000180099191040
44035360 0.00000000234319963292
44040538 0.00000000102036097882
44044911 0.00000000219904691308
44064565 0.00000000787490280983
44077266 0.00000001038895897521
44080264 0.00000001461636331800
44082475 0.00000001432479754400
44088348 0.00000001432479754400
44089183 0.00000001415004042277
44091621 0.00000001384064269472
44094269 0.00000000778406345983
44114128 0.00000000135135830525
44131453 0.00000000128700263190
44150344 0.00000000067490646708
44152198 0.00000000317447318026
44169227 0.00000000690833053771
44174180 0.00000000453283341538
44180501 0.00000000341389684300
44180915 0.00000000989371688850
44182158 0.00000002847387971773
44185472 0.00000000283124848699
44191892 0.00000001089149346078
44215567 0.00000001603624615160
44217274 0.00000000673415445422
44221396 0.00000000382858002864
44223084 0.00000000723024361054
44227248 0.00000001158184706400
44227660 0.00000001152809322220
44228766 0.00000000692860798874
44240341 0.00000008929423765079
44245265 0.00000000892536117899
44245507 0.00000000357634453537
44273852 0.00000000135246732653
44278384 0.00000000069174093247
44303483 0.00000000004174559961
44307378 0.00000000077387460185
44323599 0.00000000002300443467
44327549 0.00000000137256867365
44332989 0.00000000100535957564
44379507 0.00000000158339645608
44395416 0.00000000587310333205
44419488 0.00000004584964614273
44432965 0.00000003032000545500
44433113 0.00000003034470444300
44433246 0.00000003067721154598
44435249 0.00000006367893826700
44435321 0.00000008037471943405
44436378 0.00000000611854886091
44452404 0.00000001411373271900
44452802 0.00000000682669984312
44457654 0.00000000970787231900
44457678 0.00000002225771363107
44460044 0.00000002886021925600
44460815 0.00000002917895093100
44460832 0.00000002941426901275
44461309 0.00000001166357757795
44464567 0.00000000391622677200
44465057 0.00000002717092613317
44482398 0.00000001568433322960
44489758 0.00000001509696321179
44492599 0.00000001512315103942
44495198 0.00000001491463010530
44498523 0.00000001250423441970
44503518 0.00000000956030742416
44512009 0.00000000584242068209
44520453 0.00000000615651324832
44522183 0.00000001174160574254
44523748 0.00000003594828095300
44523832 0.00000003572485887849
44546870 0.00000001207905613615
44551218 0.00000001608120471994
44582333 0.00000007918923856953
44588825 0.00000001825472556200
44588862 0.00000000768416994918
44611678 0.00000000100315651702
44635771 0.00000001456170714307
44643037 0.00000000296805759613
44657340 0.00000001404477414407
44674292 0.00000008344267878218
44678859 0.00000004197347866673
44689595 0.00000000468585032839
44691899 0.00000000444527300441
44692667 0.00000000495190767700
44713010 0.00000002255662102057
44718335 0.00000002421583887309
44721168 0.00000000813771358332
44726748 0.00000000710404123365
44741336 0.00000002152584915257
44774978 0.00000006347233077892
44792782 0.00000005157966003015
44798306 0.00000001258581260352
44798957 0.00000005433951820766
44800707 0.00000007884116766300
44801539 0.00000007899753919800
44802068 0.00000004805007686498
44803326 0.00000001156713364777
44804189 0.00000000377788942766
44812854 0.00000000840664662645
44813916 0.00000000695148192272
44816305 0.00000000748241290400
44816357 0.00000000843647536412
44816559 0.00000001288964955357
44826106 0.00000000518594189200
44826516 0.00000000542282335265
44828935 0.00000003814673318072
44844100 0.00000000475703666102
44844428 0.00000001557863032765
44848096 0.00000004052294579322
44852680 0.00000000498561170156
44856522 0.00000001017766575847
44865585 0.00000030571911442387
44866710 0.00000081239726316226
44867882 0.00000016921064669432
44869811 0.00000000385989112989
44879054 0.00000000383445066847
44882234 0.00000000427005292943
44890060 0.00000000438402396270
44895771 0.00000000823002985499
44898088 0.00000000476927276099
44901550 0.00000000504658732208
44905807 0.00000000130749397113
44909103 0.00000000130375101000
44909145 0.00000000130037434052
44910805 0.00000000129826585073
44911592 0.00000000129753264000
44912011 0.00000000494559997787
44922973 0.00000000991882117173
44925450 0.00000000371578881674
44928492 0.00000000678201561863
44928958 0.00000000573469376928
44934972 0.00000000601865413864
44942985 0.00000000797826496100
44943160 0.00000000794231388153
44944198 0.00000000788993910813
44944928 0.00000000964007522492
44946338 0.00000002854121478885
44948484 0.00000002868171847491
44952162 0.00000002183787628700
44952240 0.00000002188241370213
44952666 0.00000006752258844965
44954114 0.00000002636759462843
44963638 0.00000000527772147830
44966215 0.00000005261090190172
44973302 0.00000000532800266500
44973569 0.00000000462845648311
44977297 0.00000001283562000100
44978314 0.00000001286015338300
44978546 0.00000000477032114039
44983166 0.00000001450985756444
44997697 0.00000036440622448718
45001266 0.00000026402278157424
45005437 0.00000000355498622166
45006804 0.00000000906697131284
45011813 0.00000000562179685554
45014195 0.00000000224567433242
45015875 0.00000000121591554054
45019671 0.00000000065387765869
45026737 0.00000000224918313854
45028663 0.00000000217691725700
45028939 0.00000000296553791604
45037008 0.00000000243241972428
45037863 0.00000000187327104076
45040128 0.00000000205287420699
45045595 0.00000000373374532613
45052300 0.00000000295566072823
45053821 0.00000000409416492686
45058993 0.00000001473216764982
45071368 0.00000000711181137802
45074180 0.00000000845325094084
45085818 0.00000001214732120768
45087967 0.00000001174861735009
45088803 0.00000000921224431115
45092789 0.00000001591179188887
45094624 0.00000000147788303460
45097080 0.00000000119796455600
45097190 0.00000000480932197585
45103933 0.00000000571114889836
45108097 0.00000000086791056042
45109454 0.00000000338563671233
45109502 0.00000000750609915691
45109989 0.00000000922897307779
45110093 0.00000000292127908319
45114988 0.00000000120526947814
45116684 0.00000000744356635334
45120423 0.00000000287382093555
45123297 0.00000000114786861567
45125436 0.00000003714720431149
45145600 0.00000003633288277154
45146915 0.00000003278155063300
45147281 0.00000003161034081849
45148159 0.00000002958282674500
45152263 0.00000003046449278700
45152527 0.00000003170679852400
45153345 0.00000002937435539047
45154168 0.00000002054722552748
45159710 0.00000004797552261300
45160008 0.00000029496852528100
45161718 0.00000029496852528100
45161993 0.00000019369632656863
45168854 0.00000007137524366801
45181244 0.00000000757315791943
45200956 0.00000000332318320005
45206328 0.00000000397674618854
45207167 0.00000000392824571600
45208369 0.00000002638744836936
45255220 0.00000003239994681526
45279473 0.00000002367486943997
45283860 0.00000000426103346328
45291102 0.00000000356767339564
45297357 0.00000003887510014122
45305933 0.00000014295474450900
45309667 0.00000001796485977452
45312259 0.00000001573066328800
45312330 0.00000001576863406000
45312597 0.00000000674753774509
45330407 0.00000000221395672196
45332125 0.00000000219899509455
45335136 0.00000000220985407327
45336503 0.00000000220171765748
45339246 0.00000000219844237349
45339849 0.00000000216400577066
45355373 0.00000000200413825500
45355580 0.00000000187062679330
45358368 0.00000000183970842317
45362919 0.00000000636742149835
45364153 0.00000000177307035359
45366802 0.00000000166569309471
45367098 0.00000000127620977239
45373039 0.00000000377298037719
45376130 0.00000000742007565034
45380644 0.00000000787205104240
45383208 0.00000000449952387162
45421405 0.00000000618571995839
45430267 0.00000000165213665176
45435270 0.00000000050600812367
45445534 0.00000000006022807600
45445866 0.00000000006045265104
45447751 0.00000000028762844063
45452115 0.00000000206543671804
45454018 0.00000000167531438300
45454470 0.00000000237477580419
45456126 0.00000000275089065430
45459394 0.00000000819456716670
45470692 0.00000005980023432500
45470974 0.00000005975993462600
45471506 0.00000001567445179812
45476504 0.00000001402589834655
45476918 0.00000003843011465755
45479813 0.00000005879771094300
45480066 0.00000000278531829677
45494885 0.00000001627417786406
45495302 0.00000000199565032960
45505428 0.00000000300978902045
45508945 0.00000000033500059077
45519467 0.00000000401961759429
45538977 0.00000004108096922143
45539973 0.00000001720015701932
45544438 0.00000000866903390000
45544981 0.00000001192878058412
45561122 0.00000012308908743935
45566558 0.00000009053794105290
45592920 0.00000000434486519335
45595912 0.00000000617813343391
45599446 0.00000002718382669196
45604677 0.00000004390801246721
45605451 0.00000000606772816886
45614411 0.00000000297466146600
45614631 0.00000000581667894356
45616530 0.00000000677584370978
45616852 0.00000000277008271029
45621259 0.00000000280629589500
45621434 0.00000002190758340842
45634312 0.00000004350573164913
45638599 0.00000004787718903035
45640447 0.00000004320553536950
45640791 0.00000003389553798589
45641808 0.00000008382214761717
45644510 0.00000012583399007260
45645919 0.00000011416105435233
45646335 0.00000008831856834587
45659242 0.00000007542413330470
45671372 0.00000002784455915870
45672754 0.00000001461362262685
45700511 0.00000000122662834176
45707581 0.00000000212610985702
45714094 0.00000000607495395672
45721507 0.00000002035224943671
45721642 0.00000002408067989500
45721649 0.00000001367211416677
45727840 0.00000000675140134700
45729261 0.00000003418837981206
45761386 0.00000002231211028060
45806763 0.00000000248268258781
45811626 0.00000000141608396800
45813034 0.00000004239246570780
45840089 0.00000000516010396231
45846212 0.00000006846121705479
45858333 0.00000002578108138260
45860776 0.00000000560813964370
45865084 0.00000000236201666505
45869895 0.00000000164580202249
45885695 0.00000000053842673813
45915789 0.00000000162992959060
45919781 0.00000000207968373700
45920928 0.00000000043402077223
45942397 0.00000001964707041700
45943552 0.00000000047653266002
45951088 0.00000000058948059103
45958595 0.00000000004466300984
45969802 0.00000000104709269135
45979744 0.00000000070921719634
45986749 0.00000000013345442674
45989857 0.00000000006992283134
45999977 0.00000000131482306938
46009508 0.00000000060582958999
46026465 0.00000000046665825657
46041347 0.00000000093759118671
46049063 0.00000000091208319400
46051323 0.00000000349684817737
46067460 0.00000003075678439800
46067502 0.00000000500889518197
46073409 0.00000000375850475537
46077643 0.00000000290131677247
46084004 0.00000000307375111149
46086792 0.00000000227841874700
46086818 0.00000000302729272284
46100713 0.00000000331565549000
46102483 0.00000000334394338507
46103575 0.00000000335786649587
46106183 0.00000000316124153177
46111654 0.00000000289651078457
46112881 0.00000000323178125101
46117662 0.00000000171306320804
46118649 0.00000000170779318458
46121013 0.00000000171329757442
46124813 0.00000000615905993914
46127605 0.00000000455786411788
46145233 0.00000000115383148309
46146764 0.00000000116035254968
46148170 0.00000000174057818486
46151094 0.00000000273199882053
46152877 0.00000000146230490226
46162435 0.00000000108918372078
46166544 0.00000000285128492352
46174438 0.00000000233379674740
46178203 0.00000000013815538441
46181664 0.00000000166780435933
46183106 0.00000000953441905727
46183343 0.00000000689858134131
46192812 0.00000002164992818505
46197840 0.00000002117068886271
46198033 0.00000002032184138918
46198771 0.00000001128812747912
46201087 0.00000000708918563963
46201724 0.00000000639855744476
46203918 0.00000000564588305327
46204244 0.00000000421849022372
46207484 0.00000000992578651308
46257483 0.00000001421421100281
46263902 0.00000002245602372976
46265743 0.00000000732037528252
46269612 0.00000000295417951945
46270219 0.00000000295828224954
46278382 0.00000000300104777629
46289633 0.00000004912041820467
46308227 0.00000001580765974415
46312760 0.00000001575330730264
46313974 0.00000002361084119035
46315442 0.00000020849045976533
46332117 0.00000001351372328976
46350668 0.00000000375509983408
46359676 0.00000000488027513419
46372439 0.00000001328190645535
46374041 0.00000003130447244329
46406530 0.00000000203550190300
46407934 0.00000000203036824020
46413564 0.00000000206336857351
46416198 0.00000000460982131962
46429763 0.00000000881583312776
46434105 0.00000000294683855462
46438897 0.00000000022325772875
46444212 0.00000000011274156550
46449972 0.00000000246817609121
46457423 0.00000000542232422672
46464420 0.00000000078046783448
46465624 0.00000000076804445673
46466222 0.00000000076256226900
46466444 0.00000000075868612900
46466700 0.00000000220964390037
46474790 0.00000000024256693200
46476371 0.00000000022810198300
46476613 0.00000000021013242327
46478729 0.00000000073100288625
46486043 0.00000000008940934546
46490760 0.00000000156288946406
46503202 0.00000000350974623449
46505469 0.00000000052227128206
46510580 0.00000000070846205869
46514496 0.00000000496955566708
46517226 0.00000000154115344956
46522771 0.00000000063633543778
46524557 0.00000000063554038000
46524926 0.00000000176718060193
46536613 0.00000002594015436444
46540022 0.00000000162746688703
46586802 0.00000000103870647900
46588905 0.00000000105109244822
46596896 0.00000000109705177189
46597605 0.00000000199843793724
46600810 0.00000000053263938767
46601156 0.00000000095373773341
46610952 0.00000000135190930033
46617302 0.00000000060401703401
46625020 0.00000000080805346032
46642726 0.00000000033005859500
46642817 0.00000000037168569852
46652711 0.00000000081783621645
46666369 0.00000000035004931785
46676181 0.00000000184419222803
46687453 0.00000000161229612097
46691746 0.00000000090821035200
46692749 0.00000000098380122499
46702022 0.00000000411028630600
46705737 0.00000000097070583167
46715953 0.00000000345773045614
46717234 0.00000000189088568203
46725422 0.00000000470633526701
46728784 0.00000000124583916244
46729924 0.00000000076854082966
46746267 0.00000000037331129632
46755673 0.00000000039295959100
46756081 0.00000000238763738283
46761215 0.00000000012300670437
46762667 0.00000000005048825190
46766344 0.00000000143038998863
46778680 0.00000000072347848500
46779155 0.00000000075567421500
46779504 0.00000000074273260511
46780790 0.00000000333012854783
46783085 0.00000000046317614228
46785814 0.00000001717252274173
46786139 0.00000000707157377900
46786614 0.00000001475297463935
46788079 0.00000001195573724572
46788687 0.00000001615919176110
46790932 0.00000001513792710541
46792735 0.00000001571486672723
46795009 0.00000000671219826612
46802849 0.00000000173171533500
46804229 0.00000000187368849400
46804998 0.00000000351834433600
46805188 0.00000000351205135770
46807080 0.00000000179619515565
46808085 0.00000000205792447930
46810083 0.00000000324747187045
46810429 0.00000000316511409100
46810511 0.00000000265059161196
46811975 0.00000000122772753152
46815526 0.00000000162433936301
46823682 0.00000000075045932298
46840297 0.00000000562451018657
46841376 0.00000000332089895040
46841625 0.00000000476590392798
46847315 0.00000001104642748725
46849054 0.00000001133341070100
46850222 0.00000001081141264630
46851512 0.00000000726316829764
46852308 0.00000000403395042144
46859933 0.00000000333111345236
46868420 0.00000000272856184219
46874816 0.00000000265033344400
46877266 0.00000000470206849218
46888290 0.00000000137604180544
46897344 0.00000000372570908689
46899964 0.00000000629841932966
46901721 0.00000000339234165092
46909175 0
