# Supplementary material for: An efficient method to identify, date, and describe admixture events using haplotype information
Source: Genome Res. 2022 Aug;32(8):1553–64. doi: 10.1101/gr.275994.121 (PMC9435750; doi:10.1101/gr.275994.121)
Supplement: Supplemental Material [file supp_gr.275994.121_Supplemental_Globetrotter.tar.gz › tutorial/popfileSurr.txt]

Balochi D
BantuKenya D
BantuSouthAfrica D
Druze D
EastSicilian D
English D
Hadza D
Han D
Ireland D
Japanese D
Makrani D
Mandenka D
Maya D
Naxi D
Russian D
Sardinian D
Saudi D
Scottish D
She D
Sindhi D
Surui D
Syrian D
Turkish D
UAE D
Uygur D
Yemeni D
Balochi R
BantuKenya R
BantuSouthAfrica R
Druze R
EastSicilian R
English R
Hadza R
Han R
Ireland R
Japanese R
Makrani R
Mandenka R
Maya R
Naxi R
Russian R
Sardinian R
Saudi R
Scottish R
She R
Sindhi R
Surui R
Syrian R
Turkish R
UAE R
Uygur R
Yemeni R
FrenchYoruba R
