# Supplementary material for: An efficient method to identify, date, and describe admixture events using haplotype information
Source: Genome Res. 2022 Aug;32(8):1553–64. doi: 10.1101/gr.275994.121 (PMC9435750; doi:10.1101/gr.275994.121)
Supplement: Supplemental Material [file supp_gr.275994.121_Supplemental_Globetrotter.tar.gz › tutorial/paramfile.txt]

prop.ind: 1
bootstrap.date.ind: 1
null.ind: 1
input.file.ids: tutorial/individual.txt
input.file.copyvectors: tutorial/AllFrenchYoruba30gen50propchrAll_DonorvALL.chunklengths.out
save.file.main: tutorial/AllFrenchYoruba30gen50prop.main
save.file.bootstraps: tutorial/AllFrenchYoruba30gen50prop.boot
copyvector.popnames: Balochi BantuKenya BantuSouthAfrica Druze EastSicilian English Hadza Han Ireland Japanese Makrani Mandenka Maya Naxi Russian Sardinian Saudi Scottish She Sindhi Surui Syrian Turkish UAE Uygur Yemeni
surrogate.popnames: Balochi BantuKenya BantuSouthAfrica Druze EastSicilian English Hadza Han Ireland Japanese Makrani Mandenka Maya Naxi Russian Sardinian Saudi Scottish She Sindhi Surui Syrian Turkish UAE Uygur Yemeni
target.popname: FrenchYoruba
num.mixing.iterations: 5
props.cutoff: 0.001
bootstrap.num: 100
num.admixdates.bootstrap: 1
num.surrogatepops.perplot: 3
curve.range: 1 30
bin.width: 0.1
xlim.plot: 0 30
prop.continue.ind: 0
haploid.ind: 0
