# Supplementary material for: An efficient method to identify, date, and describe admixture events using haplotype information
Source: Genome Res. 2022 Aug;32(8):1553–64. doi: 10.1101/gr.275994.121 (PMC9435750; doi:10.1101/gr.275994.121)
Supplement: Supplemental Material [file supp_gr.275994.121_Supplemental_Globetrotter.tar.gz › tutorial/AllFrenchYoruba30gen50prop.main.txt]

### INFERRED SOURCES AND DATES ('best-guess' conclusion: one-date)
#######################################
### 1-DATE FIT EVIDENCE, DATE ESTIMATE, SINGLE BEST-FITTING DONORS
gen.1date proportion.source1 maxR2fit.1date fit.quality.1event fit.quality.2events bestmatch.event1.source1 bestmatch.event1.source2 proportion.event2.source1 bestmatch.event2.source1 bestmatch.event2.source2
26.59777568797 0.49 0.971865576514046 0.9999898412023 0.999999986237007 BantuSouthAfrica Ireland 0.49 Druze Mandenka
#######################################
### 2-DATE FIT EVIDENCE, DATE ESTIMATES, SINGLE BEST-FITTING DONORS
gen.2dates.date1 gen.2dates.date2 maxScore.2events proportion.date1.source1 bestmatch.date1.source1 bestmatch.date1.source2 proportion.date2.source1 bestmatch.date2.source1 bestmatch.date2.source2
22.3094209638073 68.9962940228555 0.0612674576313752 0.49 BantuSouthAfrica Ireland 0.48 English BantuSouthAfrica
#######################################
### 1-DATE FIT SOURCES, PC1:
proportion BantuKenya Mandenka BantuSouthAfrica
0.49 0.16292895647841 0.317407291065057 0.519663752456533
proportion Druze Sardinian Ireland English
0.51 0.0196072757431737 0.0658784932171261 0.129113532999502 0.785400698040198
#######################################
### 1-DATE FIT SOURCES, PC2:
proportion Mandenka BantuKenya Sardinian Druze
0.49 0.151723128401684 0.251388505865685 0.287788787311745 0.309099578420886
proportion Naxi Mandenka Maya BantuSouthAfrica Russian
0.51 0.0422050441739024 0.148696809740524 0.217749809894118 0.234818539420699 0.356529796770756
#######################################
### 2-DATE FIT SOURCES, DATE1-PC1:
proportion Hadza BantuKenya Mandenka BantuSouthAfrica
0.49 0.00329496824913449 0.248507519302114 0.301105555644585 0.447091956804167
proportion Japanese Surui Han Saudi Balochi Druze Sardinian Ireland Turkish English
0.51 0.000263367650634548 0.00133791661239084 0.00160231632545774 0.00316398047107333 0.0061203496746508 0.0152850411900855 0.0756022471868333 0.11333416429237 0.156543799104451 0.626746817492053
#######################################
### 2-DATE FIT SOURCES, DATE2-PC1:
proportion Yemeni Japanese Maya Naxi Han Sardinian Mandenka BantuSouthAfrica Ireland English
0.48 0.000659957884361543 0.00104923106368798 0.00124855107047964 0.00258291541993117 0.0122101153745383 0.0337903796030679 0.069520866197403 0.0768739382454929 0.154832979592273 0.647231065548765
proportion Hadza She Sindhi Surui Ireland Saudi Balochi Druze UAE Sardinian Syrian Mandenka BantuKenya BantuSouthAfrica
0.52 0.00033261736952228 0.000968043660286004 0.00101751833022923 0.00165402201830713 0.00207074355381107 0.0074061124342369 0.0179813309232941 0.0204302248246584 0.0293802558560337 0.0527036478191287 0.0726783823060361 0.217930430686619 0.24105806363499 0.334388606582847
