# Supplementary material for: An efficient method to identify, date, and describe admixture events using haplotype information
Source: Genome Res. 2022 Aug;32(8):1553–64. doi: 10.1101/gr.275994.121 (PMC9435750; doi:10.1101/gr.275994.121)
Supplement: Supplemental Material [file supp_gr.275994.121_Supplemental_Globetrotter.tar.gz › tutorial/individual.txt]

Balochi1 Balochi 1
Balochi2 Balochi 1
Balochi3 Balochi 1
Balochi4 Balochi 1
Balochi5 Balochi 1
Balochi6 Balochi 1
Balochi7 Balochi 1
Balochi8 Balochi 1
Balochi9 Balochi 1
Balochi10 Balochi 1
Balochi11 Balochi 1
Balochi12 Balochi 1
Balochi13 Balochi 1
Balochi14 Balochi 1
Balochi15 Balochi 1
Balochi16 Balochi 1
Balochi17 Balochi 1
Balochi18 Balochi 1
Balochi19 Balochi 1
Balochi20 Balochi 1
Balochi21 Balochi 1
BantuKenya1 BantuKenya 1
BantuKenya2 BantuKenya 1
BantuKenya3 BantuKenya 1
BantuKenya4 BantuKenya 1
BantuKenya5 BantuKenya 1
BantuKenya6 BantuKenya 1
BantuKenya7 BantuKenya 1
BantuKenya8 BantuKenya 1
BantuKenya9 BantuKenya 1
BantuKenya10 BantuKenya 1
BantuKenya11 BantuKenya 1
BantuSouthAfrica1 BantuSouthAfrica 1
BantuSouthAfrica2 BantuSouthAfrica 1
BantuSouthAfrica3 BantuSouthAfrica 1
BantuSouthAfrica4 BantuSouthAfrica 1
BantuSouthAfrica5 BantuSouthAfrica 1
BantuSouthAfrica6 BantuSouthAfrica 1
BantuSouthAfrica7 BantuSouthAfrica 1
BantuSouthAfrica8 BantuSouthAfrica 1
Druze1 Druze 1
Druze2 Druze 1
Druze3 Druze 1
Druze4 Druze 1
Druze5 Druze 1
Druze6 Druze 1
Druze7 Druze 1
Druze8 Druze 1
Druze9 Druze 1
Druze10 Druze 1
Druze11 Druze 1
Druze12 Druze 1
Druze13 Druze 1
Druze14 Druze 1
Druze15 Druze 1
Druze16 Druze 1
Druze17 Druze 1
Druze18 Druze 1
Druze19 Druze 1
Druze20 Druze 1
Druze21 Druze 1
Druze22 Druze 1
Druze23 Druze 1
Druze24 Druze 1
Druze25 Druze 1
Druze26 Druze 1
Druze27 Druze 1
Druze28 Druze 1
Druze29 Druze 1
Druze30 Druze 1
Druze31 Druze 1
Druze32 Druze 1
Druze33 Druze 1
Druze34 Druze 1
Druze35 Druze 1
Druze36 Druze 1
Druze37 Druze 1
Druze38 Druze 1
Druze39 Druze 1
Druze40 Druze 1
Druze41 Druze 1
Druze42 Druze 1
EastSicilian1 EastSicilian 1
EastSicilian2 EastSicilian 1
EastSicilian3 EastSicilian 1
EastSicilian4 EastSicilian 1
EastSicilian5 EastSicilian 1
EastSicilian6 EastSicilian 1
EastSicilian7 EastSicilian 1
EastSicilian8 EastSicilian 1
EastSicilian9 EastSicilian 1
EastSicilian10 EastSicilian 1
English1 English 1
English2 English 1
English3 English 1
English4 English 1
English5 English 1
English6 English 1
Hadza1 Hadza 1
Hadza2 Hadza 1
Hadza3 Hadza 1
Han1 Han 1
Han2 Han 1
Han3 Han 1
Han4 Han 1
Han5 Han 1
Han6 Han 1
Han7 Han 1
Han8 Han 1
Han9 Han 1
Han10 Han 1
Han11 Han 1
Han12 Han 1
Han13 Han 1
Han14 Han 1
Han15 Han 1
Han16 Han 1
Han17 Han 1
Han18 Han 1
Han19 Han 1
Han20 Han 1
Han21 Han 1
Han22 Han 1
Han23 Han 1
Han24 Han 1
Han25 Han 1
Han26 Han 1
Han27 Han 1
Han28 Han 1
Han29 Han 1
Han30 Han 1
Han31 Han 1
Han32 Han 1
Han33 Han 1
Han34 Han 1
Ireland1 Ireland 1
Ireland2 Ireland 1
Ireland3 Ireland 1
Ireland4 Ireland 1
Ireland5 Ireland 1
Ireland6 Ireland 1
Ireland7 Ireland 1
Japanese1 Japanese 1
Japanese2 Japanese 1
Japanese3 Japanese 1
Japanese4 Japanese 1
Japanese5 Japanese 1
Japanese6 Japanese 1
Japanese7 Japanese 1
Japanese8 Japanese 1
Japanese9 Japanese 1
Japanese10 Japanese 1
Japanese11 Japanese 1
Japanese12 Japanese 1
Japanese13 Japanese 1
Japanese14 Japanese 1
Japanese15 Japanese 1
Japanese16 Japanese 1
Japanese17 Japanese 1
Japanese18 Japanese 1
Japanese19 Japanese 1
Japanese20 Japanese 1
Japanese21 Japanese 1
Japanese22 Japanese 1
Japanese23 Japanese 1
Japanese24 Japanese 1
Japanese25 Japanese 1
Japanese26 Japanese 1
Japanese27 Japanese 1
Japanese28 Japanese 1
Makrani1 Makrani 1
Makrani2 Makrani 1
Makrani3 Makrani 1
Makrani4 Makrani 1
Makrani5 Makrani 1
Makrani6 Makrani 1
Makrani7 Makrani 1
Makrani8 Makrani 1
Makrani9 Makrani 1
Makrani10 Makrani 1
Makrani11 Makrani 1
Makrani12 Makrani 1
Makrani13 Makrani 1
Makrani14 Makrani 1
Makrani15 Makrani 1
Makrani16 Makrani 1
Makrani17 Makrani 1
Makrani18 Makrani 1
Makrani19 Makrani 1
Makrani20 Makrani 1
Makrani21 Makrani 1
Makrani22 Makrani 1
Mandenka1 Mandenka 1
Mandenka2 Mandenka 1
Mandenka3 Mandenka 1
Mandenka4 Mandenka 1
Mandenka5 Mandenka 1
Mandenka6 Mandenka 1
Mandenka7 Mandenka 1
Mandenka8 Mandenka 1
Mandenka9 Mandenka 1
Mandenka10 Mandenka 1
Mandenka11 Mandenka 1
Mandenka12 Mandenka 1
Mandenka13 Mandenka 1
Mandenka14 Mandenka 1
Mandenka15 Mandenka 1
Mandenka16 Mandenka 1
Mandenka17 Mandenka 1
Mandenka18 Mandenka 1
Mandenka19 Mandenka 1
Mandenka20 Mandenka 1
Mandenka21 Mandenka 1
Mandenka22 Mandenka 1
Maya1 Maya 1
Maya2 Maya 1
Maya3 Maya 1
Maya4 Maya 1
Maya5 Maya 1
Maya6 Maya 1
Maya7 Maya 1
Maya8 Maya 1
Maya9 Maya 1
Maya10 Maya 1
Maya11 Maya 1
Maya12 Maya 1
Maya13 Maya 1
Maya14 Maya 1
Maya15 Maya 1
Maya16 Maya 1
Maya17 Maya 1
Maya18 Maya 1
Maya19 Maya 1
Maya20 Maya 1
Maya21 Maya 1
Naxi1 Naxi 1
Naxi2 Naxi 1
Naxi3 Naxi 1
Naxi4 Naxi 1
Naxi5 Naxi 1
Naxi6 Naxi 1
Naxi7 Naxi 1
Naxi8 Naxi 1
Russian1 Russian 1
Russian2 Russian 1
Russian3 Russian 1
Russian4 Russian 1
Russian5 Russian 1
Russian6 Russian 1
Russian7 Russian 1
Russian8 Russian 1
Russian9 Russian 1
Russian10 Russian 1
Russian11 Russian 1
Russian12 Russian 1
Russian13 Russian 1
Russian14 Russian 1
Russian15 Russian 1
Russian16 Russian 1
Russian17 Russian 1
Russian18 Russian 1
Russian19 Russian 1
Russian20 Russian 1
Russian21 Russian 1
Russian22 Russian 1
Russian23 Russian 1
Russian24 Russian 1
Russian25 Russian 1
Sardinian1 Sardinian 1
Sardinian2 Sardinian 1
Sardinian3 Sardinian 1
Sardinian4 Sardinian 1
Sardinian5 Sardinian 1
Sardinian6 Sardinian 1
Sardinian7 Sardinian 1
Sardinian8 Sardinian 1
Sardinian9 Sardinian 1
Sardinian10 Sardinian 1
Sardinian11 Sardinian 1
Sardinian12 Sardinian 1
Sardinian13 Sardinian 1
Sardinian14 Sardinian 1
Sardinian15 Sardinian 1
Sardinian16 Sardinian 1
Sardinian17 Sardinian 1
Sardinian18 Sardinian 1
Sardinian19 Sardinian 1
Sardinian20 Sardinian 1
Sardinian21 Sardinian 1
Sardinian22 Sardinian 1
Sardinian23 Sardinian 1
Sardinian24 Sardinian 1
Sardinian25 Sardinian 1
Sardinian26 Sardinian 1
Sardinian27 Sardinian 1
Sardinian28 Sardinian 1
Saudi1 Saudi 1
Saudi2 Saudi 1
Saudi3 Saudi 1
Saudi4 Saudi 1
Saudi5 Saudi 1
Saudi6 Saudi 1
Saudi7 Saudi 1
Saudi8 Saudi 1
Saudi9 Saudi 1
Saudi10 Saudi 1
Scottish1 Scottish 1
Scottish2 Scottish 1
Scottish3 Scottish 1
Scottish4 Scottish 1
Scottish5 Scottish 1
Scottish6 Scottish 1
She1 She 1
She2 She 1
She3 She 1
She4 She 1
She5 She 1
She6 She 1
She7 She 1
She8 She 1
She9 She 1
She10 She 1
Sindhi1 Sindhi 1
Sindhi2 Sindhi 1
Sindhi3 Sindhi 1
Sindhi4 Sindhi 1
Sindhi5 Sindhi 1
Sindhi6 Sindhi 1
Sindhi7 Sindhi 1
Sindhi8 Sindhi 1
Sindhi9 Sindhi 1
Sindhi10 Sindhi 1
Sindhi11 Sindhi 1
Sindhi12 Sindhi 1
Sindhi13 Sindhi 1
Sindhi14 Sindhi 1
Sindhi15 Sindhi 1
Sindhi16 Sindhi 1
Sindhi17 Sindhi 1
Sindhi18 Sindhi 1
Sindhi19 Sindhi 1
Sindhi20 Sindhi 1
Sindhi21 Sindhi 1
Sindhi22 Sindhi 1
Sindhi23 Sindhi 1
Surui1 Surui 1
Surui2 Surui 1
Surui3 Surui 1
Surui4 Surui 1
Surui5 Surui 1
Surui6 Surui 1
Surui7 Surui 1
Surui8 Surui 1
Syrian1 Syrian 1
Syrian2 Syrian 1
Syrian3 Syrian 1
Syrian4 Syrian 1
Syrian5 Syrian 1
Syrian6 Syrian 1
Syrian7 Syrian 1
Syrian8 Syrian 1
Syrian9 Syrian 1
Syrian10 Syrian 1
Syrian11 Syrian 1
Syrian12 Syrian 1
Syrian13 Syrian 1
Syrian14 Syrian 1
Syrian15 Syrian 1
Syrian16 Syrian 1
Turkish1 Turkish 1
Turkish2 Turkish 1
Turkish3 Turkish 1
Turkish4 Turkish 1
Turkish5 Turkish 1
Turkish6 Turkish 1
Turkish7 Turkish 1
Turkish8 Turkish 1
Turkish9 Turkish 1
Turkish10 Turkish 1
Turkish11 Turkish 1
Turkish12 Turkish 1
Turkish13 Turkish 1
Turkish14 Turkish 1
Turkish15 Turkish 1
Turkish16 Turkish 1
Turkish17 Turkish 1
UAE1 UAE 1
UAE2 UAE 1
UAE3 UAE 1
UAE4 UAE 1
UAE5 UAE 1
UAE6 UAE 1
UAE7 UAE 1
UAE8 UAE 1
UAE9 UAE 1
Uygur1 Uygur 1
Uygur2 Uygur 1
Uygur3 Uygur 1
Uygur4 Uygur 1
Uygur5 Uygur 1
Uygur6 Uygur 1
Uygur7 Uygur 1
Uygur8 Uygur 1
Uygur9 Uygur 1
Uygur10 Uygur 1
Yemeni1 Yemeni 1
Yemeni2 Yemeni 1
Yemeni3 Yemeni 1
Yemeni4 Yemeni 1
FrenchYoruba1 FrenchYoruba 1
FrenchYoruba2 FrenchYoruba 1
FrenchYoruba3 FrenchYoruba 1
FrenchYoruba4 FrenchYoruba 1
FrenchYoruba5 FrenchYoruba 1
FrenchYoruba6 FrenchYoruba 1
FrenchYoruba7 FrenchYoruba 1
FrenchYoruba8 FrenchYoruba 1
FrenchYoruba9 FrenchYoruba 1
FrenchYoruba10 FrenchYoruba 1
FrenchYoruba11 FrenchYoruba 1
FrenchYoruba12 FrenchYoruba 1
FrenchYoruba13 FrenchYoruba 1
FrenchYoruba14 FrenchYoruba 1
FrenchYoruba15 FrenchYoruba 1
FrenchYoruba16 FrenchYoruba 1
FrenchYoruba17 FrenchYoruba 1
FrenchYoruba18 FrenchYoruba 1
FrenchYoruba19 FrenchYoruba 1
FrenchYoruba20 FrenchYoruba 1
FrenchYoruba21 FrenchYoruba 1
FrenchYoruba22 FrenchYoruba 1
FrenchYoruba23 FrenchYoruba 1
FrenchYoruba24 FrenchYoruba 1
FrenchYoruba25 FrenchYoruba 1
FrenchYoruba26 FrenchYoruba 1
FrenchYoruba27 FrenchYoruba 1
FrenchYoruba28 FrenchYoruba 1
FrenchYoruba29 FrenchYoruba 1
FrenchYoruba30 FrenchYoruba 1
FrenchYoruba31 FrenchYoruba 1
FrenchYoruba32 FrenchYoruba 1
FrenchYoruba33 FrenchYoruba 1
FrenchYoruba34 FrenchYoruba 1
FrenchYoruba35 FrenchYoruba 1
FrenchYoruba36 FrenchYoruba 1
FrenchYoruba37 FrenchYoruba 1
FrenchYoruba38 FrenchYoruba 1
FrenchYoruba39 FrenchYoruba 1
FrenchYoruba40 FrenchYoruba 1
FrenchYoruba41 FrenchYoruba 1
FrenchYoruba42 FrenchYoruba 1
FrenchYoruba43 FrenchYoruba 1
FrenchYoruba44 FrenchYoruba 1
FrenchYoruba45 FrenchYoruba 1
FrenchYoruba46 FrenchYoruba 1
FrenchYoruba47 FrenchYoruba 1
FrenchYoruba48 FrenchYoruba 1
FrenchYoruba49 FrenchYoruba 1
FrenchYoruba50 FrenchYoruba 1
FrenchYoruba51 FrenchYoruba 1
FrenchYoruba52 FrenchYoruba 1
FrenchYoruba53 FrenchYoruba 1
FrenchYoruba54 FrenchYoruba 1
FrenchYoruba55 FrenchYoruba 1
FrenchYoruba56 FrenchYoruba 1
FrenchYoruba57 FrenchYoruba 1
FrenchYoruba58 FrenchYoruba 1
FrenchYoruba59 FrenchYoruba 1
FrenchYoruba60 FrenchYoruba 1
FrenchYoruba61 FrenchYoruba 1
FrenchYoruba62 FrenchYoruba 1
FrenchYoruba63 FrenchYoruba 1
FrenchYoruba64 FrenchYoruba 1
FrenchYoruba65 FrenchYoruba 1
FrenchYoruba66 FrenchYoruba 1
FrenchYoruba67 FrenchYoruba 1
FrenchYoruba68 FrenchYoruba 1
FrenchYoruba69 FrenchYoruba 1
FrenchYoruba70 FrenchYoruba 1
FrenchYoruba71 FrenchYoruba 1
FrenchYoruba72 FrenchYoruba 1
FrenchYoruba73 FrenchYoruba 1
FrenchYoruba74 FrenchYoruba 1
FrenchYoruba75 FrenchYoruba 1
FrenchYoruba76 FrenchYoruba 1
FrenchYoruba77 FrenchYoruba 1
FrenchYoruba78 FrenchYoruba 1
FrenchYoruba79 FrenchYoruba 1
FrenchYoruba80 FrenchYoruba 1
FrenchYoruba81 FrenchYoruba 1
FrenchYoruba82 FrenchYoruba 1
FrenchYoruba83 FrenchYoruba 1
FrenchYoruba84 FrenchYoruba 1
FrenchYoruba85 FrenchYoruba 1
FrenchYoruba86 FrenchYoruba 1
FrenchYoruba87 FrenchYoruba 1
FrenchYoruba88 FrenchYoruba 1
FrenchYoruba89 FrenchYoruba 1
FrenchYoruba90 FrenchYoruba 1
FrenchYoruba91 FrenchYoruba 1
FrenchYoruba92 FrenchYoruba 1
FrenchYoruba93 FrenchYoruba 1
FrenchYoruba94 FrenchYoruba 1
FrenchYoruba95 FrenchYoruba 1
FrenchYoruba96 FrenchYoruba 1
FrenchYoruba97 FrenchYoruba 1
FrenchYoruba98 FrenchYoruba 1
FrenchYoruba99 FrenchYoruba 1
FrenchYoruba100 FrenchYoruba 1
