# Supplementary material for: An efficient method to identify, date, and describe admixture events using haplotype information
Source: Genome Res. 2022 Aug;32(8):1553–64. doi: 10.1101/gr.275994.121 (PMC9435750; doi:10.1101/gr.275994.121)
Supplement: Supplemental Material [file supp_gr.275994.121_Supplemental_Globetrotter.tar.gz › tutorial/recomfile.txt]

tutorial/Chrom21.recomrates
tutorial/Chrom22.recomrates
