# Supplementary material for: An efficient method to identify, date, and describe admixture events using haplotype information
Source: Genome Res. 2022 Aug;32(8):1553–64. doi: 10.1101/gr.275994.121 (PMC9435750; doi:10.1101/gr.275994.121)
Supplement: Supplemental Material [file supp_gr.275994.121_Supplemental_Globetrotter.tar.gz › tutorial/output_estimateEM_Chr21.EMprobs.out]

Balochi1
0 -1041.0724953196 -940.9985838006 490.1960784314 0.0000816607
1 -1030.8308120406 -923.0801286509 380.5416498913 0.0003123675
2 -1029.6015552159 -917.8680596446 331.9872566207 0.0004616336
3 -1029.8583966940 -916.2820920048 311.5669068956 0.0005568632
4 -1030.1319013363 -915.7456236214 303.0538824921 0.0006120706
5 -1030.2815143906 -915.5440821092 299.4761516060 0.0006413905
6 -1030.3526086474 -915.4626509205 297.9530237939 0.0006560625
7 -1030.3849122337 -915.4282748778 297.2963110490 0.0006631332
8 -1030.3993776377 -915.4133920611 297.0101048291 0.0006664614
9 -1030.4058312209 -915.4068541884 296.8843091373 0.0006680047
10 -1030.4087110065 -915.4039573581 296.8286609541 0.0006687135
Balochi2
0 -921.2313640565 -893.0636249160 490.1960784314 0.0000816607
1 -902.4524107778 -875.5580847829 370.1539102406 0.0003826502
2 -898.0985244794 -871.2001600374 314.8530287871 0.0005918803
3 -897.3156903929 -870.3249604239 291.6293538954 0.0006803542
4 -897.1981818148 -870.1572607239 282.2091895321 0.0007166336
5 -897.1856652700 -870.1229796730 278.4361830496 0.0007315643
6 -897.1863233463 -870.1147937849 276.9315772955 0.0007376847
7 -897.1874834434 -870.1124323749 276.3323484437 0.0007401758
8 -897.1880853693 -870.1116393421 276.0937545437 0.0007411833
9 -897.1883464348 -870.1113479126 275.9987458717 0.0007415887
10 -897.1884535689 -870.1112359565 275.9609074865 0.0007417514
Balochi3
0 -983.9857467521 -1001.8267996469 490.1960784314 0.0000816607
1 -979.2974729984 -998.2647675151 426.6021726998 0.0001053234
2 -977.7798272922 -997.3863560574 394.2661669546 0.0001278974
3 -977.2784134164 -997.2480872523 378.2628935251 0.0001466904
4 -977.0917046257 -997.2682292017 370.4133566072 0.0001607881
5 -977.0109643471 -997.3051821072 366.5586121981 0.0001705164
6 -976.9717007686 -997.3326497790 364.6534169769 0.0001768225
7 -976.9512306181 -997.3498543600 363.7033411102 0.0001807308
8 -976.9401770630 -997.3599817703 363.2248417980 0.0001830774
9 -976.9341116069 -997.3657794990 362.9814111317 0.0001844551
10 -976.9307609226 -997.3690516881 362.8563566162 0.0001852512
Balochi4
0 -1055.2878688918 -1114.7008123523 490.1960784314 0.0000816607
1 -1054.7357652084 -1114.2649335607 468.1301222743 0.0000931091
2 -1054.5634982249 -1114.1189014228 456.0937023172 0.0001052875
3 -1054.5168136394 -1114.0606428393 449.5484351124 0.0001165162
4 -1054.5102351827 -1114.0306342345 445.9728532472 0.0001259397
5 -1054.5153450800 -1114.0118648762 444.0003160133 0.0001333459
6 -1054.5227272271 -1113.9990528195 442.8974226940 0.0001389026
7 -1054.5294253293 -1113.9900914735 442.2709041807 0.0001429368
8 -1054.5347218449 -1113.9838216568 441.9087709078 0.0001457980
9 -1054.5386535081 -1113.9794634745 441.6956618349 0.0001477941
10 -1054.5414717664 -1113.9764563040 441.5680005810 0.0001491704
Balochi5
0 -1059.1436433033 -1179.6916455631 490.1960784314 0.0000816607
1 -1057.9953557747 -1177.7617372854 473.9468858997 0.0002291328
2 -1057.4203824555 -1176.5008016575 462.3596487628 0.0004166107
3 -1057.2089860001 -1175.8905998007 453.7741592175 0.0005787791
4 -1057.1392859177 -1175.6465298613 447.6435374558 0.0006902306
5 -1057.1118960990 -1175.5609394424 443.4785362961 0.0007587090
6 -1057.0970043522 -1175.5358111772 440.7607874678 0.0007988340
7 -1057.0871736024 -1175.5315066481 439.0379705029 0.0008219719
8 -1057.0804200652 -1175.5332665239 437.9675227569 0.0008352896
9 -1057.0758659018 -1175.5360558242 437.3115064814 0.0008429837
10 -1057.0728819069 -1175.5384159946 436.9132536269 0.0008474527
Balochi6
0 -999.7396562593 -1098.8681084560 490.1960784314 0.0000816607
1 -997.6301129231 -1097.8713378979 451.1212478051 0.0001052096
2 -996.8601703098 -1097.7350591000 430.7148417496 0.0001213953
3 -996.5613815716 -1097.7838234204 420.2494335923 0.0001323089
4 -996.4343532986 -1097.8435330875 414.9229051950 0.0001393854
5 -996.3756939842 -1097.8841977093 412.2173107549 0.0001437881
6 -996.3469946072 -1097.9080826498 410.8419218701 0.0001464325
7 -996.3324576339 -1097.9213262388 410.1412802786 0.0001479773
8 -996.3249523272 -1097.9284823856 409.7834310160 0.0001488607
9 -996.3210384753 -1097.9323015467 409.6001601722 0.0001493577
10 -996.3189871593 -1097.9343270826 409.5060479109 0.0001496338
Balochi7
0 -919.5207775616 -1052.7861438992 490.1960784314 0.0000816607
1 -905.0638043644 -1048.6043358349 396.1697662227 0.0001582486
2 -899.8486371287 -1048.8963745787 352.8082113932 0.0002442707
3 -897.9335697862 -1049.6616228759 333.7188459632 0.0003144834
4 -897.1745596544 -1050.1596361139 325.3806641630 0.0003613715
5 -896.8526041537 -1050.4221665980 321.7076175376 0.0003889307
6 -896.7095772307 -1050.5515628945 320.0677212941 0.0004039286
7 -896.6441620857 -1050.6138337130 319.3254138063 0.0004117298
8 -896.6137000871 -1050.6435676484 318.9852093631 0.0004156812
9 -896.5993539857 -1050.6577447580 318.8276338839 0.0004176509
10 -896.5925484468 -1050.6645110103 318.7540074548 0.0004186229
Balochi8
0 -1083.9721199764 -995.0952710946 490.1960784314 0.0000816607
1 -1082.3526844202 -991.7185919750 440.1057554376 0.0000760492
2 -1082.1352320700 -990.5136712590 414.6390402796 0.0000848533
3 -1082.2111804480 -990.0092256374 401.8176331270 0.0001022218
4 -1082.3116977367 -989.7350676826 395.1877133727 0.0001249421
5 -1082.3957323648 -989.5516374437 391.5330918101 0.0001501563
6 -1082.4649366890 -989.4166868348 389.3260010126 0.0001752508
7 -1082.5232749165 -989.3149817672 387.8626155466 0.0001982436
8 -1082.5723870321 -989.2385495552 386.8213176783 0.0002180062
9 -1082.6128904850 -989.1816385209 386.0500024110 0.0002341854
10 -1082.6454219258 -989.1396336170 385.4693124198 0.0002469585
Balochi9
0 -1227.1880943995 -1215.9559155072 490.1960784314 0.0000816607
1 -1224.1998575009 -1213.8100425151 539.2446568660 0.0001496552
2 -1223.1231567868 -1213.1950094238 568.1487602422 0.0002042108
3 -1222.6964946872 -1213.0407385942 585.4904384780 0.0002397206
4 -1222.5096165771 -1213.0225372902 596.0371073456 0.0002599613
5 -1222.4184640786 -1213.0393561099 602.5256193514 0.0002702983
6 -1222.3692152132 -1213.0608681185 606.5597739063 0.0002749055
7 -1222.3402699213 -1213.0791173780 609.0934394064 0.0002764564
8 -1222.3221751765 -1213.0929324851 610.7006718640 0.0002765064
9 -1222.3103764012 -1213.1029492147 611.7304629010 0.0002759060
10 -1222.3024636082 -1213.1100889408 612.3969422080 0.0002750948
Balochi10
0 -1055.4977431669 -1059.2055569615 490.1960784314 0.0000816607
1 -1054.1524739081 -1056.6323040670 451.8423573087 0.0001803182
2 -1053.7960389799 -1055.8156032012 430.8114814606 0.0002443550
3 -1053.7343142159 -1055.5276510188 419.5070161711 0.0002834977
4 -1053.7438170961 -1055.4155104808 413.4838229650 0.0003067080
5 -1053.7625840928 -1055.3668839794 410.2842351378 0.0003201498
6 -1053.7770691558 -1055.3437469924 408.5848629047 0.0003277943
7 -1053.7863072366 -1055.3320057905 407.6812975565 0.0003320828
8 -1053.7917700648 -1055.3258190781 407.2001224157 0.0003344643
9 -1053.7948837942 -1055.3224960054 406.9434712242 0.0003357770
10 -1053.7966233954 -1055.3206958548 406.8063746109 0.0003364965
