# Supplementary material for: An efficient method to identify, date, and describe admixture events using haplotype information
Source: Genome Res. 2022 Aug;32(8):1553–64. doi: 10.1101/gr.275994.121 (PMC9435750; doi:10.1101/gr.275994.121)
Supplement: Supplemental Material [file supp_gr.275994.121_Supplemental_Globetrotter.tar.gz › tutorial/AllFrenchYoruba30gen50propchrAll_DonorvALL.chunklengths.out]

Recipient Balochi BantuKenya BantuSouthAfrica Druze EastSicilian English Hadza Han Ireland Japanese Makrani Mandenka Maya Naxi Russian Sardinian Saudi Scottish She Sindhi Surui Syrian Turkish UAE Uygur Yemeni
Balochi1 48.008 2.827 1.556 27.878 6.637 4.008 0.577 11.751 4.547 10.376 30.656 5.558 7.054 2.995 15.652 17.119 7.015 3.453 3.143 22.238 2.847 8.226 11.043 6.794 5.117 1.547
Balochi2 41.769 1.774 1.373 23.697 8.358 3.974 0.689 11.180 5.666 10.161 39.315 4.045 8.828 2.386 16.473 16.966 6.960 2.834 2.772 21.011 2.240 10.102 12.101 6.257 5.495 2.199
Balochi3 28.462 1.666 1.297 24.592 5.020 4.233 0.537 14.185 4.282 11.207 37.146 3.506 11.967 4.352 18.766 15.670 5.452 3.171 4.344 24.506 3.803 11.509 11.655 6.846 8.827 1.624
Balochi4 36.622 1.787 1.177 24.578 5.966 3.460 0.462 14.128 4.621 12.366 34.793 3.465 9.662 3.027 15.808 18.564 6.238 5.314 3.692 21.168 2.814 11.261 12.597 6.052 6.772 2.227
Balochi5 29.146 2.525 1.695 32.795 7.256 3.390 0.818 11.433 6.380 9.309 34.534 3.871 6.962 2.784 18.702 17.936 8.481 3.518 3.112 23.091 2.700 12.003 13.010 5.742 5.481 1.949
Balochi6 34.260 2.440 1.262 25.011 4.961 2.636 0.718 13.058 3.523 10.686 46.477 4.102 7.638 2.760 15.185 14.012 5.628 4.176 3.662 26.598 3.373 9.851 11.800 6.123 6.541 2.141
Balochi7 36.739 1.470 1.034 23.087 4.873 3.104 0.388 7.938 5.735 6.587 64.863 3.376 6.748 1.852 13.675 14.681 5.222 4.886 2.730 27.947 1.903 11.137 9.395 3.927 4.000 1.325
Balochi8 36.345 1.808 1.120 21.987 5.108 3.495 0.529 13.123 4.818 10.986 53.149 3.183 7.083 2.850 21.148 15.254 4.944 5.731 3.129 20.259 2.929 9.997 8.807 4.540 4.776 1.523
Balochi9 19.716 2.478 1.873 28.250 6.894 4.985 0.621 19.297 4.790 15.791 19.506 4.378 10.577 5.070 19.126 19.226 7.205 4.007 5.444 27.159 3.550 12.161 10.641 6.393 7.899 1.586
Balochi10 38.932 1.731 1.039 25.006 5.894 4.168 0.577 11.224 5.904 10.419 34.984 3.640 7.742 2.381 21.225 16.845 6.055 6.620 3.171 24.266 2.529 10.035 11.367 4.695 4.390 3.783
Balochi11 31.032 1.433 1.124 24.650 5.223 3.921 0.518 11.051 5.177 7.967 60.198 3.208 7.206 2.544 13.587 16.346 6.800 3.145 4.289 27.009 2.774 8.905 9.071 4.838 4.308 2.300
Balochi12 25.570 1.900 1.657 34.382 6.632 5.021 0.546 10.976 6.522 9.264 22.843 3.090 9.198 2.839 20.166 19.481 8.202 7.173 3.399 23.020 2.734 12.584 14.700 7.834 5.682 3.208
Balochi13 35.833 1.992 1.429 24.089 7.168 4.744 0.505 11.210 6.888 10.045 44.826 3.850 7.679 2.226 16.809 17.114 5.749 4.562 2.855 21.710 2.035 10.541 11.711 4.704 4.921 3.427
Balochi14 36.743 1.503 1.071 22.328 6.196 4.536 0.442 12.492 4.877 10.068 36.206 3.494 8.438 2.402 19.358 14.733 4.192 6.341 3.328 30.161 2.416 10.314 12.794 5.557 6.671 1.963
Balochi15 48.564 1.342 0.948 19.804 4.967 2.851 0.411 8.581 2.989 8.499 58.944 2.864 6.456 2.112 15.298 13.290 5.394 2.886 2.666 26.581 2.078 9.515 8.601 6.523 4.205 2.253
Balochi16 48.301 1.265 1.163 28.806 6.182 3.436 0.517 8.752 6.941 7.560 36.150 3.514 8.169 2.263 16.894 14.582 6.235 4.184 2.773 23.695 3.243 8.032 11.538 6.128 5.537 2.764
Balochi17 25.485 2.026 1.531 27.947 6.909 6.617 0.752 14.959 6.385 10.228 20.775 4.374 8.121 3.766 19.468 18.139 6.094 6.216 3.863 29.315 3.001 12.918 11.791 8.045 8.072 1.825
Balochi18 18.906 2.192 1.164 23.907 5.255 4.211 0.994 17.242 6.766 13.605 30.588 3.675 10.187 3.701 23.167 17.151 5.799 4.129 4.628 26.830 3.694 8.624 13.176 10.629 6.622 1.781
Balochi19 37.062 1.926 1.099 27.933 7.681 4.613 0.511 11.507 4.772 9.917 32.685 3.655 8.741 2.936 18.097 16.768 6.398 2.818 3.366 26.010 2.969 10.338 13.367 4.872 7.392 1.192
Balochi20 39.385 1.504 1.177 21.731 5.655 3.749 0.648 15.612 3.399 13.566 30.660 3.198 9.771 2.772 15.848 16.842 4.663 3.472 3.941 31.412 2.907 8.741 13.861 5.425 5.738 2.947
Balochi21 25.998 1.912 1.022 27.479 5.744 3.857 0.643 12.422 4.907 10.254 39.653 3.912 9.268 2.992 17.315 16.889 5.913 6.399 3.531 25.083 2.946 12.043 14.744 5.534 5.821 2.343
BantuKenya1 4.365 71.901 34.047 10.622 2.410 1.534 8.322 6.657 1.582 5.067 6.611 63.416 3.874 1.642 4.940 6.522 4.464 1.666 2.056 6.090 1.621 5.303 3.778 5.130 2.208 2.794
BantuKenya2 5.722 51.682 34.000 12.532 2.788 1.518 4.844 8.944 2.712 7.506 8.051 66.970 5.141 2.342 6.383 7.322 3.952 1.541 2.922 7.064 1.757 6.135 4.298 6.688 3.373 2.436
BantuKenya3 5.978 43.503 39.343 12.953 3.897 1.767 6.059 9.181 1.791 6.536 9.272 70.115 6.616 1.759 6.144 7.071 4.702 1.583 2.591 6.017 1.484 5.530 4.046 4.824 2.528 3.332
BantuKenya4 6.999 38.173 30.604 16.519 4.682 2.031 11.874 9.558 2.300 7.867 9.185 59.606 5.078 2.503 8.117 9.267 5.057 2.486 3.083 6.867 1.845 7.119 4.989 6.504 2.988 3.322
BantuKenya5 4.136 95.509 29.346 9.741 2.690 1.245 4.919 5.856 1.740 5.479 8.763 53.403 4.485 1.612 4.718 5.643 4.611 0.950 1.983 5.494 1.061 3.986 3.552 2.678 2.241 2.781
BantuKenya6 5.154 57.323 39.864 11.469 3.103 1.124 7.534 7.349 1.501 6.527 8.856 63.011 4.387 1.670 5.663 6.827 5.222 1.577 2.489 5.734 1.397 5.705 3.675 6.318 2.558 2.586
BantuKenya7 6.253 38.301 32.962 15.301 4.876 1.729 6.601 10.510 1.715 7.379 8.991 60.000 5.290 2.427 7.247 9.806 7.343 1.740 2.961 8.151 1.708 9.140 5.613 7.368 2.799 2.410
BantuKenya8 5.858 46.068 35.704 15.660 3.195 1.389 6.330 9.251 1.919 7.441 9.365 60.606 5.524 2.093 6.422 9.191 5.230 1.852 2.734 7.647 1.978 6.371 5.054 5.970 3.160 2.612
BantuKenya9 5.136 54.034 38.147 13.923 3.723 1.418 5.557 7.927 1.655 6.582 10.591 64.228 4.805 2.225 5.665 6.979 4.138 1.306 2.150 7.097 1.549 6.386 4.493 3.395 2.789 2.723
BantuKenya10 4.601 90.741 31.942 9.410 1.959 1.114 6.434 7.588 1.187 5.742 8.056 54.238 3.864 1.824 4.659 5.723 3.539 1.307 1.983 5.295 1.203 4.127 3.447 4.210 1.805 2.625
BantuKenya11 5.185 67.695 36.190 13.131 3.299 1.503 5.646 8.042 1.395 7.130 8.274 57.108 4.236 2.071 5.633 7.534 3.634 1.387 2.125 6.226 1.478 5.031 4.426 3.470 2.466 4.309
BantuSouthAfrica1 5.042 49.835 45.823 11.652 2.518 0.985 5.395 9.498 1.768 6.013 12.017 63.484 5.088 2.200 5.496 6.070 4.752 1.311 2.371 6.297 1.340 5.903 4.451 4.178 2.538 2.598
BantuSouthAfrica2 5.626 54.311 42.024 11.014 2.754 1.652 4.577 8.097 1.534 6.877 12.182 61.435 4.532 2.309 6.043 6.801 4.173 1.514 2.113 6.032 1.343 5.155 4.319 4.777 2.222 5.205
BantuSouthAfrica3 5.161 50.474 44.255 13.343 3.101 1.278 6.624 7.610 1.647 5.862 6.685 67.317 4.614 1.877 5.903 6.155 4.657 1.273 2.061 6.007 1.466 4.981 4.611 4.574 2.939 4.150
BantuSouthAfrica4 5.575 50.214 48.088 11.359 2.805 1.206 10.103 7.564 1.663 7.354 9.644 56.856 4.570 2.015 5.174 6.973 4.720 1.437 2.805 6.137 1.245 4.856 4.103 7.183 2.492 2.479
BantuSouthAfrica5 5.136 47.285 38.738 11.692 2.548 1.715 6.955 8.644 1.385 7.097 7.910 71.577 5.086 2.318 5.906 6.630 4.461 1.684 2.467 6.616 1.416 5.485 4.198 4.885 2.568 4.222
BantuSouthAfrica6 5.477 44.868 39.382 12.523 3.398 1.361 4.987 9.431 1.890 7.837 8.235 65.108 5.934 2.265 5.316 7.621 4.179 1.279 2.516 5.843 1.762 5.903 4.016 11.126 3.009 3.358
BantuSouthAfrica7 5.049 49.054 40.110 12.400 2.828 1.329 5.962 8.432 1.566 6.246 9.513 69.927 4.978 1.795 5.808 6.532 4.362 1.272 2.098 5.674 1.445 4.856 4.183 7.738 3.041 2.426
BantuSouthAfrica8 5.370 40.961 42.935 12.566 2.831 1.419 4.773 7.472 1.509 7.362 8.488 73.475 4.852 2.686 5.574 7.071 4.970 1.336 3.099 7.196 2.118 6.487 4.402 4.371 2.450 2.849
Druze1 11.321 1.234 1.146 119.859 5.374 3.258 0.365 6.419 4.894 6.136 11.235 2.912 5.146 2.273 11.220 16.233 7.538 2.503 1.848 11.718 1.627 13.400 9.435 6.559 3.657 1.314
Druze2 7.214 0.851 0.425 171.161 4.031 2.071 0.250 5.224 2.343 4.158 8.819 1.406 3.231 0.884 8.087 10.891 3.843 2.532 1.163 9.084 0.968 7.427 6.362 2.241 2.634 1.322
Druze3 9.046 1.548 1.277 136.194 5.045 4.586 0.493 6.104 2.353 5.475 8.710 1.791 4.321 1.723 10.990 16.568 5.560 2.719 1.775 10.864 1.471 10.462 8.847 5.873 2.718 2.112
Druze4 6.389 1.207 0.540 173.215 2.691 2.142 0.290 5.558 1.795 4.552 6.552 1.869 4.280 1.003 8.601 9.798 6.528 2.028 1.515 7.060 0.917 7.240 6.176 3.063 2.096 1.516
Druze5 10.080 1.704 1.192 95.948 8.601 2.820 0.613 8.210 5.699 8.324 14.822 3.960 5.661 2.059 15.955 21.784 8.839 4.054 2.174 14.521 1.841 9.607 9.759 4.970 3.442 1.984
Druze6 7.987 2.529 1.365 144.200 5.654 1.815 0.347 5.335 2.805 4.093 8.971 2.793 4.372 1.225 13.110 13.287 6.383 3.945 1.357 9.084 1.626 7.696 7.711 5.380 3.326 2.228
Druze7 16.474 3.198 1.457 52.793 10.161 5.989 0.719 9.425 5.561 7.389 15.204 4.407 11.404 1.920 18.583 28.796 10.637 5.122 2.172 15.120 2.369 14.251 11.882 6.396 5.066 2.126
Druze8 7.817 0.882 0.621 160.937 4.190 2.628 0.183 5.631 2.412 4.875 9.657 1.895 3.517 1.364 9.488 9.646 4.672 3.130 1.439 7.999 1.614 10.108 6.786 3.983 2.181 0.966
Druze9 5.342 0.749 0.876 189.872 3.112 2.435 0.185 4.364 2.232 3.079 5.061 2.308 1.936 0.717 7.028 11.573 2.577 1.936 0.985 6.539 0.724 5.159 4.025 3.613 1.505 0.692
Druze10 14.127 3.411 2.933 61.808 7.585 4.700 0.705 11.525 5.092 8.708 14.171 5.859 8.309 2.770 18.209 21.705 11.297 3.752 2.978 13.057 2.061 14.793 13.396 8.265 4.308 3.098
Druze11 4.456 0.466 0.365 218.672 1.989 1.145 0.206 2.490 1.421 2.268 3.531 1.091 2.137 0.531 4.828 4.641 2.025 0.901 0.852 3.485 0.748 2.773 4.139 1.717 1.223 0.523
Druze12 6.644 1.157 0.898 158.901 4.347 3.259 0.207 5.865 3.606 4.371 7.681 2.611 5.107 1.369 10.285 10.719 4.820 2.876 1.552 7.346 1.250 6.892 9.765 3.505 2.290 1.299
Druze13 7.486 1.203 1.277 140.125 5.699 3.086 0.231 7.190 2.628 6.252 10.342 2.217 4.629 1.732 10.942 13.571 5.874 2.652 2.371 10.571 1.601 7.254 9.102 5.508 3.385 1.694
Druze14 10.899 1.674 0.855 102.083 7.788 5.367 0.426 7.811 6.884 6.876 10.048 3.116 6.584 1.797 15.323 18.302 5.407 5.352 2.040 13.415 2.222 11.713 12.402 5.521 3.393 1.322
Druze15 2.448 0.602 0.319 224.697 1.564 0.658 0.082 2.420 1.166 2.410 2.995 1.246 1.883 0.624 2.863 5.665 1.811 1.279 0.844 3.257 0.536 2.102 3.425 2.008 1.284 0.433
Druze16 7.338 1.362 0.926 167.855 5.406 1.662 0.702 6.790 2.327 3.864 6.972 2.551 3.556 0.999 7.836 11.782 4.280 3.180 1.592 5.793 1.060 5.922 7.810 3.266 2.125 1.665
Druze17 4.066 0.579 0.402 193.517 3.996 2.039 0.161 4.040 1.629 3.018 5.012 1.344 2.559 0.961 6.152 10.729 2.591 1.395 1.278 4.830 0.861 6.926 5.371 2.760 1.465 0.942
Druze18 4.196 1.209 0.424 187.498 2.853 2.432 0.171 5.434 1.939 3.877 5.339 2.192 2.581 1.095 9.127 8.460 3.303 1.863 1.591 6.806 1.225 3.523 4.847 2.423 2.513 1.701
Druze19 15.505 2.715 1.439 39.811 11.656 4.575 0.986 10.306 7.054 7.632 17.518 5.369 7.530 2.169 20.263 29.297 13.173 4.997 3.199 14.679 2.387 14.973 16.236 6.508 5.748 2.897
Druze20 4.691 1.328 0.624 206.384 1.475 0.896 0.337 3.672 0.974 2.223 4.537 1.535 2.699 0.643 4.563 6.366 1.683 1.437 0.946 4.410 1.019 6.277 5.811 2.116 1.404 0.571
Druze21 8.655 1.838 1.663 124.156 5.925 2.996 0.246 6.926 2.517 5.931 11.379 3.976 5.908 1.653 10.147 17.645 6.822 4.774 1.745 13.165 1.619 8.604 9.602 5.394 3.307 2.029
Druze22 17.085 1.714 2.118 39.514 9.394 4.654 1.002 11.322 7.895 10.003 14.501 3.862 8.225 2.522 19.691 28.008 12.837 5.102 3.097 16.573 2.213 13.898 16.019 9.960 5.050 2.366
Druze23 12.985 2.503 1.977 72.616 9.098 3.598 0.448 10.942 4.821 8.429 14.052 5.373 8.594 2.433 16.750 21.581 7.569 3.732 3.094 15.020 2.914 11.882 13.186 7.271 4.558 3.198
Druze24 8.262 1.205 0.403 182.834 3.183 2.540 0.184 3.027 2.332 2.995 5.480 1.255 2.822 0.703 8.497 10.073 3.969 1.680 1.076 7.147 1.563 5.197 5.743 3.334 1.929 1.192
Druze25 12.433 2.295 1.216 83.190 6.176 4.537 0.496 9.952 4.945 8.046 11.257 4.124 5.415 2.356 16.420 21.135 7.960 3.849 2.647 14.259 1.534 11.854 15.908 9.352 4.502 2.766
Druze26 5.202 0.685 0.653 188.004 2.540 2.098 0.157 4.293 2.039 3.652 5.552 1.535 3.522 0.860 8.093 8.297 4.947 1.135 1.129 6.041 1.179 4.466 3.966 3.054 2.232 3.293
Druze27 12.202 2.120 1.336 90.103 7.315 4.980 1.115 8.388 5.968 6.467 13.083 4.221 6.137 1.675 18.755 22.536 7.960 4.121 2.206 12.146 1.995 9.718 11.093 5.021 4.568 3.392
Druze28 11.027 1.364 0.730 115.861 8.033 5.177 0.266 7.074 5.025 6.478 9.228 2.865 4.706 1.310 11.191 17.517 7.737 5.523 2.328 11.278 1.370 11.587 9.368 5.239 4.836 1.503
Druze29 12.984 4.627 2.293 44.922 8.954 4.210 1.579 10.196 5.764 8.269 17.987 8.093 9.908 3.282 18.893 23.846 9.188 3.668 2.783 16.804 3.199 13.916 16.178 6.839 6.364 3.874
Druze30 10.211 1.272 1.229 141.704 7.031 2.248 0.434 5.613 3.225 4.631 8.640 2.160 3.960 1.285 10.089 15.397 7.138 2.160 1.956 10.654 1.170 7.256 7.976 4.287 3.936 2.962
Druze31 5.746 0.846 0.554 185.270 3.565 2.082 0.196 5.138 2.323 3.666 5.590 1.406 2.950 0.895 7.572 12.361 3.446 1.512 1.219 5.989 0.774 4.332 4.680 3.897 1.526 1.087
Druze32 11.252 2.847 2.579 96.985 5.051 3.232 0.781 7.752 5.732 6.601 12.218 4.114 6.494 1.941 17.321 20.175 7.189 4.401 2.365 15.461 1.989 10.845 9.690 6.087 3.073 2.449
Druze33 10.716 2.399 0.947 118.561 7.397 5.453 0.409 6.682 5.593 6.198 8.797 2.574 4.651 1.496 15.323 16.020 5.816 5.074 2.331 11.511 1.057 8.739 8.915 6.659 3.651 1.655
Druze34 15.638 2.449 1.190 64.154 9.086 4.391 0.518 9.117 6.815 8.586 13.507 3.081 8.451 2.401 19.291 23.257 9.338 4.346 2.272 15.277 2.207 12.718 15.752 8.670 4.286 1.824
Druze35 14.886 1.810 1.326 74.175 6.654 4.960 0.906 10.535 5.293 8.473 11.517 3.654 6.198 1.653 14.935 21.383 9.784 5.263 2.884 16.119 2.217 14.374 13.399 8.503 5.494 2.230
Druze36 10.341 1.098 0.640 138.535 6.466 3.444 0.263 6.420 2.711 5.880 11.546 2.447 5.828 1.634 9.878 16.076 3.825 2.572 1.547 7.800 1.251 8.173 7.920 7.993 2.800 1.534
Druze37 9.983 1.947 1.192 135.649 5.329 2.282 0.379 6.655 2.746 4.791 9.645 3.497 5.354 1.971 11.193 13.765 4.861 1.929 2.281 11.878 1.510 8.874 8.427 6.331 3.081 3.071
Druze38 13.992 1.684 1.078 53.266 8.011 7.715 0.524 9.842 7.462 8.560 16.397 3.927 7.251 2.202 22.335 28.849 9.993 4.380 3.154 14.919 2.844 13.647 14.751 5.444 4.451 1.946
Druze39 7.997 2.063 2.309 116.973 6.231 3.197 0.716 8.192 4.336 6.351 10.210 4.241 5.450 1.606 10.901 20.945 8.091 2.251 2.206 10.310 1.366 10.973 10.250 5.088 4.356 2.016
Druze40 12.040 2.043 1.087 71.476 8.317 5.043 0.637 11.097 6.429 8.966 13.720 4.361 7.425 3.302 16.133 22.938 7.314 5.802 3.543 13.143 2.395 13.091 13.381 8.027 5.035 1.877
Druze41 6.965 1.317 0.523 169.334 3.522 2.160 0.561 5.357 2.325 4.272 9.841 2.853 3.124 1.391 7.078 12.691 3.794 2.405 1.461 7.182 1.236 5.344 6.097 4.684 2.491 0.615
Druze42 10.415 1.513 0.829 104.390 7.439 4.826 0.611 7.609 5.303 5.871 10.622 2.551 4.927 1.792 15.832 21.720 6.665 4.044 2.139 10.939 1.948 11.853 10.835 7.825 4.449 1.675
EastSicilian1 14.257 3.101 1.850 35.856 11.427 6.210 0.828 12.363 8.655 9.477 14.830 5.185 7.950 2.822 23.779 30.292 6.746 7.047 2.976 15.954 2.841 16.217 13.083 6.864 5.601 2.411
EastSicilian2 14.500 1.792 1.075 36.514 11.020 8.077 0.605 10.615 9.583 10.126 14.759 4.025 7.887 3.143 21.493 34.364 8.666 5.717 3.375 16.458 2.865 11.548 16.531 5.887 6.358 1.641
EastSicilian3 13.878 2.184 1.595 38.756 9.195 4.834 0.792 10.599 6.710 7.910 15.872 3.794 8.263 2.979 22.429 33.820 8.939 5.785 3.278 15.140 3.613 13.787 16.436 8.522 6.591 2.924
EastSicilian4 12.504 1.621 1.171 39.746 10.715 5.807 0.592 10.484 5.010 8.991 16.019 3.621 7.989 3.132 22.371 31.165 10.604 6.087 3.058 17.511 2.283 15.426 15.623 9.225 5.248 2.620
EastSicilian5 14.181 3.458 1.439 32.494 9.067 8.806 0.822 10.339 10.232 8.807 16.678 3.477 8.124 2.286 25.332 26.040 9.324 8.551 2.896 16.046 2.203 14.647 16.633 7.571 5.157 4.014
EastSicilian6 14.716 2.523 1.110 34.774 8.859 9.451 0.669 10.155 8.142 9.284 14.017 5.097 7.721 2.660 25.236 27.547 9.647 7.206 2.580 16.350 1.870 16.437 15.585 7.750 6.069 3.168
EastSicilian7 13.824 2.903 1.711 37.826 12.292 5.620 0.647 9.930 9.528 7.634 15.613 5.024 7.849 2.260 24.860 35.488 8.137 5.329 2.653 13.968 2.703 15.343 14.544 5.802 4.975 2.161
EastSicilian8 14.162 2.070 1.368 35.826 8.796 6.815 0.495 11.184 10.098 8.794 16.154 3.504 6.997 2.215 22.685 31.802 10.185 8.701 3.165 17.404 2.366 13.136 14.600 8.158 5.798 2.143
EastSicilian9 11.030 1.688 1.726 34.896 10.619 6.479 0.698 11.326 7.304 9.196 14.763 3.654 8.543 2.448 23.119 35.206 9.063 6.583 3.338 16.897 2.656 16.356 16.564 5.809 6.178 2.482
EastSicilian10 13.430 6.276 2.878 29.003 9.544 5.847 2.460 10.450 7.272 8.042 13.293 9.183 7.966 2.181 24.280 32.585 10.865 5.186 2.816 17.247 2.706 16.106 15.418 5.806 5.204 2.577
English1 13.186 1.633 1.020 30.934 12.701 9.769 0.584 10.389 12.705 8.522 14.133 3.199 9.988 2.151 28.827 34.342 7.174 7.887 2.805 15.662 2.652 12.136 15.049 4.602 4.366 2.207
English2 16.254 1.548 0.885 24.484 10.934 9.405 0.356 10.226 9.938 8.079 15.310 2.448 9.480 2.619 40.653 29.171 5.100 15.339 2.445 16.152 2.216 10.850 12.805 4.177 5.768 1.982
English3 12.888 1.378 0.955 27.206 8.295 10.165 0.345 8.634 10.261 8.419 15.007 2.648 9.692 1.973 36.189 31.790 7.547 9.100 2.973 16.886 2.562 14.133 15.018 5.489 6.913 2.156
English4 13.631 1.328 0.952 33.098 8.166 6.751 0.483 8.739 9.087 8.588 13.745 3.835 9.052 2.124 36.118 29.324 6.706 10.701 2.559 17.213 2.293 14.732 14.669 5.436 6.511 2.782
English5 14.141 1.731 0.781 30.449 14.163 9.797 0.520 8.544 13.999 8.643 14.377 2.356 10.115 2.053 33.160 30.538 5.790 9.997 2.479 13.606 2.864 12.803 14.456 4.614 4.996 1.650
English6 14.237 1.792 1.229 32.541 10.584 7.963 0.378 9.841 10.518 7.693 15.870 2.928 9.465 2.988 34.930 28.020 4.860 8.815 2.547 16.467 2.654 12.994 15.010 6.287 6.519 1.495
Hadza1 7.024 25.967 20.887 15.355 3.584 1.886 46.059 10.035 2.459 7.734 8.492 46.806 6.831 2.547 7.801 10.266 4.658 1.682 2.800 8.391 1.913 6.881 5.413 6.712 3.340 3.100
Hadza2 7.285 28.763 19.883 15.499 4.262 1.539 59.135 9.640 2.058 8.192 8.502 37.461 6.068 2.250 6.970 8.888 5.297 1.903 2.843 7.876 1.451 7.283 5.750 4.206 2.996 2.624
Hadza3 7.158 28.681 15.305 16.010 5.454 1.704 57.306 10.158 2.107 8.182 10.407 35.009 5.031 2.622 7.187 9.758 7.852 1.968 2.761 7.816 1.592 8.896 5.583 4.310 3.478 2.287
Han1 8.830 2.330 1.175 14.249 3.804 1.855 0.433 62.913 2.805 43.667 7.623 3.743 14.118 12.848 10.556 9.042 2.987 2.159 22.558 11.471 5.366 5.139 7.207 3.016 7.338 1.390
Han2 8.503 1.534 1.228 12.114 3.248 2.055 0.500 63.171 2.760 52.297 7.525 3.713 15.715 12.250 9.153 8.878 2.722 2.266 17.179 10.151 5.838 5.451 7.530 2.844 8.897 1.101
Han3 7.938 2.396 1.315 12.774 3.551 2.260 0.575 69.706 1.947 40.075 9.577 4.029 14.768 14.212 10.492 8.733 3.244 2.348 20.359 10.713 4.077 5.341 7.115 3.207 6.743 1.129
Han4 8.053 1.743 1.226 14.653 3.289 2.141 0.657 54.060 2.844 49.955 9.165 3.414 17.673 14.126 9.447 8.397 2.813 2.058 18.570 10.097 5.228 5.374 6.639 2.576 13.016 1.408
Han5 8.976 2.163 1.644 12.491 3.330 1.851 0.455 60.555 2.876 45.832 8.658 3.739 15.652 15.566 11.359 9.357 3.058 1.919 18.129 10.046 5.217 5.393 7.840 2.873 8.675 0.965
Han6 7.308 1.792 1.176 11.371 2.953 1.763 0.339 70.175 2.668 55.304 7.145 3.490 14.308 13.401 10.162 7.280 2.751 1.997 16.984 8.184 4.212 4.579 6.482 2.331 9.540 0.928
Han7 8.080 1.579 0.932 13.310 3.272 1.776 0.471 61.548 2.347 54.348 8.012 3.277 15.616 12.204 9.548 9.341 3.163 1.829 17.934 9.694 4.161 5.645 7.928 3.250 8.288 1.069
Han8 8.798 1.822 1.184 14.090 3.220 2.029 0.414 70.208 2.722 41.391 7.683 3.210 12.066 14.944 9.836 8.853 3.201 1.759 21.776 9.909 3.497 5.827 7.543 2.841 8.915 0.886
Han9 8.032 2.347 1.200 12.790 3.170 2.462 0.457 62.707 2.224 45.075 7.442 3.508 19.387 14.898 10.689 8.713 3.322 1.699 19.865 9.559 4.854 4.655 6.063 2.781 9.657 1.064
Han10 7.440 1.534 1.126 12.041 3.245 1.586 0.393 63.594 2.740 49.688 7.769 2.891 15.341 15.780 9.763 7.920 2.652 2.240 17.298 10.409 5.484 4.761 6.609 3.702 11.176 1.442
Han11 8.348 1.680 0.994 12.604 3.073 2.005 0.567 64.562 2.278 46.940 8.289 3.298 14.222 13.839 11.635 8.943 2.932 1.693 20.492 9.320 4.037 5.745 7.502 2.737 9.859 1.026
Han12 7.832 1.812 1.090 12.684 2.994 2.108 0.509 72.620 2.598 44.762 7.317 3.380 15.107 15.592 9.023 8.778 3.627 1.749 20.235 8.637 3.817 5.015 7.425 2.811 5.632 1.467
Han13 9.393 1.836 1.339 12.955 3.462 1.558 0.384 71.588 2.198 43.480 7.757 3.446 13.524 10.325 11.031 8.512 3.445 1.956 19.786 10.513 5.288 5.265 6.770 2.781 9.021 1.011
Han14 7.306 1.866 1.138 11.008 3.209 2.085 0.627 66.963 2.249 54.283 7.644 3.431 15.380 12.764 9.329 7.503 2.231 1.810 19.882 9.011 5.483 4.674 6.991 3.492 7.382 0.882
Han15 8.584 2.013 1.319 14.014 3.539 1.921 0.448 60.964 2.306 44.881 8.641 3.642 14.259 13.193 10.680 8.849 3.015 1.820 23.146 10.585 6.225 5.269 6.491 3.008 8.388 1.424
Han16 7.681 1.423 1.295 13.600 2.739 1.771 0.356 75.989 1.966 44.311 8.050 3.031 15.344 13.580 9.155 7.610 3.457 1.835 17.160 8.548 4.908 5.849 5.804 2.534 9.593 1.036
Han17 8.065 1.521 1.160 13.254 4.013 2.610 0.594 69.625 2.372 46.528 7.142 3.050 13.726 11.907 10.909 8.326 3.347 2.154 19.517 10.715 4.793 4.996 7.258 2.693 7.260 1.089
Han18 7.522 1.617 1.074 12.429 3.716 2.105 0.693 65.013 2.289 51.125 8.280 3.602 15.030 13.546 9.628 8.525 2.852 1.639 16.653 9.106 4.984 5.312 8.910 2.934 8.953 1.086
Han19 7.502 2.337 1.236 12.803 3.247 1.663 0.464 71.114 2.139 41.926 8.956 3.099 13.612 13.253 10.135 9.811 2.867 1.813 24.258 8.725 4.426 4.423 6.173 3.330 8.278 1.034
Han20 8.001 1.675 1.076 12.468 3.272 1.664 0.673 64.510 2.799 47.963 8.397 3.863 14.040 12.085 9.693 8.161 3.745 2.014 19.696 10.961 5.324 6.237 7.815 2.987 8.534 0.970
Han21 7.948 1.653 1.108 11.919 3.436 2.207 0.504 68.423 2.955 42.407 9.202 3.432 13.842 13.900 11.652 9.501 3.780 1.793 18.813 9.312 4.795 5.089 6.182 3.410 10.257 1.103
Han22 7.718 1.812 1.207 12.931 3.703 1.882 0.840 68.707 1.986 45.694 9.074 3.338 14.826 13.913 9.457 8.386 2.926 1.636 16.812 11.064 5.273 4.926 7.514 2.870 9.149 0.977
Han23 7.471 1.911 1.349 11.862 2.977 2.078 0.356 68.318 1.973 48.634 7.268 3.655 13.736 15.258 10.291 7.409 3.290 2.060 19.839 10.537 4.912 5.357 6.394 3.219 7.490 0.979
Han24 7.195 1.783 1.091 10.968 2.790 1.948 0.399 66.461 2.796 45.043 7.487 2.876 12.130 16.413 9.619 8.239 3.044 1.838 24.195 9.668 5.401 4.871 6.445 3.043 11.722 1.157
Han25 8.909 1.517 1.113 14.724 2.838 1.691 0.486 63.778 2.132 48.838 7.654 2.573 15.452 13.677 8.672 8.140 2.937 1.652 18.423 10.300 5.799 5.852 7.191 2.815 10.298 1.159
Han26 8.221 1.822 1.311 12.124 3.355 1.599 0.432 65.953 2.008 45.078 7.678 3.426 15.666 13.673 9.338 8.313 2.610 1.639 21.065 10.609 5.212 6.110 8.030 3.179 9.003 1.167
Han27 8.257 2.315 1.032 12.293 3.149 1.984 0.509 68.250 2.267 45.762 7.591 3.343 15.395 12.832 10.419 7.796 3.097 1.478 18.632 9.648 5.563 6.487 7.100 2.629 9.803 0.990
Han28 9.070 1.954 1.206 12.964 3.424 2.215 0.360 65.527 2.158 44.769 9.820 3.647 14.605 14.644 10.281 8.040 3.895 2.264 16.115 10.889 6.100 5.622 7.387 3.126 7.555 0.986
Han29 8.244 1.861 0.931 12.203 3.777 1.817 0.461 69.696 1.942 48.839 7.397 3.108 15.606 13.155 8.698 7.861 2.376 1.985 18.344 10.057 5.452 4.575 6.466 2.939 9.646 1.189
Han30 7.545 1.698 1.206 11.604 3.171 2.005 0.467 66.835 2.499 45.293 7.901 3.810 14.255 16.547 9.600 7.904 2.636 2.212 20.912 9.890 4.199 5.557 6.383 2.626 10.486 1.382
Han31 9.266 1.941 1.080 13.191 3.329 1.870 0.525 65.732 1.840 45.882 8.809 4.370 15.461 13.264 10.072 8.093 2.978 1.843 21.414 8.468 5.718 5.584 6.349 3.087 7.345 1.113
Han32 7.944 1.424 1.184 11.629 2.633 2.054 0.392 67.926 2.010 50.234 7.169 3.026 14.621 14.192 10.572 7.984 3.387 1.612 17.586 9.844 5.650 5.042 6.284 3.700 9.211 1.313
Han33 8.859 1.816 1.041 13.404 3.022 1.974 0.441 63.345 2.202 45.375 8.183 3.205 16.304 13.691 11.695 8.000 3.537 1.816 16.593 10.857 5.259 5.657 7.768 2.713 9.787 2.078
Han34 8.447 1.732 1.238 11.967 3.286 1.694 0.390 57.794 2.846 43.693 9.199 4.307 17.824 14.248 11.446 9.030 3.169 1.970 22.417 10.036 5.097 5.459 6.434 2.934 11.021 0.943
Ireland1 15.103 1.439 1.083 30.588 10.971 8.720 0.471 10.149 11.479 8.792 14.367 2.806 8.493 2.388 33.280 35.721 6.803 7.725 3.015 12.382 2.956 11.783 13.434 6.570 5.909 2.193
Ireland2 14.471 1.748 1.137 32.612 9.622 10.046 0.381 8.521 7.859 7.610 15.773 2.944 8.585 2.673 33.249 33.465 7.418 7.212 3.978 16.293 2.195 12.904 15.635 5.392 5.220 1.680
Ireland3 12.293 1.812 0.870 30.696 9.386 10.217 0.379 10.238 17.430 9.067 13.668 4.329 6.847 2.241 30.574 30.887 6.110 8.980 3.312 16.527 2.364 10.297 14.932 3.879 9.809 1.479
Ireland4 13.975 1.422 0.818 31.086 12.132 9.710 0.580 9.949 9.077 7.847 13.478 2.711 8.791 2.133 38.062 28.608 6.736 10.035 3.438 14.509 2.984 10.714 16.115 4.821 7.133 1.761
Ireland5 16.557 1.931 0.915 30.356 10.462 7.772 0.369 9.712 16.963 7.455 13.193 2.624 9.064 2.341 26.143 35.088 6.377 9.427 2.566 15.530 2.145 12.532 13.847 7.043 6.693 1.521
Ireland6 14.340 1.458 0.957 29.330 13.693 10.348 0.431 10.994 10.362 8.452 15.183 2.458 8.950 2.092 30.357 28.619 5.904 13.768 2.774 14.957 3.718 11.375 14.743 5.270 6.019 2.071
Ireland7 16.861 1.485 1.297 31.720 10.470 12.457 0.382 9.000 11.461 7.561 16.546 3.443 8.085 2.061 35.573 28.848 5.190 7.511 2.757 14.637 2.611 10.452 15.753 4.857 5.781 1.825
Japanese1 8.336 1.379 1.365 11.653 3.284 1.801 0.509 51.433 2.315 79.904 7.153 3.274 13.068 9.681 10.063 7.262 2.859 1.768 14.666 8.211 4.782 5.974 6.725 2.568 7.325 1.267
Japanese2 8.373 1.634 0.960 11.803 2.885 2.071 0.391 50.957 2.153 75.741 7.027 3.639 14.210 8.406 9.802 7.578 2.946 1.836 14.030 8.570 6.589 4.603 6.187 2.559 12.527 1.145
Japanese3 8.370 1.611 1.063 12.196 3.215 2.134 0.347 55.631 1.882 68.060 7.528 3.238 16.719 11.049 9.408 8.588 2.566 1.812 14.264 9.479 4.580 5.233 6.489 2.537 9.549 1.076
Japanese4 8.442 1.963 1.218 12.519 2.876 1.848 0.368 48.856 1.923 69.102 7.392 3.962 14.761 16.781 10.299 8.394 2.675 1.662 15.348 9.648 5.522 4.659 6.577 2.656 8.044 1.125
Japanese5 8.376 1.452 0.977 11.441 2.990 1.664 0.537 53.182 2.227 70.629 7.504 2.865 14.728 11.966 9.965 8.030 3.001 1.621 16.254 9.588 3.949 5.555 7.242 2.375 8.996 1.511
Japanese6 8.220 1.502 0.974 13.459 3.204 2.170 0.423 51.168 1.981 71.268 7.350 3.785 13.670 12.470 10.917 8.575 3.105 2.093 10.540 10.726 4.656 5.264 6.620 3.974 9.340 1.169
Japanese7 7.686 1.597 1.129 13.414 3.208 2.076 0.377 54.527 2.494 69.185 9.378 3.456 15.202 10.962 9.709 8.349 2.932 1.604 14.262 8.907 4.725 5.955 5.794 2.845 7.444 1.406
Japanese8 7.488 1.551 1.022 12.760 2.910 1.834 0.322 52.222 2.945 75.587 7.656 3.076 14.111 11.239 9.820 8.972 3.447 1.744 13.395 9.003 4.371 5.526 5.738 2.738 8.147 0.997
Japanese9 7.897 1.728 1.348 12.291 3.028 2.041 0.365 53.730 2.279 66.962 7.576 3.225 15.807 10.808 10.615 9.608 3.407 1.838 13.009 9.317 5.792 5.413 7.249 2.955 8.810 1.523
Japanese10 7.725 1.422 1.188 11.494 3.805 1.527 0.441 58.846 1.875 65.712 8.146 3.467 15.500 12.819 9.714 7.926 3.610 2.020 13.759 8.182 5.232 4.766 6.272 2.723 9.319 1.134
Japanese11 7.494 1.524 1.117 12.359 3.006 1.793 0.532 49.117 2.770 72.868 8.144 3.361 18.069 10.304 10.681 8.928 2.483 1.762 12.782 8.799 5.580 4.992 5.706 3.549 9.479 1.423
Japanese12 7.310 1.698 1.423 11.880 3.205 1.593 0.455 50.464 2.186 79.819 6.319 3.388 14.380 12.817 10.428 7.515 3.507 1.376 12.714 8.358 4.833 4.742 7.875 2.198 7.351 0.789
Japanese13 7.674 1.500 1.364 12.208 2.893 1.826 0.404 51.160 2.080 70.667 8.605 4.095 14.291 12.264 8.747 9.223 2.832 1.922 12.664 8.909 4.313 6.127 6.931 2.702 12.213 1.009
Japanese14 8.159 1.879 0.997 13.192 3.102 1.904 0.501 53.754 1.955 72.041 8.471 3.601 15.428 12.092 9.421 8.215 2.443 1.825 11.925 9.560 4.774 5.469 6.162 3.000 7.703 1.051
Japanese15 8.996 1.583 1.164 13.061 2.736 1.594 0.391 50.486 2.428 67.669 8.818 2.926 17.409 11.864 9.418 8.068 3.156 1.833 15.970 9.683 4.517 5.320 6.732 2.923 8.843 1.032
Japanese16 7.986 1.647 1.141 11.078 2.671 2.365 0.485 61.551 1.815 62.576 7.507 3.231 15.585 11.635 10.339 8.020 2.726 1.612 17.011 8.004 5.076 4.738 7.358 3.060 8.466 0.939
Japanese17 8.631 1.804 1.045 11.790 3.686 2.291 0.495 53.669 1.941 63.397 8.180 3.539 15.293 11.011 10.711 6.989 3.364 2.258 17.436 9.351 4.807 5.332 7.531 2.997 9.702 1.376
Japanese18 8.071 1.734 1.054 11.510 2.791 1.897 0.430 46.718 2.038 75.740 8.342 3.297 14.546 11.963 10.480 8.917 3.664 1.755 16.369 9.832 4.327 5.112 6.967 2.572 7.014 1.485
Japanese19 7.433 2.528 0.792 10.632 2.468 1.591 0.347 57.553 2.204 72.934 7.865 3.560 15.858 9.225 9.407 8.863 2.367 1.526 15.611 8.887 4.903 4.854 6.457 2.181 7.586 0.990
Japanese20 7.506 1.449 1.334 12.048 3.456 2.146 0.312 56.762 2.064 62.495 7.862 3.465 18.485 13.206 11.773 8.136 3.456 1.568 11.848 8.532 5.812 4.627 8.395 2.030 9.004 0.853
Japanese21 8.963 1.490 1.221 13.397 3.338 1.852 0.553 53.325 1.797 72.756 7.514 3.599 16.438 9.361 8.600 7.540 2.756 1.867 13.614 8.327 5.286 5.635 5.336 3.266 9.731 1.061
Japanese22 7.495 1.782 1.241 12.171 2.806 2.001 0.501 56.230 2.202 61.560 8.958 3.742 14.481 11.213 10.462 8.037 2.478 2.347 17.791 9.528 6.052 4.861 6.229 2.115 11.022 1.316
Japanese23 6.524 1.301 1.099 10.292 2.427 1.529 0.356 59.804 1.938 73.435 6.807 2.953 17.238 12.775 9.949 7.516 2.461 1.932 11.919 8.405 5.048 4.370 5.663 2.406 9.522 0.955
Japanese24 8.826 1.493 1.338 12.220 2.564 1.698 0.373 50.779 2.181 74.667 7.863 2.923 15.255 11.731 8.961 7.905 2.774 1.892 14.639 9.845 4.744 4.965 6.235 2.782 8.487 1.483
Japanese25 6.919 2.304 1.250 12.482 3.162 1.687 0.502 56.095 1.993 68.380 7.696 3.199 15.614 10.833 9.163 7.994 3.234 1.423 14.600 10.047 3.884 5.017 6.670 2.628 10.822 1.025
Japanese26 8.392 1.349 1.130 12.193 2.936 1.877 0.350 50.167 2.151 78.399 8.327 3.370 15.448 9.684 7.976 8.536 2.785 2.203 12.392 9.844 4.518 4.580 5.907 3.174 10.051 0.884
Japanese27 7.965 1.557 1.057 12.040 3.066 1.869 0.471 59.860 2.192 66.294 7.783 3.019 15.089 10.414 10.268 8.102 3.397 1.907 12.867 9.689 4.891 6.136 6.437 2.714 8.387 1.151
Japanese28 6.751 2.114 1.264 12.878 3.581 1.916 0.365 52.241 2.276 76.556 6.845 3.258 17.559 8.597 9.954 7.361 2.776 1.748 13.540 8.656 4.167 5.673 6.630 2.610 8.285 1.020
Makrani1 32.567 2.174 1.548 24.172 8.049 3.821 0.599 13.408 6.135 11.540 27.306 4.270 8.374 2.566 15.686 16.985 6.761 4.362 3.631 30.849 3.484 10.503 11.882 6.899 9.133 1.921
Makrani2 32.050 4.654 4.150 24.133 6.384 2.675 0.916 11.661 4.649 8.764 53.410 6.559 6.369 2.661 15.349 14.605 6.352 3.796 3.312 24.411 1.913 6.913 8.792 6.407 5.527 2.212
Makrani3 35.040 5.432 3.331 22.546 7.208 3.072 1.290 9.712 4.896 7.644 67.187 6.672 6.212 2.244 11.417 14.356 5.734 2.393 2.546 15.184 2.119 12.629 8.278 5.150 4.747 1.582
Makrani4 31.472 2.529 2.707 26.414 6.497 7.282 0.489 11.957 5.709 9.111 33.897 5.075 8.756 2.826 17.139 16.867 7.943 4.385 2.810 23.602 2.902 11.718 11.761 6.309 6.068 2.396
Makrani5 28.442 4.313 3.018 26.421 6.961 4.527 0.855 11.258 4.489 10.292 46.863 4.926 6.895 3.295 16.675 18.251 7.690 3.967 3.928 15.680 2.688 11.068 11.179 6.762 6.097 2.085
Makrani6 47.455 2.985 1.789 26.721 6.613 3.094 0.726 10.361 4.844 8.882 36.396 6.147 7.156 2.228 17.796 16.913 6.044 3.292 3.018 22.819 2.136 8.796 9.610 6.543 4.373 1.886
Makrani7 30.470 1.974 2.074 32.704 6.088 4.918 0.484 13.811 4.977 9.723 33.806 3.815 9.017 3.071 18.893 17.972 5.299 3.477 3.446 24.023 2.904 11.228 12.101 4.357 5.966 2.026
Makrani8 35.167 3.173 1.551 25.787 5.248 3.235 0.461 10.331 4.188 8.797 44.268 5.342 8.252 2.374 19.111 13.501 4.361 3.324 2.814 25.434 2.417 11.428 13.257 7.399 5.554 1.849
Makrani9 37.184 1.544 2.207 23.096 6.440 4.022 0.509 13.529 4.160 11.055 43.292 3.531 9.005 2.796 14.762 15.201 6.256 8.117 3.796 21.589 2.782 10.754 9.405 5.489 6.435 1.666
Makrani10 45.253 2.103 1.158 25.962 7.139 3.265 0.755 9.764 5.086 7.962 32.290 3.411 9.006 2.336 16.523 14.257 8.384 4.216 4.030 23.651 3.036 10.240 12.441 6.609 7.391 2.357
Makrani11 24.009 5.138 2.783 26.725 5.587 3.355 0.696 9.845 5.208 9.293 57.336 7.503 8.017 2.546 13.319 17.856 5.034 2.642 2.695 25.184 2.285 9.573 9.774 4.807 4.175 3.237
Makrani12 27.379 1.621 1.948 29.596 6.484 4.599 0.722 12.809 5.447 11.181 31.666 3.820 8.088 4.008 19.094 19.415 9.671 4.052 3.617 24.892 2.563 12.048 10.519 6.342 5.211 1.831
Makrani13 30.223 5.088 4.016 27.767 5.227 3.314 1.129 10.677 6.673 9.621 39.679 7.933 9.072 2.231 16.832 15.141 6.078 5.351 2.819 17.898 2.135 10.478 13.272 6.536 7.200 2.236
Makrani14 25.637 4.736 1.518 23.181 5.358 5.777 1.014 13.274 3.818 10.231 58.970 6.613 7.036 2.443 16.908 14.064 6.166 4.952 4.001 18.100 2.577 10.329 9.815 5.565 4.905 1.634
Makrani15 25.756 4.159 2.419 26.271 5.039 3.697 0.674 8.658 3.946 8.131 75.534 4.695 6.362 2.067 15.539 13.753 4.511 3.948 2.362 18.583 1.982 7.613 7.671 4.991 6.495 3.768
Makrani16 40.858 4.100 5.972 21.316 6.163 4.663 1.717 11.286 4.950 10.281 41.707 5.861 5.292 2.532 14.491 14.473 5.482 2.332 3.047 26.948 1.819 9.351 9.908 5.689 6.285 2.103
Makrani17 29.281 2.847 2.068 19.499 6.132 2.334 0.449 9.233 3.154 6.290 99.822 5.101 5.104 1.665 10.132 12.542 3.810 2.782 2.180 15.734 1.568 8.955 8.774 4.265 3.390 1.510
Makrani18 51.478 4.158 1.870 20.000 4.894 3.031 0.606 9.357 5.356 7.955 54.801 5.920 6.534 3.173 17.035 14.477 5.550 3.419 2.454 13.723 1.919 8.676 9.756 6.105 5.229 1.147
Makrani19 22.934 3.851 1.234 20.561 5.920 2.271 0.499 7.312 3.561 7.183 91.860 3.813 6.850 2.278 13.589 13.812 7.891 2.223 2.193 18.424 1.765 8.573 7.643 5.793 4.778 1.811
Makrani20 28.456 3.364 1.458 26.980 7.653 4.672 0.582 11.210 4.610 11.369 43.326 4.172 8.081 2.904 17.578 17.269 7.136 3.941 3.829 19.888 2.778 10.465 12.341 7.732 5.029 1.800
Makrani21 42.717 1.598 0.992 25.978 5.320 4.993 0.594 11.247 4.766 11.775 37.550 3.476 7.868 3.670 18.248 16.782 5.891 3.963 4.084 19.370 2.825 10.577 8.942 6.647 7.034 1.715
Makrani22 31.568 4.241 3.078 27.394 5.026 3.326 0.607 10.207 5.264 8.019 47.129 8.547 8.348 2.474 18.765 13.881 6.349 3.772 3.681 20.445 3.312 11.404 9.886 4.892 5.121 1.888
Mandenka1 4.758 25.925 23.597 9.671 2.344 0.997 3.478 6.638 1.470 5.473 8.131 131.109 4.642 1.747 4.595 5.348 2.952 0.976 1.975 4.658 1.427 4.883 3.308 4.384 1.912 2.226
Mandenka2 4.346 29.565 21.121 11.987 2.216 1.149 5.262 7.408 1.283 5.834 6.576 120.003 5.122 1.671 5.690 7.621 3.887 1.268 2.029 5.231 1.341 5.319 3.885 3.581 2.137 3.091
Mandenka3 5.230 31.617 25.405 12.450 2.575 1.346 5.269 8.158 1.234 6.712 7.149 110.305 4.252 1.871 4.918 6.591 4.211 1.476 2.654 5.732 1.471 4.790 3.905 5.222 1.872 2.206
Mandenka4 5.310 26.277 19.634 10.045 2.751 1.264 3.012 6.849 1.205 5.662 5.827 134.999 4.661 1.447 5.103 6.276 3.354 1.217 2.010 5.148 1.190 3.650 3.862 4.135 2.071 1.662
Mandenka5 3.230 20.885 17.437 7.457 1.559 0.843 4.352 4.772 0.942 3.857 4.487 165.278 3.843 1.072 3.771 4.984 2.063 0.744 1.644 4.015 1.047 2.645 2.725 2.305 1.326 1.338
Mandenka6 5.087 30.027 25.108 11.460 2.736 1.614 5.466 6.816 1.208 5.757 6.567 115.780 4.557 2.112 4.764 7.305 4.031 1.213 1.946 5.897 1.183 4.955 4.175 3.886 2.121 2.852
Mandenka7 4.892 29.320 20.523 12.676 2.916 1.756 2.765 6.920 1.574 6.112 8.119 118.252 3.587 1.823 5.222 7.423 4.963 1.563 2.068 6.017 1.891 4.954 4.257 5.139 2.088 1.803
Mandenka8 5.034 34.583 22.606 10.931 3.455 1.584 4.435 7.563 1.583 6.764 7.226 110.821 5.322 1.748 5.256 6.122 3.400 1.587 2.587 6.037 1.588 4.289 4.148 4.847 2.488 2.620
Mandenka9 5.093 25.513 22.609 10.359 2.785 1.465 4.268 8.380 1.402 5.795 7.078 122.616 4.960 1.758 5.282 6.301 3.507 1.366 1.988 6.633 1.642 4.793 3.983 5.045 2.093 1.910
Mandenka10 4.736 28.733 24.439 11.383 2.454 1.269 3.375 7.617 1.280 6.628 6.811 113.928 4.562 1.858 5.523 7.802 4.923 1.097 2.164 5.624 1.567 6.735 3.945 4.769 2.258 3.141
Mandenka11 5.282 32.033 16.243 12.803 2.533 1.278 3.983 8.574 1.605 6.105 7.144 119.892 4.902 1.591 5.152 6.921 3.684 1.196 2.373 5.725 1.280 4.957 3.907 3.897 2.573 2.991
Mandenka12 6.457 27.244 22.528 12.286 3.981 1.220 4.214 6.910 1.575 6.336 8.264 113.648 4.481 1.579 5.649 7.292 4.273 1.489 1.967 6.973 1.435 4.718 3.912 5.061 2.415 2.716
Mandenka13 5.101 29.566 23.560 11.089 2.994 1.434 2.372 7.753 1.975 7.311 7.077 114.930 4.528 1.973 5.612 6.291 4.202 1.531 2.880 5.938 1.341 5.582 4.342 3.898 2.762 2.581
Mandenka14 7.190 36.841 25.957 12.844 3.914 1.651 4.040 8.377 1.786 6.864 6.812 94.132 5.649 1.661 5.814 8.141 4.973 1.471 2.265 6.759 1.595 5.028 5.021 3.963 2.557 3.322
Mandenka15 5.012 23.990 21.107 10.070 3.247 1.063 6.284 7.524 1.037 5.732 5.902 132.898 3.985 1.545 4.494 5.422 3.068 1.238 2.275 5.951 1.204 4.273 3.787 3.300 2.175 2.039
Mandenka16 3.987 24.457 16.647 9.532 2.266 1.044 2.434 5.251 1.040 4.317 5.693 152.799 3.598 1.627 3.689 5.013 3.498 0.976 1.896 4.243 1.115 4.097 3.044 2.845 1.573 1.940
Mandenka17 3.103 19.054 13.933 7.474 2.069 0.695 2.826 4.827 1.034 4.583 5.065 168.321 3.743 1.122 3.753 4.446 2.859 0.892 1.456 3.829 1.023 3.382 2.453 2.937 1.916 1.829
Mandenka18 4.893 29.273 20.564 11.169 2.338 1.672 3.522 7.635 1.387 7.690 5.770 122.263 4.900 1.915 5.602 5.748 3.852 1.234 2.173 6.811 1.638 4.008 3.630 4.066 2.547 2.323
Mandenka19 4.878 30.247 22.067 10.332 2.258 1.025 2.808 6.770 1.713 5.339 8.987 122.212 4.189 1.972 5.214 6.934 2.829 2.262 2.130 6.648 1.256 3.991 4.197 3.696 2.202 2.463
Mandenka20 4.809 33.285 28.626 11.542 2.537 1.206 4.249 7.687 1.449 6.960 7.560 109.825 5.050 1.784 5.054 5.853 3.788 1.156 2.549 5.335 1.425 4.353 3.557 4.403 2.059 2.520
Mandenka21 4.982 30.996 15.753 9.711 3.256 1.233 4.201 6.637 1.713 5.005 5.182 133.788 3.935 1.495 5.098 6.288 3.861 1.547 2.088 5.383 1.518 3.814 3.426 2.999 2.726 1.987
Mandenka22 5.982 36.186 28.724 12.406 2.287 1.536 5.368 7.402 1.734 7.034 8.660 92.555 5.191 2.286 5.482 7.613 4.582 1.355 2.499 6.821 1.549 5.783 4.516 4.885 2.908 3.278
Maya1 5.866 0.864 0.538 10.692 2.725 2.294 0.234 16.069 4.503 14.451 6.034 2.061 124.789 3.062 11.102 7.297 3.054 1.956 4.245 7.188 22.761 4.228 4.593 2.024 5.088 0.904
Maya2 6.599 0.989 0.774 9.585 2.671 1.519 0.281 18.647 2.041 16.943 5.892 1.921 124.144 3.691 8.854 5.302 1.882 1.471 4.423 5.966 25.789 4.129 6.746 1.724 5.829 0.809
Maya3 5.072 1.015 0.810 9.606 2.064 1.558 0.207 19.050 1.563 16.571 6.067 1.933 127.151 4.066 8.019 6.280 2.099 1.546 5.793 6.098 25.028 4.676 4.523 1.760 5.172 0.897
Maya4 5.808 1.172 0.653 9.996 2.114 1.906 0.239 15.740 1.691 14.645 7.856 2.043 128.395 2.839 8.216 5.811 2.013 1.906 4.222 6.853 28.147 4.691 4.791 1.786 4.191 0.900
Maya5 5.658 0.786 0.550 8.924 2.562 1.874 0.362 14.039 1.728 12.036 6.457 1.676 142.202 4.552 8.311 7.763 1.912 1.367 4.141 7.154 18.655 3.448 5.325 1.892 4.588 0.662
Maya6 5.880 0.629 0.500 8.076 2.553 1.803 0.181 10.747 1.936 9.796 4.046 1.301 164.712 2.034 6.919 5.905 1.841 1.187 2.796 5.041 17.777 3.179 3.841 1.710 3.629 0.604
Maya7 8.804 1.476 1.097 22.346 6.586 3.465 0.709 13.043 5.736 14.465 9.311 3.449 63.523 4.627 20.243 18.185 3.897 4.061 4.428 12.420 18.082 9.164 8.999 3.791 5.258 1.458
Maya8 6.064 4.852 2.875 8.810 2.048 1.422 2.146 13.558 1.565 13.530 5.004 11.437 122.904 3.391 9.602 6.682 2.423 1.722 4.453 6.108 21.935 3.888 4.995 2.422 3.403 1.383
Maya9 4.371 1.093 0.548 7.005 1.902 1.569 0.282 14.781 2.075 12.985 4.989 1.965 151.285 3.357 6.618 4.939 1.569 1.254 4.118 6.346 21.762 3.386 4.142 1.482 4.027 0.771
Maya10 6.276 1.519 1.186 11.846 3.522 2.720 0.488 13.602 3.627 12.784 6.063 3.497 125.015 2.811 9.291 8.303 2.042 2.145 3.558 9.117 20.049 5.097 5.482 2.582 4.874 1.125
Maya11 5.982 1.197 0.738 8.814 2.364 1.205 0.296 18.410 2.107 13.772 5.702 1.979 128.411 3.219 9.248 5.739 2.157 1.662 4.884 6.440 28.367 3.443 4.921 1.872 4.662 1.032
Maya12 3.662 0.671 0.560 6.045 1.465 1.330 0.183 11.421 0.854 8.133 2.696 1.437 176.731 1.968 5.011 3.695 1.326 0.792 3.196 3.654 22.858 2.491 2.901 2.105 3.024 0.413
Maya13 5.159 1.100 0.675 10.488 2.107 1.343 0.239 12.921 1.491 9.885 4.975 2.323 149.795 2.772 7.121 5.798 1.887 1.564 3.374 6.125 21.551 4.077 5.119 1.722 4.408 0.605
Maya14 5.427 0.808 0.600 8.826 2.072 1.539 0.268 13.758 1.968 14.760 5.792 1.872 138.563 3.696 7.944 5.574 1.541 1.465 4.141 6.832 24.343 5.195 4.114 2.745 3.993 0.788
Maya15 5.476 0.892 0.653 9.793 3.343 1.999 0.319 18.734 2.038 16.520 6.024 1.770 119.994 3.365 8.275 5.595 2.083 1.652 5.427 7.394 30.743 3.937 4.747 1.727 5.262 0.858
Maya16 6.051 3.780 2.752 11.455 3.527 2.428 0.431 13.984 2.647 13.196 6.777 8.269 117.268 3.667 10.095 8.447 3.437 1.878 3.567 7.941 19.806 4.782 5.577 2.652 3.188 1.019
Maya17 5.798 0.932 0.820 9.961 2.695 1.755 0.276 17.415 2.092 14.056 6.427 2.262 122.620 5.753 12.177 6.389 1.840 1.828 4.841 8.196 24.197 3.751 4.757 2.078 4.970 0.737
Maya18 6.767 1.145 0.923 9.089 2.353 1.555 0.360 14.921 2.464 13.983 5.876 1.929 128.954 4.162 7.573 7.516 2.530 1.855 4.588 6.211 28.307 3.512 5.081 2.479 3.679 0.812
Maya19 5.579 1.140 1.196 10.118 2.508 2.004 0.300 18.350 2.287 15.841 5.746 2.550 122.212 3.481 8.743 6.670 2.475 2.639 4.828 7.944 24.780 3.668 5.706 2.226 4.438 1.191
Maya20 7.013 0.888 0.714 15.244 2.807 2.297 0.388 14.177 2.796 13.599 6.848 1.971 123.904 2.833 10.425 9.435 2.170 2.610 3.982 6.774 19.431 4.371 6.774 2.517 3.859 0.798
Maya21 6.680 1.194 0.658 11.319 3.493 2.396 0.313 16.939 2.566 13.057 6.420 1.964 120.579 4.767 10.071 8.645 2.542 2.471 4.478 6.806 23.347 4.040 5.143 2.960 4.976 0.800
Naxi1 9.503 1.957 1.236 12.675 3.893 2.184 0.553 58.128 2.300 44.527 8.021 3.558 15.984 17.427 11.598 9.633 3.262 2.323 17.098 9.864 4.832 5.353 7.302 3.442 10.957 1.014
Naxi2 8.284 1.931 1.714 12.894 3.270 1.742 0.627 60.071 2.060 43.468 8.977 3.471 13.279 22.431 11.246 8.789 2.984 1.582 15.463 10.554 5.912 6.778 7.379 2.516 10.289 0.911
Naxi3 5.245 1.179 0.753 9.314 2.371 1.626 0.321 34.586 1.511 28.208 6.364 2.144 8.751 111.095 6.126 5.273 2.170 1.367 11.067 6.274 3.841 4.061 5.181 1.970 7.150 0.673
Naxi4 9.142 1.844 1.642 13.056 2.931 2.208 0.524 62.416 2.315 44.618 7.996 3.359 13.107 23.939 10.691 8.235 3.324 1.557 17.029 9.241 4.263 5.714 6.979 2.712 8.680 1.097
Naxi5 8.486 1.592 1.261 14.726 3.383 2.218 0.494 53.899 2.091 39.211 7.911 3.527 14.206 29.000 9.760 9.055 3.099 1.746 18.403 9.607 3.783 5.767 8.730 3.373 12.182 1.114
Naxi6 4.797 0.987 0.882 8.294 1.864 1.741 0.307 36.651 1.352 25.918 5.802 2.080 8.442 115.298 7.084 5.246 1.669 1.089 12.670 6.368 3.037 2.968 4.946 1.767 6.627 0.735
Naxi7 7.226 1.656 1.301 11.496 3.165 1.726 0.494 62.077 2.227 42.690 7.372 2.785 13.207 33.690 9.906 7.373 3.326 1.952 16.514 10.210 3.683 4.972 6.354 2.238 9.799 1.182
Naxi8 8.874 1.799 1.190 14.136 3.320 2.102 0.557 55.063 2.594 48.815 8.306 3.359 12.451 21.470 9.094 8.362 2.525 2.083 18.057 11.529 4.932 6.216 8.036 2.798 9.982 0.975
Russian1 11.968 1.372 0.982 24.959 7.035 9.271 0.570 12.310 7.094 9.942 12.359 2.795 10.223 3.274 57.670 26.743 5.449 7.319 2.974 14.297 4.335 12.039 11.559 3.770 5.883 2.430
Russian2 13.830 1.322 0.871 28.070 8.171 7.587 0.446 10.583 8.275 9.141 10.879 2.486 9.577 3.598 58.332 22.256 4.724 7.791 2.817 15.426 3.081 9.706 14.606 5.781 7.120 2.146
Russian3 12.607 1.461 0.957 28.410 8.473 9.019 0.453 11.972 8.147 8.983 13.117 2.469 9.049 2.343 46.943 27.585 6.276 7.982 3.696 12.796 3.817 11.864 14.081 7.044 6.501 2.577
Russian4 12.165 1.641 0.928 23.897 8.119 8.514 0.513 14.408 6.673 14.387 14.564 2.804 10.915 3.587 54.136 21.898 6.586 4.760 5.320 14.440 3.633 10.531 10.756 4.101 6.957 2.389
Russian5 11.682 1.897 0.839 27.489 8.414 6.845 0.374 12.063 8.063 8.822 12.334 3.154 8.480 2.464 53.242 26.286 5.453 10.490 2.849 14.957 2.960 11.636 14.174 6.888 4.828 1.941
Russian6 12.046 1.695 1.043 27.813 10.235 5.047 0.291 11.039 11.724 7.880 13.843 3.721 8.466 2.364 46.505 32.085 5.268 6.833 2.889 14.841 3.488 10.991 15.667 5.054 5.932 1.862
Russian7 14.287 1.390 0.771 27.111 8.484 6.960 0.468 10.871 8.941 10.661 13.172 2.803 10.195 2.831 58.201 21.428 5.733 6.817 3.594 12.089 2.742 10.357 13.798 6.445 6.319 2.153
Russian8 13.962 1.597 1.098 27.561 7.804 9.768 0.430 9.804 10.519 9.313 11.945 2.718 8.295 2.759 44.653 25.776 6.165 9.396 3.114 18.762 2.947 11.126 14.375 6.580 6.341 1.815
Russian9 15.712 1.820 0.848 24.154 5.861 9.765 0.385 13.389 8.094 10.463 14.201 2.285 8.760 2.356 56.547 21.465 3.813 8.778 3.176 15.670 3.301 9.813 15.805 3.600 6.426 2.137
Russian10 13.142 1.457 0.984 30.034 8.808 8.647 0.375 10.991 8.294 8.703 14.498 3.272 8.941 2.895 49.990 24.533 6.248 7.325 3.717 13.980 2.030 11.248 14.578 5.795 5.403 2.735
Russian11 11.579 1.269 0.894 25.898 7.233 6.407 0.405 11.703 8.582 10.180 12.001 2.908 8.788 3.291 47.947 30.638 6.978 7.596 3.289 14.994 2.277 12.550 15.652 5.890 7.834 1.841
Russian12 12.406 1.190 0.801 27.832 7.641 7.666 0.394 13.068 12.068 10.748 11.612 2.570 10.817 3.921 53.448 23.794 6.043 6.727 3.574 13.106 4.355 9.119 11.882 5.216 5.943 2.681
Russian13 13.070 1.376 1.264 26.915 8.083 8.239 0.458 12.155 10.344 9.086 11.870 2.939 10.631 4.998 52.048 23.863 7.350 7.441 3.864 13.326 2.889 8.504 12.846 5.631 7.406 2.025
Russian14 12.779 1.445 0.994 26.019 7.464 6.392 0.470 11.724 9.061 11.607 16.688 2.927 10.245 3.914 43.629 23.679 5.107 5.914 3.273 17.108 3.674 10.899 19.727 5.052 6.482 2.352
Russian15 14.415 1.382 1.046 25.408 8.864 5.036 0.306 11.108 9.789 9.091 16.057 2.692 7.795 2.584 60.183 21.564 6.142 8.157 4.015 13.904 2.811 13.039 11.803 4.423 6.039 0.969
Russian16 14.652 1.448 0.824 24.486 8.997 6.156 0.478 12.442 7.925 11.257 15.129 2.549 9.855 2.723 48.199 29.197 5.124 8.245 3.051 15.696 3.189 9.266 12.379 6.287 6.484 2.585
Russian17 15.048 1.448 0.896 25.544 9.568 7.588 0.675 12.106 5.889 10.317 15.874 2.743 10.701 2.156 50.994 24.033 7.913 6.970 3.643 14.946 2.789 10.387 13.014 4.935 6.712 1.733
Russian18 14.002 1.483 0.914 27.885 6.348 7.450 0.361 12.897 9.648 10.447 14.019 2.591 9.223 2.133 48.464 19.088 5.937 8.847 2.928 17.398 3.735 13.654 15.077 5.859 6.482 1.751
Russian19 13.022 2.084 0.972 30.514 8.355 5.633 0.452 11.300 11.912 9.019 14.833 3.113 8.425 2.294 45.371 27.184 6.045 6.259 3.353 16.663 2.686 10.363 15.473 5.791 5.755 1.753
Russian20 15.404 1.268 1.024 23.697 9.577 7.298 0.380 13.332 5.573 11.992 12.612 3.209 9.911 3.185 56.070 21.899 5.531 7.920 4.353 14.073 2.782 11.786 11.883 6.249 6.510 1.105
Russian21 13.765 1.222 0.850 27.931 8.158 8.664 0.336 13.667 7.399 12.085 13.171 2.562 11.793 2.565 45.775 25.382 5.921 7.659 3.833 15.992 3.659 11.876 12.803 3.341 6.708 1.508
Russian22 11.761 1.778 1.147 29.338 8.150 9.912 0.585 12.274 11.027 11.440 13.174 3.100 8.613 4.030 47.116 26.581 5.673 6.532 4.296 12.288 2.601 11.708 12.921 5.327 5.573 1.677
Russian23 15.852 1.411 0.898 23.870 8.730 9.654 0.355 10.993 6.400 11.217 13.532 2.680 10.301 2.890 54.772 22.824 5.821 7.004 3.798 16.655 3.552 10.243 12.031 4.517 6.190 2.435
Russian24 17.189 1.339 0.923 25.373 8.414 6.393 0.365 13.092 10.615 10.808 14.660 3.118 11.656 2.565 45.742 24.346 6.071 6.612 3.926 15.277 2.975 11.943 12.918 4.631 6.481 1.191
Russian25 13.036 1.227 0.918 27.553 6.729 10.728 0.416 10.883 6.601 10.045 16.476 2.774 9.410 2.943 56.607 22.076 6.368 7.227 3.992 14.056 2.788 10.445 11.879 5.300 6.330 1.816
Sardinian1 10.464 1.573 0.961 33.480 8.923 9.276 0.783 8.266 8.160 6.863 13.934 4.582 5.855 2.036 23.579 54.687 6.872 7.706 2.830 12.866 1.888 15.241 14.049 6.272 5.437 2.041
Sardinian2 12.048 2.436 1.145 30.430 10.289 6.044 0.431 9.328 7.754 8.466 11.752 3.688 7.180 2.503 21.756 60.631 6.703 6.933 2.654 15.892 2.791 12.057 10.644 6.389 5.906 2.772
Sardinian3 12.716 2.076 0.989 35.700 10.077 6.332 0.389 10.752 10.170 8.394 13.190 3.715 6.194 2.141 22.205 46.064 7.243 6.995 2.777 15.100 2.201 13.060 15.415 8.245 4.426 2.056
Sardinian4 10.779 1.662 0.929 33.427 7.993 5.458 0.369 8.228 7.023 6.473 15.359 3.722 8.146 1.647 24.219 65.094 7.406 8.591 2.240 12.471 1.909 12.504 12.018 4.698 3.675 2.582
Sardinian5 11.058 1.419 1.125 28.970 10.946 8.408 0.511 9.019 8.484 6.747 12.428 2.632 6.623 1.892 22.564 71.730 5.620 6.129 2.565 10.638 1.698 12.666 12.961 4.859 4.900 2.029
Sardinian6 13.151 1.736 1.129 37.658 11.776 5.425 0.404 9.036 8.082 9.114 12.705 2.937 7.679 2.339 19.582 47.861 8.987 8.273 2.803 15.078 2.720 12.359 12.734 7.655 4.491 2.909
Sardinian7 10.316 2.180 0.992 28.899 8.713 6.093 0.354 6.670 5.493 6.325 10.506 3.462 7.962 2.328 20.054 82.489 5.381 5.820 2.439 11.253 1.713 10.523 12.408 7.952 6.303 1.994
Sardinian8 9.954 1.397 0.939 32.011 9.057 5.789 0.496 8.318 10.056 7.348 11.525 4.364 5.577 1.754 23.046 75.231 6.117 5.736 2.735 11.324 1.654 10.897 11.364 6.673 3.759 1.502
Sardinian9 9.383 1.816 1.234 29.286 12.837 7.424 0.409 8.197 6.277 6.295 12.218 4.336 5.707 1.726 20.927 73.970 7.469 5.774 2.492 12.194 1.931 10.229 14.328 6.839 3.526 1.798
Sardinian10 9.810 1.306 0.629 26.133 8.342 4.089 0.252 7.056 6.112 5.923 9.621 2.541 4.632 1.689 17.895 106.197 5.704 5.000 1.888 7.959 1.718 9.824 12.647 6.394 3.314 1.950
Sardinian11 13.578 1.921 0.812 30.793 9.848 6.222 0.546 9.621 7.305 7.232 13.257 3.262 7.417 2.128 22.566 57.340 7.645 6.838 2.215 13.229 1.625 12.209 15.251 8.425 5.574 1.763
Sardinian12 10.139 1.490 0.967 27.751 9.418 4.637 0.447 7.113 6.162 6.623 12.401 2.764 5.271 1.624 20.146 92.240 6.331 4.757 2.268 11.068 1.971 12.003 11.257 4.420 3.649 1.709
Sardinian13 12.287 1.461 1.507 34.088 10.687 6.530 0.394 9.514 7.091 7.240 14.844 4.074 5.726 2.555 18.063 59.698 7.101 6.662 3.078 12.088 2.099 13.056 15.099 6.741 5.293 1.648
Sardinian14 11.600 1.876 1.118 29.599 8.579 5.373 0.482 8.297 6.860 7.913 10.202 3.307 6.481 1.746 21.003 80.450 7.557 5.712 2.702 12.202 2.433 10.459 12.300 4.417 4.530 1.424
Sardinian15 9.983 1.510 0.886 33.557 9.119 4.605 0.309 8.574 8.143 7.548 10.841 3.097 6.622 2.033 25.114 70.453 6.399 5.954 2.771 12.234 1.672 11.516 14.469 4.435 4.945 1.836
Sardinian16 11.112 1.693 0.945 30.177 7.381 7.286 0.856 10.052 6.006 7.766 11.581 3.065 5.912 2.606 24.011 68.594 9.594 4.729 3.023 12.206 2.299 9.612 14.482 5.772 5.397 2.467
Sardinian17 13.042 1.820 1.204 27.705 10.484 6.811 0.534 8.253 7.906 7.920 13.237 4.219 6.751 2.026 22.117 57.635 8.331 7.031 2.863 13.550 2.029 14.761 14.195 6.857 5.669 1.674
Sardinian18 9.393 1.375 0.998 32.816 11.047 6.351 0.302 8.768 8.562 6.736 14.817 3.090 5.876 1.776 23.185 64.285 6.782 6.566 2.143 11.942 2.190 12.916 15.216 5.165 4.593 1.734
Sardinian19 13.881 1.607 1.161 26.724 10.398 5.996 0.593 8.254 6.826 6.498 11.324 3.695 6.977 2.046 22.617 71.014 6.092 7.018 2.413 14.369 1.883 12.133 13.956 4.300 4.829 2.020
Sardinian20 11.771 1.628 0.868 30.775 8.647 6.042 0.556 10.099 7.844 8.275 11.003 2.717 6.741 2.416 24.014 68.752 5.852 5.544 3.349 11.902 1.866 10.850 13.216 7.101 3.901 2.895
Sardinian21 13.317 1.759 1.044 28.956 8.503 7.629 0.451 8.907 6.689 6.995 10.685 3.177 6.776 1.946 21.376 71.270 6.188 7.827 2.768 13.735 1.770 11.990 12.134 6.275 4.355 2.101
Sardinian22 12.465 1.479 1.115 30.167 8.923 6.091 0.704 8.464 6.764 6.653 12.189 3.511 5.644 1.824 20.619 78.318 5.710 6.550 2.154 13.387 1.903 9.397 11.513 5.515 4.735 2.828
Sardinian23 13.107 1.623 1.117 35.008 8.314 6.585 0.513 7.691 6.575 6.229 11.777 4.196 6.195 1.683 20.252 66.234 8.123 7.713 2.239 13.223 2.244 11.822 13.094 5.150 5.607 2.310
Sardinian24 10.308 2.047 1.317 33.424 12.202 5.220 0.665 8.819 6.222 8.853 11.212 4.810 7.624 1.973 19.733 63.237 6.689 7.802 3.091 13.814 1.771 9.676 13.118 6.408 5.865 2.722
Sardinian25 12.030 2.156 1.240 33.689 8.541 7.925 0.536 9.826 9.216 8.121 12.280 3.112 7.698 1.924 24.534 56.514 6.956 4.280 3.323 12.029 2.094 12.217 11.708 7.313 7.060 2.300
Sardinian26 9.616 2.061 1.090 35.093 14.627 6.304 0.663 8.252 7.866 7.569 13.491 4.177 5.794 1.782 23.584 58.228 7.464 5.829 2.430 12.366 1.972 11.266 15.685 6.218 3.393 1.807
Sardinian27 9.127 1.264 1.039 23.441 8.009 3.869 0.377 6.783 5.246 5.626 7.756 2.533 5.107 1.603 14.340 121.119 6.010 3.698 1.769 8.876 1.555 8.925 11.379 3.758 3.338 2.075
Sardinian28 11.404 1.206 0.697 24.827 8.018 7.020 0.475 6.836 7.552 7.108 10.187 2.493 6.973 1.909 19.889 96.435 6.018 4.777 2.210 10.288 1.819 9.510 11.578 3.706 4.096 1.594
Saudi1 10.331 4.752 4.341 31.775 11.018 3.100 1.741 9.981 5.046 8.353 12.987 11.306 6.750 2.110 14.600 20.421 32.267 3.502 2.890 11.488 2.267 19.880 10.612 17.493 4.182 5.430
Saudi2 13.835 3.872 3.144 35.714 9.594 5.914 1.038 12.473 4.787 10.877 17.047 5.808 7.394 2.596 18.917 26.165 13.699 5.559 3.602 16.429 2.446 14.609 15.110 8.587 6.329 3.080
Saudi3 11.931 3.870 2.309 35.274 8.385 3.145 0.969 8.957 3.016 7.261 15.081 5.364 6.129 2.294 13.370 17.605 48.264 4.941 2.706 11.105 2.432 13.762 10.066 17.334 4.809 8.244
Saudi4 12.242 2.235 1.553 33.503 8.005 3.227 0.645 8.082 3.409 7.043 13.430 3.743 5.942 2.260 15.462 20.505 42.807 3.179 2.628 12.389 1.585 15.963 9.540 26.052 4.240 8.956
Saudi5 15.017 2.842 2.073 40.564 9.596 3.490 0.630 10.312 4.583 7.660 17.129 4.772 6.344 2.593 16.423 18.031 23.496 3.420 2.984 11.490 1.640 23.956 14.020 17.180 4.491 3.888
Saudi6 13.917 7.636 4.851 36.406 7.588 3.429 1.254 10.785 4.697 9.483 13.367 13.825 7.331 2.584 15.324 21.387 15.954 4.283 3.458 15.701 3.360 17.461 12.022 11.131 5.899 5.491
Saudi7 14.204 6.104 3.103 37.022 9.424 2.890 0.953 10.378 4.624 8.041 14.709 12.676 6.830 2.036 17.066 24.848 20.460 4.506 3.324 14.232 2.255 18.005 12.225 9.033 4.457 5.217
Saudi8 12.720 3.332 2.165 34.006 8.849 4.012 0.626 9.542 5.131 7.981 13.420 4.853 6.882 2.230 14.402 23.027 32.606 4.025 2.922 11.313 2.530 19.727 15.044 17.074 5.542 4.663
Saudi9 11.591 3.084 2.066 37.510 7.766 4.101 1.084 11.413 3.875 8.993 15.603 7.914 7.242 2.221 16.955 22.704 20.871 3.882 3.122 13.542 2.174 24.344 11.911 12.667 6.467 5.522
Saudi10 14.589 5.604 4.074 35.799 8.503 4.128 1.404 11.265 3.996 11.135 20.333 7.790 8.359 2.165 18.935 21.119 11.905 8.079 3.484 17.447 2.623 14.683 14.204 8.883 5.839 2.278
Scottish1 13.404 1.759 1.006 30.021 10.715 9.961 0.430 8.864 13.491 8.189 15.102 3.429 8.089 2.607 29.772 33.268 8.655 9.701 2.900 14.127 2.104 11.941 15.672 4.966 6.312 2.139
Scottish2 14.864 1.725 1.280 27.587 8.442 8.806 0.567 9.475 11.969 7.606 16.324 4.379 9.968 2.378 32.375 28.559 5.851 11.003 2.702 16.176 2.962 11.500 16.168 7.949 5.167 2.839
Scottish3 17.901 1.851 1.049 30.435 10.857 9.541 0.373 9.519 9.969 8.607 14.378 2.957 8.405 2.253 30.136 34.685 6.340 10.578 2.715 15.999 2.502 10.618 13.834 5.153 5.757 2.211
Scottish4 17.092 1.864 0.793 32.980 10.431 8.573 0.371 9.818 9.800 7.429 16.914 3.171 6.596 2.024 33.731 29.954 6.428 9.357 3.202 16.033 2.704 13.549 14.151 4.819 4.652 2.186
Scottish5 14.846 1.496 0.911 29.145 12.241 11.419 0.526 9.857 10.536 8.860 13.333 2.922 8.273 2.076 31.079 31.160 6.995 7.420 3.499 16.258 2.739 9.212 17.041 6.659 6.915 3.202
Scottish6 14.206 1.544 0.905 28.314 8.355 11.482 0.416 9.430 8.638 7.513 15.165 2.697 8.040 1.906 35.864 32.701 8.549 9.726 3.407 13.600 2.720 13.110 16.711 5.888 6.456 1.279
She1 6.108 1.198 0.884 10.138 2.471 1.566 0.360 51.671 1.889 31.169 6.776 2.605 11.578 9.606 9.691 6.542 2.064 1.410 80.414 7.945 3.378 3.987 4.454 2.224 7.828 0.665
She2 6.191 1.396 0.987 10.706 2.812 1.366 0.525 64.562 1.764 45.319 6.559 2.968 14.764 10.412 8.680 6.910 2.290 1.342 41.058 9.038 4.559 4.724 6.317 2.658 10.010 0.708
She3 6.128 1.280 0.861 10.543 3.402 1.518 0.329 51.700 1.801 31.420 6.979 2.950 12.262 12.396 8.645 7.628 2.600 1.405 73.223 7.714 4.026 5.013 5.399 1.995 6.687 0.720
She4 6.008 1.417 1.045 10.794 3.101 1.255 0.299 61.361 1.834 34.981 7.091 2.545 11.953 11.593 8.357 6.982 2.493 1.746 61.646 8.163 3.845 5.055 5.745 2.234 6.165 0.915
She5 8.277 1.597 1.211 10.685 2.996 1.744 0.408 57.827 1.914 37.335 6.394 2.613 13.577 11.156 9.667 7.894 3.602 2.082 54.765 7.577 4.494 4.535 5.011 2.494 7.762 1.005
She6 5.573 1.319 0.856 8.737 2.559 1.593 0.365 43.503 1.577 30.309 6.349 3.104 9.183 11.554 7.184 6.400 2.566 1.171 94.792 6.525 2.882 4.645 5.318 2.324 7.464 0.771
She7 5.609 1.440 1.416 8.652 2.321 1.327 0.292 50.466 1.438 33.848 6.424 2.653 10.615 7.369 7.878 5.606 2.275 1.623 89.910 6.091 3.529 3.845 5.241 2.458 5.454 0.845
She8 5.849 1.238 0.726 9.194 2.000 1.277 0.298 54.513 3.210 32.928 5.638 2.381 10.424 11.168 7.095 6.500 2.502 1.150 82.663 7.225 3.245 3.761 4.791 1.612 6.417 0.816
She9 6.182 1.518 1.150 11.525 2.333 1.479 0.601 58.223 1.839 32.664 6.587 2.994 11.875 13.733 8.172 7.181 2.941 1.635 59.167 9.048 5.025 4.574 5.497 2.972 8.878 0.831
She10 6.663 1.608 1.332 10.911 2.747 1.476 0.563 56.848 2.223 34.998 7.869 3.407 10.167 12.572 9.423 8.029 2.643 2.432 57.593 9.591 3.310 4.993 5.850 2.397 8.016 0.962
Sindhi1 23.900 1.827 1.211 21.253 6.057 4.639 0.510 11.769 3.641 9.351 27.756 3.308 7.425 2.202 14.643 15.776 6.892 4.983 2.894 62.587 2.959 8.875 9.553 5.835 5.743 3.033
Sindhi2 25.703 1.679 1.157 23.378 5.139 3.219 0.555 13.888 4.818 11.493 28.134 4.255 8.244 3.037 17.736 16.822 4.457 3.596 3.973 54.710 2.411 7.952 9.461 4.142 6.475 2.190
Sindhi3 20.613 1.635 1.306 31.486 7.716 3.972 0.630 16.056 6.227 13.171 20.880 4.564 13.782 3.255 22.288 18.346 5.921 4.510 3.981 24.009 3.259 12.285 13.500 4.981 7.225 3.028
Sindhi4 22.013 2.277 1.537 23.434 10.222 5.999 0.551 16.474 5.812 14.846 22.737 4.369 10.850 5.452 17.051 16.195 6.615 3.695 4.217 32.700 4.517 10.606 11.601 4.586 8.771 1.497
Sindhi5 18.901 2.791 1.280 30.489 7.254 5.043 0.529 17.119 5.584 13.523 24.234 4.039 10.310 4.145 21.130 18.453 7.039 3.740 4.933 26.403 2.862 12.405 12.688 5.570 6.094 2.068
Sindhi6 20.852 5.737 4.789 28.966 6.626 3.633 0.775 14.427 5.011 11.494 19.509 9.203 10.146 3.463 18.748 17.583 6.053 3.376 4.358 27.877 2.897 13.010 12.382 7.442 6.897 3.370
Sindhi7 19.354 2.642 1.252 28.953 5.745 4.788 0.480 16.264 4.684 14.036 22.602 5.150 9.485 3.601 19.607 18.316 6.863 3.526 5.839 32.042 3.251 12.123 14.344 5.575 5.901 2.201
Sindhi8 29.560 2.021 1.478 28.710 7.297 6.514 0.492 13.956 4.264 13.705 26.404 3.886 9.982 3.108 19.877 18.122 5.229 4.460 3.672 27.208 2.879 9.887 12.052 5.222 6.291 2.346
Sindhi9 23.692 2.062 1.877 28.168 5.788 4.584 0.491 16.584 6.887 13.435 25.622 4.104 11.560 3.133 16.706 15.510 5.825 4.408 4.090 29.781 4.050 10.305 13.211 7.548 6.358 2.843
Sindhi10 22.009 2.370 1.607 28.221 5.599 5.508 0.796 18.576 5.248 14.342 18.035 5.053 12.000 3.930 18.886 16.629 6.297 4.157 5.216 30.525 4.300 10.169 12.999 6.025 7.319 2.808
Sindhi11 20.714 1.962 1.475 31.924 8.278 5.146 0.517 17.052 4.498 15.012 17.770 4.133 11.623 3.007 23.747 19.736 6.442 4.903 5.242 21.782 3.639 9.947 13.517 7.604 6.382 2.571
Sindhi12 21.980 1.993 1.344 28.247 8.128 3.993 0.650 15.282 4.782 15.189 28.261 3.782 10.606 4.572 17.099 16.933 7.278 5.482 4.927 26.124 3.485 10.899 10.129 6.853 8.204 2.402
Sindhi13 27.784 2.029 1.267 26.150 6.004 3.562 0.899 17.844 5.320 14.961 20.803 3.610 8.456 4.269 18.504 16.767 6.041 4.923 5.664 32.644 3.664 9.255 13.694 5.723 6.685 2.100
Sindhi14 20.099 1.831 2.035 26.671 6.662 3.885 0.764 13.879 5.935 13.350 25.291 3.675 8.360 4.457 21.498 17.029 5.448 4.178 4.624 35.524 2.344 8.227 14.263 7.599 8.755 2.238
Sindhi15 25.604 1.881 1.269 34.037 5.699 4.429 0.549 15.012 4.735 13.056 26.016 3.521 9.778 3.037 18.742 16.450 6.188 5.077 3.733 27.097 3.923 12.638 11.564 6.973 5.855 1.761
Sindhi16 27.519 1.642 1.171 22.599 7.197 4.676 0.514 17.955 5.860 14.880 21.385 4.108 10.660 3.899 20.543 17.672 7.410 4.625 4.419 28.937 4.101 10.444 12.956 5.885 6.084 1.483
Sindhi17 19.145 1.802 1.048 25.091 7.814 5.458 0.366 14.770 4.509 14.006 19.717 3.899 10.346 3.734 19.885 18.581 6.091 5.433 5.679 37.030 3.543 12.197 12.971 5.274 8.493 1.741
Sindhi18 48.078 1.566 0.979 22.256 8.607 2.433 0.530 12.928 4.716 8.906 40.726 3.586 7.437 2.269 12.003 16.084 4.972 4.649 3.553 28.001 2.275 10.618 10.087 4.920 5.081 1.363
Sindhi19 25.512 1.765 1.065 29.796 8.441 3.777 0.457 15.771 5.411 12.504 18.862 3.528 9.065 3.358 20.670 19.415 6.692 4.908 4.159 31.390 3.152 10.152 13.815 6.872 6.915 1.172
Sindhi20 19.712 2.107 1.388 31.607 6.604 5.246 0.484 15.182 5.317 12.355 20.961 3.527 10.333 3.373 18.568 18.179 5.185 5.324 4.059 34.731 3.624 14.106 13.480 4.953 6.474 1.744
Sindhi21 22.771 2.160 1.580 30.380 8.062 4.588 0.686 17.451 5.460 13.217 18.149 4.308 10.887 4.713 19.288 16.726 5.936 3.547 4.569 31.983 3.667 11.318 12.432 6.268 6.790 1.688
Sindhi22 21.470 2.392 1.585 31.587 6.640 4.366 0.599 18.156 4.217 14.364 20.705 4.374 10.712 3.463 20.489 19.959 6.771 6.694 5.016 21.900 3.618 10.516 12.108 6.992 7.629 2.303
Sindhi23 33.175 1.462 1.283 25.224 6.032 9.366 0.695 12.030 4.249 9.667 31.006 2.874 9.639 4.155 21.020 18.261 6.068 4.739 4.310 23.859 2.907 12.829 10.525 4.213 7.635 1.398
Surui1 0.550 0.181 0.101 1.097 0.280 0.229 0.040 1.742 0.324 1.255 0.632 0.427 6.857 0.406 0.887 0.875 0.289 0.178 0.418 0.679 249.314 0.444 0.560 0.272 0.364 0.220
Surui2 1.080 0.210 0.159 2.238 0.459 0.297 0.054 3.233 0.345 2.645 1.142 0.437 13.285 0.994 1.790 1.392 0.511 0.241 0.753 1.247 232.685 0.938 1.022 0.327 0.937 0.201
Surui3 1.043 0.229 0.143 2.491 0.760 0.308 0.062 4.368 0.381 3.745 1.160 0.393 20.974 1.083 1.830 1.618 0.490 0.427 1.013 1.314 220.948 0.698 1.620 0.434 0.901 0.188
Surui4 1.129 0.325 0.332 2.200 0.570 0.270 0.083 3.598 0.336 2.984 1.195 0.698 20.970 0.581 1.704 1.090 0.407 0.308 0.723 1.407 223.571 1.044 1.591 0.403 0.916 0.188
Surui5 2.502 0.450 0.263 3.875 0.940 0.495 0.115 7.743 0.740 7.019 2.456 0.809 30.128 1.312 3.876 2.484 0.681 0.777 2.586 3.049 187.337 2.029 2.568 0.899 3.148 0.342
Surui6 3.295 0.699 0.327 4.646 1.069 0.877 0.158 9.132 0.716 7.835 3.386 1.479 57.270 1.578 4.375 2.715 1.048 0.785 1.907 2.958 154.732 1.658 1.967 1.034 2.682 0.295
Surui7 2.321 0.455 0.223 2.745 0.576 0.418 0.084 4.393 0.368 4.208 1.620 0.601 15.024 1.103 2.508 1.613 0.565 0.300 1.646 1.832 221.821 0.825 1.127 0.587 1.438 0.222
Surui8 1.287 0.267 0.179 2.059 0.531 0.314 0.067 4.243 0.567 4.080 1.293 0.611 16.984 1.035 1.653 1.579 0.452 0.284 1.055 1.620 224.007 1.282 0.861 0.453 1.644 0.215
Syrian1 13.827 1.935 1.408 33.698 13.089 6.489 0.513 11.928 4.835 9.367 16.320 4.343 8.051 2.797 27.065 26.134 9.492 5.143 3.088 17.146 2.888 13.101 17.601 8.035 6.652 3.676
Syrian2 15.183 2.931 1.907 32.332 9.122 6.857 1.176 11.825 6.045 10.174 19.743 5.018 9.102 2.954 27.420 20.599 10.049 5.514 4.223 17.582 2.784 11.070 14.842 8.765 7.617 3.790
Syrian3 15.350 1.942 1.140 36.194 10.265 6.691 0.544 9.974 6.731 8.651 15.717 4.076 9.845 2.190 22.243 25.493 11.940 7.272 3.166 16.323 3.230 16.054 15.179 10.191 6.041 2.181
Syrian4 13.640 4.733 3.648 37.664 10.753 6.742 1.054 10.142 4.681 9.537 16.149 6.027 9.338 2.322 22.257 27.436 10.050 5.924 3.726 15.454 2.338 12.190 16.299 8.935 5.330 2.255
Syrian5 16.411 3.330 2.316 35.238 11.461 6.817 0.799 10.920 6.416 11.021 15.260 6.484 8.328 2.276 22.030 24.111 12.880 3.501 3.645 17.586 3.436 14.076 16.179 6.185 6.341 1.576
Syrian6 18.018 2.383 1.205 37.586 8.843 6.606 0.515 11.578 6.383 9.192 15.921 3.514 7.819 2.741 21.897 23.948 9.049 5.861 3.139 15.235 2.625 15.662 18.687 10.307 6.283 3.625
Syrian7 14.577 2.303 1.596 45.086 7.483 5.287 0.742 11.058 6.106 9.916 14.026 5.119 7.386 2.875 22.568 27.264 10.654 4.687 3.031 15.436 2.632 15.184 15.243 10.231 6.220 1.911
Syrian8 13.692 3.729 2.098 36.644 9.930 5.571 1.319 8.093 5.782 7.972 13.833 5.798 6.744 2.521 18.796 27.310 10.256 3.494 2.781 14.740 2.209 35.896 14.181 7.491 5.710 2.032
Syrian9 15.234 3.913 3.471 26.098 8.331 4.124 1.752 11.358 4.086 9.795 17.134 8.933 7.478 2.626 15.428 19.343 18.970 4.485 4.202 15.807 2.907 32.266 11.949 10.135 5.603 3.196
Syrian10 15.393 3.183 2.060 38.662 9.432 3.675 0.801 13.546 4.873 11.538 16.642 6.277 11.047 3.466 19.266 24.753 7.995 4.420 3.841 17.880 3.166 14.014 14.028 8.015 7.765 2.885
Syrian11 14.921 1.523 1.305 31.565 10.843 2.663 0.783 11.545 5.285 9.201 16.683 3.885 7.438 2.102 16.286 21.693 19.573 5.731 2.569 14.320 2.310 30.773 15.244 13.366 4.929 2.087
Syrian12 20.435 2.658 2.603 40.548 8.681 5.921 1.403 11.314 6.096 8.582 17.447 4.749 7.313 2.664 19.500 24.154 9.828 4.010 3.456 16.619 2.478 15.757 15.214 8.503 6.557 2.131
Syrian13 12.979 5.563 2.397 30.370 7.887 5.775 1.842 18.187 4.552 13.943 15.633 8.660 7.958 5.182 16.937 16.598 8.702 3.598 4.863 13.136 2.651 29.998 16.027 7.191 5.614 2.378
Syrian14 11.954 3.679 1.929 30.467 7.279 3.697 0.548 10.519 4.756 8.772 15.628 10.533 8.201 2.625 17.313 19.128 13.416 3.527 3.445 12.753 2.902 43.897 16.130 7.439 4.521 3.567
Syrian15 16.321 2.911 1.908 40.031 8.770 4.939 0.870 10.224 5.436 8.068 15.798 3.919 8.324 2.401 19.178 26.573 8.491 4.249 2.557 14.830 2.316 28.667 13.962 9.255 6.177 2.448
Syrian16 17.177 3.288 1.451 37.589 9.801 4.879 0.722 11.324 7.776 9.371 19.211 4.786 8.165 2.789 20.671 26.255 10.440 5.170 3.547 17.334 3.506 12.853 13.499 7.681 6.167 3.166
Turkish1 17.742 1.841 1.094 34.657 9.765 4.401 0.601 13.521 6.940 14.071 18.129 3.122 8.120 3.964 24.797 24.316 8.185 4.048 4.471 14.278 2.618 15.559 14.097 7.877 7.833 2.579
Turkish2 14.434 1.503 1.396 33.290 7.582 6.604 0.352 17.664 7.011 15.086 15.685 3.658 9.206 3.247 23.573 23.628 7.273 6.404 4.652 14.207 2.590 13.332 19.287 5.309 9.569 2.082
Turkish3 18.921 2.716 1.223 38.555 8.104 5.458 0.353 12.331 6.485 9.535 13.924 3.401 8.558 3.874 21.223 22.782 7.797 7.377 3.177 18.660 3.257 16.651 15.395 8.806 6.351 3.708
Turkish4 14.192 2.691 1.138 32.462 7.399 5.417 0.518 17.356 6.674 13.733 16.668 4.109 11.466 3.850 21.892 26.179 7.058 9.007 4.257 14.220 3.214 14.782 15.530 6.950 6.265 1.595
Turkish5 17.489 1.651 1.397 38.219 9.591 5.855 0.489 12.454 6.848 10.946 15.972 3.121 9.469 3.198 18.695 26.251 9.802 4.391 5.471 13.941 2.469 15.967 18.754 7.673 5.882 2.630
Turkish6 19.682 2.675 1.394 37.013 7.978 7.321 0.443 11.885 7.224 9.562 17.617 3.633 11.364 3.173 18.416 24.543 8.223 6.626 3.127 18.903 2.761 13.273 14.993 8.771 5.321 2.702
Turkish7 15.443 1.709 1.005 36.700 7.549 4.844 0.681 14.398 6.072 11.667 14.434 3.644 10.292 3.509 27.209 24.157 7.835 7.463 5.215 17.419 2.894 12.567 15.488 7.371 6.389 2.669
Turkish8 14.145 2.026 1.187 33.568 9.177 5.251 0.508 11.760 8.980 9.992 18.033 3.369 8.956 2.676 25.175 26.635 8.591 6.866 4.944 16.745 4.393 13.685 14.890 5.877 7.855 3.339
Turkish9 16.403 1.677 1.052 36.317 10.935 4.955 0.529 13.737 6.490 9.579 14.912 3.916 9.470 3.314 26.387 31.149 8.754 5.643 4.332 13.709 3.022 14.448 12.831 6.335 5.786 2.942
Turkish10 13.311 1.626 1.343 37.544 10.856 5.274 0.475 11.360 7.798 8.175 17.420 3.300 9.299 2.626 23.889 28.063 8.665 5.769 3.533 17.692 2.491 15.569 15.910 6.717 6.351 3.567
Turkish11 16.138 2.181 1.192 34.256 10.693 5.476 0.676 13.577 7.003 10.509 19.269 3.731 8.669 2.896 22.292 26.408 7.029 7.020 3.897 17.826 2.633 13.029 14.388 6.692 8.436 2.707
Turkish12 16.225 2.022 1.107 35.143 8.642 5.621 0.575 15.625 8.970 14.807 14.532 4.030 9.668 4.673 20.947 24.302 7.526 4.661 4.371 17.458 2.908 12.849 16.104 6.495 7.054 2.308
Turkish13 14.593 1.644 1.235 33.824 8.674 8.219 0.690 15.250 5.769 11.908 18.139 3.697 10.656 4.115 25.692 21.751 6.746 6.114 4.946 17.351 3.494 13.577 13.942 6.653 7.626 2.317
Turkish14 16.035 1.689 1.231 38.672 9.280 7.358 0.450 14.216 4.702 12.033 16.664 3.701 10.661 3.278 22.516 24.303 6.825 5.107 4.487 16.243 4.376 13.952 14.213 7.936 6.771 1.925
Turkish15 19.316 2.330 1.241 33.674 10.079 6.741 0.736 12.455 7.973 11.489 13.987 3.747 9.297 3.391 20.579 28.301 7.419 6.279 3.408 16.420 2.452 13.831 16.154 6.945 8.206 2.172
Turkish16 14.911 1.663 1.018 40.069 9.493 5.038 0.482 13.438 5.996 9.723 16.302 3.721 8.165 3.467 20.828 28.043 9.142 6.019 3.194 16.740 1.969 15.772 16.649 6.907 6.866 3.010
Turkish17 16.017 2.586 1.432 33.190 8.937 6.229 0.434 13.067 8.698 10.843 16.638 3.915 11.426 2.994 23.407 24.314 7.695 4.914 3.363 17.865 2.996 14.956 14.961 6.465 7.147 4.134
UAE1 12.803 5.106 3.799 40.491 9.098 3.557 1.316 11.407 3.801 9.902 15.133 9.542 6.972 3.081 17.277 23.225 12.442 4.017 3.071 12.496 1.963 17.402 13.497 19.900 4.330 2.995
UAE2 15.100 3.192 4.527 37.190 6.492 3.977 0.898 11.192 4.679 10.155 14.275 6.372 7.295 3.007 15.362 21.895 18.694 3.872 3.476 12.735 2.171 13.133 12.799 29.584 3.603 2.947
UAE3 14.122 4.004 4.408 33.571 6.765 2.993 1.121 9.087 4.221 8.386 13.380 7.682 6.811 2.262 15.703 21.088 17.322 4.350 2.675 13.468 1.975 14.820 14.704 36.902 4.385 2.416
UAE4 16.792 7.591 7.040 28.613 6.397 4.424 1.251 11.069 4.894 10.855 20.428 9.768 8.558 3.079 15.333 15.272 12.417 4.618 3.306 16.641 2.564 12.412 10.085 26.732 5.329 3.156
UAE5 16.749 7.139 3.829 35.107 8.637 3.152 1.366 13.218 3.376 11.023 18.771 9.643 9.063 2.258 15.090 21.650 7.930 3.760 3.582 19.441 3.449 17.885 14.125 8.746 5.182 4.454
UAE6 13.997 2.015 1.678 34.040 7.024 3.668 0.558 9.178 4.489 7.318 13.638 4.246 7.231 1.849 18.109 19.867 23.190 4.783 2.487 12.294 3.068 16.664 11.547 36.972 4.147 4.566
UAE7 14.222 4.357 3.887 33.484 6.446 3.379 1.287 9.656 3.927 7.083 14.235 7.075 6.993 2.308 15.571 15.888 17.570 2.878 2.797 15.245 1.859 17.652 11.382 42.243 3.571 3.628
UAE8 12.810 12.059 12.928 29.799 5.300 2.652 2.713 10.262 3.508 7.924 14.254 19.132 6.266 2.791 12.080 16.521 11.623 2.620 2.966 14.492 1.874 9.986 10.052 33.527 5.434 5.050
UAE9 11.707 2.051 1.982 38.532 9.449 4.604 0.535 9.689 4.811 7.449 15.142 4.065 6.829 2.034 16.953 25.832 17.387 4.208 3.050 14.024 2.221 13.405 13.405 30.459 3.524 5.275
Uygur1 12.564 2.077 1.630 20.898 6.213 4.479 0.502 35.935 3.492 31.202 16.118 3.977 14.094 7.723 15.841 14.599 5.441 4.121 11.966 15.949 4.687 9.294 11.043 4.246 8.710 1.823
Uygur2 16.843 2.400 1.255 22.698 5.959 4.147 0.636 29.262 6.324 22.957 16.014 3.719 12.825 8.408 19.019 19.379 5.785 5.081 7.912 18.302 5.072 10.425 9.887 4.066 8.568 1.676
Uygur3 12.732 1.677 1.193 19.652 5.982 5.036 0.415 31.756 3.965 27.331 20.426 3.647 13.083 7.537 18.138 14.835 5.032 5.080 9.166 14.254 4.611 11.457 13.241 3.543 11.944 2.890
Uygur4 17.178 2.505 1.574 22.694 6.234 4.339 0.527 28.887 5.461 27.350 14.453 3.763 13.688 8.495 18.786 14.944 4.957 3.491 8.757 16.501 4.473 12.300 11.778 4.183 9.436 1.868
Uygur5 13.239 1.765 1.293 20.903 5.202 2.840 0.531 36.055 4.577 33.270 11.415 3.595 16.546 9.122 16.269 14.523 5.481 3.452 11.726 14.987 4.434 9.061 14.550 4.535 7.654 1.599
Uygur6 12.216 1.601 1.390 17.447 3.694 3.528 0.512 40.472 4.394 33.196 13.155 4.172 14.041 6.977 21.234 13.933 3.836 3.658 9.571 12.459 6.165 8.469 13.121 3.393 14.176 1.814
Uygur7 13.261 1.648 1.135 25.999 7.584 4.995 0.607 24.988 3.973 23.667 15.491 4.056 13.273 6.262 19.895 20.645 5.920 4.003 8.404 15.732 5.823 10.644 14.447 5.415 8.876 1.880
Uygur8 14.229 1.691 1.282 21.894 5.564 3.598 0.619 28.653 5.404 23.985 13.947 3.497 14.359 8.945 20.908 17.200 6.524 4.013 11.611 17.950 3.718 10.341 14.547 5.217 6.746 2.180
Uygur9 13.449 2.388 1.263 23.177 5.819 3.754 0.480 31.714 4.241 33.771 14.361 3.958 14.750 8.786 18.823 14.540 5.084 3.744 9.352 14.666 3.808 7.349 13.242 4.061 10.351 1.691
Uygur10 13.418 1.901 1.315 23.899 7.204 3.969 0.377 30.016 6.969 23.290 15.837 3.575 16.305 6.774 18.538 15.237 6.521 3.956 7.794 15.137 6.749 9.040 11.731 4.484 12.764 1.822
Yemeni1 11.280 4.170 2.040 19.486 4.920 1.903 0.667 7.484 3.539 7.008 9.862 5.636 5.905 1.840 11.691 10.408 6.623 1.984 1.884 9.380 1.818 6.625 6.292 5.670 2.650 117.861
Yemeni2 12.409 9.380 7.582 34.580 9.028 3.417 2.311 11.887 3.998 9.349 15.702 15.780 8.007 3.049 18.908 19.794 17.023 3.561 2.981 14.495 2.925 12.338 10.503 11.787 5.848 1.979
Yemeni3 14.427 9.489 6.358 37.419 7.783 5.332 2.281 10.740 4.854 9.651 19.433 13.077 7.562 2.313 15.837 20.166 13.498 5.533 2.740 14.075 2.542 12.834 13.111 8.986 6.691 1.893
Yemeni4 7.012 5.502 4.886 15.762 4.801 1.780 1.153 7.021 2.157 5.692 7.363 12.117 4.049 1.313 8.551 12.968 7.868 3.722 1.666 8.351 1.212 6.916 7.490 4.924 2.468 121.879
FrenchYoruba1 9.238 28.197 29.587 20.286 6.560 3.881 2.828 9.905 5.178 8.031 10.083 49.474 7.016 2.570 12.492 15.882 4.293 4.369 2.432 9.962 1.935 7.421 7.088 4.293 3.359 2.264
FrenchYoruba2 9.188 27.881 18.575 21.927 5.865 4.532 2.733 8.744 3.205 6.946 9.637 47.415 5.802 1.872 17.623 18.084 5.910 4.627 2.435 10.987 1.816 8.927 9.803 6.977 4.308 2.806
FrenchYoruba3 11.970 18.156 13.110 25.631 6.894 6.168 3.486 9.337 5.402 7.447 14.632 32.301 6.582 2.588 22.373 16.400 5.742 8.642 2.926 11.820 2.108 9.543 10.334 8.121 4.518 2.393
FrenchYoruba4 9.649 25.475 13.703 22.241 6.801 6.393 3.886 9.921 6.523 7.460 10.899 39.047 7.777 2.877 20.873 20.261 4.504 5.762 2.670 9.112 3.419 9.533 8.328 4.581 4.958 1.969
FrenchYoruba5 8.679 23.524 16.901 21.219 5.673 5.288 2.713 9.239 5.797 6.178 10.369 43.457 5.484 2.382 16.811 21.678 4.934 5.685 2.291 11.554 2.000 14.706 8.040 6.848 4.783 2.393
FrenchYoruba6 11.270 13.112 12.286 24.173 12.257 6.882 3.317 8.825 6.275 8.125 10.883 27.710 7.436 2.001 23.573 23.805 6.137 7.879 2.710 11.444 2.554 11.667 10.739 6.398 5.148 2.016
FrenchYoruba7 8.082 26.322 18.225 21.620 7.632 6.944 2.794 8.915 6.640 7.545 9.722 38.242 7.064 2.422 18.149 19.800 4.796 3.818 2.325 10.701 1.838 10.492 10.991 6.537 4.049 2.961
FrenchYoruba8 8.041 25.696 20.856 19.247 8.032 2.342 3.353 8.855 5.508 7.331 12.214 41.164 6.406 2.422 17.838 22.175 5.676 5.967 2.751 10.523 2.307 9.664 7.417 5.646 4.632 2.559
FrenchYoruba9 9.939 18.547 17.338 24.521 6.592 3.635 2.991 8.080 8.355 7.668 10.887 40.224 7.283 2.356 17.792 20.250 6.423 8.082 2.813 11.947 1.843 8.521 10.213 5.952 4.287 2.084
FrenchYoruba10 10.310 23.604 14.657 22.353 7.300 4.175 2.194 10.784 6.061 8.029 12.605 30.871 6.066 2.656 22.456 25.033 5.904 6.106 3.180 9.106 2.994 9.535 9.763 6.025 4.543 2.314
FrenchYoruba11 9.174 25.702 15.870 25.691 5.873 4.062 3.930 9.362 5.187 7.468 12.886 44.712 6.957 2.421 17.258 15.009 4.562 7.856 2.329 10.116 2.128 9.345 8.015 6.299 3.446 2.965
FrenchYoruba12 10.269 23.221 17.212 21.973 5.592 3.074 3.641 8.810 6.507 7.038 12.784 51.372 5.652 2.992 16.983 17.662 5.580 5.479 2.364 10.686 2.282 7.814 9.032 3.950 3.996 2.656
FrenchYoruba13 9.669 21.830 14.470 25.281 6.581 5.005 3.618 8.875 4.932 7.685 12.469 40.142 7.882 2.377 21.438 15.857 5.988 6.102 3.347 11.159 2.189 8.710 9.431 6.038 4.950 2.599
FrenchYoruba14 11.397 20.910 20.433 24.633 5.452 4.389 2.624 8.992 5.333 7.403 13.291 38.880 6.428 2.631 16.144 22.163 5.202 5.433 2.442 10.724 2.633 9.954 9.705 4.244 4.309 2.872
FrenchYoruba15 9.234 24.526 17.159 21.213 7.104 4.223 2.183 8.488 6.323 7.703 13.194 42.563 6.334 2.549 16.822 21.581 5.387 4.465 2.577 10.461 1.955 10.258 9.883 4.888 4.640 2.908
FrenchYoruba16 10.830 30.210 17.645 23.275 5.282 3.268 3.085 8.775 4.675 6.943 12.127 49.239 6.265 1.868 14.122 16.365 6.405 3.857 2.673 10.814 1.880 9.029 8.440 5.278 3.571 2.700
FrenchYoruba17 10.217 19.919 15.245 20.771 7.356 5.430 4.819 9.391 5.459 7.938 12.148 43.014 9.531 2.663 16.861 20.360 7.220 6.268 2.881 10.207 2.646 8.242 9.089 4.708 4.069 2.171
FrenchYoruba18 11.486 20.616 13.655 24.130 9.350 5.001 1.874 10.019 8.139 7.817 12.042 32.811 6.521 1.746 19.208 23.888 6.555 4.869 3.480 11.749 1.857 9.292 9.275 7.044 3.777 2.421
FrenchYoruba19 10.341 21.491 10.821 19.439 6.941 3.512 3.472 9.750 7.858 8.917 11.429 36.715 8.187 2.262 17.113 21.587 7.337 8.052 2.606 13.195 2.647 11.258 9.495 6.703 4.149 3.345
FrenchYoruba20 9.420 17.219 14.218 24.726 8.274 6.015 2.037 8.315 5.803 7.629 11.433 35.263 7.631 2.461 17.780 24.309 5.228 9.538 2.546 12.677 2.287 11.065 10.464 4.888 4.543 2.854
FrenchYoruba21 8.768 25.318 17.075 21.717 7.540 5.908 2.027 9.560 7.705 6.731 12.659 41.796 6.748 2.039 15.871 18.295 6.480 4.316 2.408 13.586 2.346 10.115 7.833 4.569 4.570 2.645
FrenchYoruba22 9.625 24.679 17.194 18.590 6.324 3.103 3.708 9.860 7.011 8.199 11.058 44.672 7.651 2.350 19.908 21.649 6.709 3.795 2.672 8.750 1.742 7.874 8.189 6.416 4.459 2.433
FrenchYoruba23 12.051 16.908 12.812 23.609 9.551 3.847 1.976 10.419 7.072 8.253 11.713 27.638 8.445 2.094 22.458 20.963 6.850 5.619 3.214 11.891 2.795 13.577 10.302 7.434 4.617 2.514
FrenchYoruba24 11.806 20.739 17.291 23.592 7.276 5.157 2.661 8.618 6.622 7.556 9.687 47.771 7.296 2.351 15.393 17.174 5.164 5.876 2.279 10.573 1.997 8.977 8.049 7.321 4.660 2.735
FrenchYoruba25 7.397 27.835 31.356 16.844 4.053 3.258 3.674 7.732 5.053 5.632 9.497 60.269 5.366 1.876 14.510 16.953 4.866 3.546 2.395 8.273 1.900 8.343 5.790 6.183 4.335 1.686
FrenchYoruba26 10.412 28.273 16.316 19.408 6.981 4.610 2.216 9.480 7.041 7.823 10.180 46.862 7.368 2.064 15.677 20.095 4.386 4.181 2.408 9.974 1.851 9.930 8.237 6.578 4.095 2.175
FrenchYoruba27 8.879 27.928 20.963 18.012 5.858 3.093 2.497 9.606 4.451 8.673 10.669 49.732 7.674 2.062 16.876 14.119 7.389 4.190 2.890 12.196 2.279 7.630 8.442 5.688 3.657 3.167
FrenchYoruba28 10.102 29.301 24.693 20.149 7.239 3.240 3.330 8.378 5.183 8.303 10.741 49.173 6.322 2.734 13.764 16.858 4.753 3.434 2.383 9.436 2.058 8.745 7.422 5.246 3.741 1.892
FrenchYoruba29 9.272 27.728 17.926 20.834 5.715 5.118 3.000 9.293 6.049 8.827 10.859 39.579 6.655 1.869 15.814 20.616 4.899 7.564 3.210 10.391 2.105 11.470 7.719 5.975 4.088 2.050
FrenchYoruba30 10.953 19.478 14.690 22.484 7.865 5.355 2.757 8.964 7.734 7.753 12.018 30.396 7.858 2.159 26.363 21.685 4.892 5.693 2.276 12.074 2.324 10.613 9.972 4.075 5.588 2.606
FrenchYoruba31 10.303 24.887 16.655 22.080 6.273 4.089 2.333 9.593 4.808 8.792 10.763 43.428 5.704 1.932 18.226 21.214 6.364 4.978 2.638 11.588 2.288 9.446 8.175 4.424 5.399 2.243
FrenchYoruba32 8.645 25.109 20.304 21.060 8.219 5.710 4.282 9.397 4.998 7.680 11.522 46.352 5.922 2.206 17.284 16.882 5.054 6.172 2.457 10.691 1.915 7.878 8.389 3.960 3.512 3.021
FrenchYoruba33 9.918 27.073 11.421 24.079 7.323 4.478 2.782 9.011 7.201 7.483 11.426 37.771 7.004 2.602 15.848 21.736 4.960 6.376 2.542 11.499 2.387 10.104 9.805 6.993 3.732 3.070
FrenchYoruba34 10.908 18.637 20.354 22.202 5.250 4.796 3.972 9.288 5.675 7.979 12.803 45.593 6.909 1.897 17.603 18.112 5.283 5.311 2.416 11.334 2.058 7.916 8.251 8.024 3.993 2.060
FrenchYoruba35 9.573 19.694 15.862 22.761 6.279 5.027 2.372 10.531 6.007 7.791 11.195 37.316 8.530 2.182 16.795 22.445 5.990 4.901 3.044 10.224 2.443 13.600 9.489 7.123 5.366 2.083
FrenchYoruba36 8.878 31.167 17.703 20.855 6.881 3.228 3.723 8.460 4.808 7.169 10.752 39.292 7.505 1.949 18.924 21.359 4.664 5.750 2.729 13.675 2.096 8.476 6.982 7.226 3.032 1.338
FrenchYoruba37 9.149 32.452 19.784 17.065 6.026 4.768 4.900 8.997 5.904 7.396 9.684 50.850 6.960 2.389 17.942 17.144 4.560 3.362 2.681 10.895 2.143 7.074 6.727 4.184 3.602 1.984
FrenchYoruba38 9.510 18.261 14.227 24.901 8.994 5.137 2.413 8.836 5.618 7.982 10.824 39.432 6.361 2.219 21.802 21.139 6.723 7.842 2.664 9.652 2.005 10.183 9.437 5.295 4.198 2.964
FrenchYoruba39 11.836 21.321 13.596 22.888 7.343 6.186 3.370 8.701 5.337 7.227 13.595 32.147 6.485 2.119 25.258 20.030 6.288 7.172 2.943 10.535 1.917 10.256 10.129 5.265 4.460 2.215
FrenchYoruba40 8.584 22.562 17.156 22.634 6.737 4.270 2.870 9.088 5.933 7.652 12.872 39.727 9.791 2.368 21.369 19.058 5.304 5.455 2.918 10.553 2.337 8.393 9.165 5.435 3.927 2.463
FrenchYoruba41 10.229 22.670 18.426 22.562 8.080 5.797 1.446 9.257 6.157 8.079 10.273 33.734 6.534 1.758 19.791 22.345 5.430 7.281 2.779 11.550 2.105 9.878 8.743 7.869 3.367 2.482
FrenchYoruba42 9.411 21.902 16.201 22.261 5.267 4.191 2.080 9.984 6.177 7.460 11.196 48.925 7.220 2.601 14.445 17.310 5.045 6.286 3.400 11.278 2.592 8.794 11.065 4.840 5.699 2.994
FrenchYoruba43 10.246 17.537 15.101 23.138 7.364 6.430 1.436 10.881 7.288 8.231 12.115 35.034 8.359 3.455 16.885 24.886 5.194 6.275 2.811 10.160 2.275 10.948 10.549 5.535 3.802 2.688
FrenchYoruba44 10.757 21.210 17.811 22.520 5.892 7.596 3.253 9.792 7.095 7.667 11.299 54.353 6.334 2.539 12.635 16.459 4.797 4.197 2.566 10.405 2.123 7.563 8.242 5.559 3.906 2.054
FrenchYoruba45 8.995 30.103 17.792 18.687 5.636 4.268 4.786 9.457 5.704 7.642 12.315 50.075 6.856 2.652 15.373 16.921 4.351 5.871 2.932 9.657 2.132 7.600 9.280 4.001 3.659 1.877
FrenchYoruba46 9.469 25.798 17.630 21.439 6.762 4.142 2.474 9.615 6.493 8.321 12.509 41.094 7.046 2.116 18.864 17.179 6.480 3.048 2.564 9.229 3.264 6.974 10.453 6.519 5.866 3.276
FrenchYoruba47 10.254 23.201 14.426 19.648 7.572 6.661 3.204 8.846 4.035 7.751 14.796 41.997 8.130 1.988 15.236 22.159 4.705 3.971 2.982 11.101 3.100 10.752 8.798 6.695 3.528 3.086
FrenchYoruba48 9.544 14.334 15.926 22.652 7.655 6.378 2.816 8.470 7.772 7.338 14.627 32.724 7.956 1.996 22.757 23.206 5.969 8.218 2.957 10.261 2.316 7.281 9.400 7.579 5.743 2.745
FrenchYoruba49 10.435 22.210 11.323 21.620 6.428 4.347 2.723 8.957 5.602 7.775 14.123 34.360 7.177 2.248 18.291 31.604 5.845 7.376 2.580 10.360 1.812 8.335 10.192 6.689 4.613 1.598
FrenchYoruba50 8.524 24.344 15.763 18.918 7.095 4.516 3.076 9.219 5.166 8.092 13.394 43.699 7.830 2.316 22.090 20.623 4.801 4.873 2.520 9.486 1.969 10.248 7.939 5.454 3.818 2.850
FrenchYoruba51 9.352 22.126 19.544 25.575 5.527 3.301 2.886 8.540 4.408 7.205 11.121 40.892 6.951 1.895 17.671 22.166 7.285 5.020 2.686 12.680 1.941 9.238 9.386 5.330 4.198 1.700
FrenchYoruba52 11.003 26.122 18.096 23.654 5.972 3.659 2.481 8.425 6.517 7.970 12.009 40.730 7.362 1.841 16.798 17.405 6.672 5.496 2.397 10.430 1.963 9.494 7.991 8.065 3.633 2.438
FrenchYoruba53 13.018 14.589 18.813 22.363 8.221 5.223 1.669 8.906 7.348 8.038 11.973 26.324 7.000 1.892 23.765 24.513 6.348 5.429 2.747 15.693 2.775 10.471 10.365 4.682 4.572 1.887
FrenchYoruba54 10.038 27.298 18.014 20.368 6.967 3.113 3.994 8.692 5.055 7.494 10.719 52.638 6.802 2.227 16.257 18.301 5.976 3.800 2.338 9.293 2.493 6.820 7.597 6.274 4.193 1.863
FrenchYoruba55 8.383 28.146 21.302 22.194 5.311 4.915 2.307 8.254 4.243 7.017 9.736 52.557 6.169 2.330 16.904 16.828 4.916 5.399 2.913 10.147 1.884 8.255 8.154 4.720 3.710 1.927
FrenchYoruba56 9.668 18.550 16.405 22.835 9.500 4.841 2.882 9.262 9.682 7.542 10.697 34.987 7.134 2.198 16.546 20.863 6.528 6.368 3.066 12.047 2.044 10.797 9.866 6.627 4.834 2.853
FrenchYoruba57 10.064 28.135 18.987 21.972 5.830 3.683 2.287 9.876 6.029 7.869 11.186 46.603 7.101 2.607 16.305 18.310 4.733 4.842 3.110 9.351 1.775 8.364 8.225 4.777 3.895 2.709
FrenchYoruba58 10.726 12.820 10.989 27.403 5.807 7.992 1.799 10.413 5.596 7.751 11.687 25.828 6.844 2.623 23.868 25.329 4.987 8.884 2.781 15.133 2.143 9.330 10.997 6.101 7.681 3.113
FrenchYoruba59 9.750 20.014 19.494 22.389 7.485 5.179 2.975 9.151 5.839 7.063 11.625 47.814 6.561 2.154 14.668 18.941 5.752 5.041 2.653 9.645 2.056 9.228 9.209 5.937 5.218 2.781
FrenchYoruba60 12.088 20.287 11.199 21.048 8.593 6.431 3.125 9.016 6.274 7.217 12.970 41.398 7.017 2.056 16.718 22.096 6.290 8.592 2.508 11.467 2.229 10.291 9.322 4.592 4.027 1.771
FrenchYoruba61 10.964 23.792 16.536 19.198 5.981 5.253 2.228 9.461 4.808 7.884 12.790 41.665 7.229 2.228 20.825 17.901 6.749 3.916 2.788 12.510 2.204 10.177 9.839 5.287 4.564 1.847
FrenchYoruba62 8.509 23.550 20.628 23.118 4.932 4.323 3.478 10.342 5.384 8.921 11.939 42.596 6.330 2.491 16.201 19.449 6.929 5.246 3.131 9.937 2.293 7.251 9.122 4.697 5.109 2.719
FrenchYoruba63 11.844 23.969 19.042 19.994 7.409 3.753 2.765 8.106 5.672 7.135 10.973 47.525 6.904 2.033 15.660 17.824 7.754 6.882 2.137 10.812 2.215 7.571 8.920 4.753 3.592 3.380
FrenchYoruba64 11.808 15.050 13.751 26.376 6.897 6.670 1.524 9.229 8.919 8.052 14.584 28.352 7.246 2.480 18.869 22.025 7.455 7.951 2.920 11.723 2.477 10.472 10.685 5.672 4.835 2.600
FrenchYoruba65 11.164 20.791 16.770 24.864 8.103 3.516 3.768 9.957 5.059 7.828 11.631 37.585 6.287 1.889 20.228 21.816 6.214 6.241 2.416 11.610 1.789 8.209 8.108 5.968 4.183 2.630
FrenchYoruba66 12.076 19.045 19.566 22.701 7.021 3.546 2.052 9.056 8.428 7.852 11.288 44.932 6.765 2.087 16.476 18.971 7.143 6.594 2.697 9.789 1.812 7.613 8.123 5.863 3.451 3.676
FrenchYoruba67 10.069 20.173 13.102 26.910 8.129 4.426 1.931 9.445 7.398 8.340 10.547 37.991 7.183 2.171 18.880 22.090 5.338 4.773 3.314 10.603 2.107 10.511 9.938 4.174 5.327 3.752
FrenchYoruba68 10.154 25.415 21.771 21.613 5.854 5.281 2.157 9.331 3.543 8.402 10.636 48.077 6.469 2.369 15.993 16.487 5.841 3.901 2.836 10.045 2.020 8.334 8.645 5.947 4.659 2.843
FrenchYoruba69 7.969 23.207 19.331 20.393 6.227 4.475 4.301 8.070 5.230 7.542 11.981 47.358 7.002 2.176 16.831 19.421 4.337 3.018 2.870 11.159 2.994 10.531 9.501 5.425 4.770 2.505
FrenchYoruba70 9.326 23.873 12.518 25.643 6.668 5.274 1.507 9.389 6.550 8.378 12.175 34.556 7.840 2.876 18.852 20.009 5.942 6.379 3.353 11.790 2.792 10.005 9.763 5.908 5.208 2.048
FrenchYoruba71 9.736 19.954 13.296 21.617 7.288 5.360 2.377 9.571 8.222 7.705 11.710 35.541 7.387 2.242 21.113 20.583 4.798 6.118 2.594 12.060 2.019 11.748 9.429 8.469 4.715 2.970
FrenchYoruba72 9.493 20.500 19.786 21.184 7.063 6.408 4.117 9.297 4.387 7.978 11.735 39.091 7.473 2.751 19.090 20.707 4.751 5.633 2.961 11.705 2.415 10.469 8.317 4.973 4.064 2.276
FrenchYoruba73 10.173 24.674 14.535 20.257 5.869 5.999 3.039 10.053 4.987 7.738 10.566 42.885 7.245 2.805 19.323 17.522 6.778 8.380 2.919 11.208 2.181 7.918 9.054 5.997 4.595 1.922
FrenchYoruba74 10.289 25.614 15.690 25.708 6.091 5.455 3.018 9.713 6.000 7.593 13.111 39.763 7.506 2.304 17.342 18.540 3.721 4.099 2.551 10.571 2.088 9.062 10.159 5.501 3.851 3.283
FrenchYoruba75 11.047 20.986 12.315 27.660 6.016 6.655 2.223 10.282 8.410 8.067 10.459 35.139 8.254 2.264 19.929 19.757 5.312 3.397 2.419 11.016 3.381 10.017 9.227 7.859 4.450 2.082
FrenchYoruba76 8.338 25.124 21.128 21.466 6.095 4.351 4.946 7.952 5.830 6.617 11.957 47.857 8.176 1.968 17.040 17.812 4.370 3.933 2.662 9.621 2.368 8.940 7.943 4.421 4.925 2.784
FrenchYoruba77 9.260 22.006 19.737 22.087 5.933 4.071 4.274 10.604 7.653 7.774 12.010 43.716 6.749 2.289 17.161 18.030 5.139 4.370 3.132 9.633 1.987 8.803 9.502 4.626 4.486 3.592
FrenchYoruba78 10.266 25.328 16.592 22.409 6.271 4.148 4.175 8.596 3.724 7.855 9.954 45.851 7.206 2.360 19.882 20.486 5.592 3.175 2.493 9.541 2.097 10.060 7.380 4.344 5.557 3.283
FrenchYoruba79 8.311 29.190 19.913 19.783 6.321 3.255 2.526 8.601 5.306 7.826 10.020 46.748 6.159 2.565 15.283 22.028 4.476 7.497 2.764 10.181 1.950 7.536 7.860 5.301 3.801 3.419
FrenchYoruba80 8.899 20.376 17.710 24.796 5.537 6.682 4.935 9.223 4.166 7.527 13.993 42.981 5.701 2.006 18.353 18.888 4.472 5.701 2.461 11.499 2.114 9.787 9.082 5.000 4.322 2.412
FrenchYoruba81 9.265 28.283 17.856 20.138 6.714 5.086 3.113 10.029 4.580 8.280 11.387 49.824 6.855 2.140 14.890 18.555 5.219 5.245 2.501 9.181 1.851 8.966 7.782 5.356 3.607 1.922
FrenchYoruba82 11.059 21.533 18.874 21.650 5.883 8.726 3.081 8.839 5.327 8.381 11.540 32.358 6.009 2.766 19.250 20.476 5.344 6.511 2.877 13.722 2.043 10.940 8.076 6.527 4.003 2.831
FrenchYoruba83 9.254 14.114 15.218 29.334 9.358 4.965 3.061 8.641 7.028 8.383 10.481 37.460 6.996 2.053 21.436 23.050 6.474 4.394 2.423 11.207 1.989 8.879 9.896 5.229 4.759 2.544
FrenchYoruba84 9.698 24.330 20.288 22.038 7.005 4.873 1.873 9.072 6.825 6.406 12.482 40.450 7.192 2.137 15.514 19.495 5.992 4.979 2.743 13.835 1.775 9.275 7.654 5.814 4.514 2.365
FrenchYoruba85 12.258 18.839 12.616 25.518 5.492 4.822 1.922 9.340 6.160 7.416 12.084 39.550 7.500 2.404 22.397 22.291 6.308 4.311 2.716 9.702 2.481 9.325 9.156 6.729 4.904 2.381
FrenchYoruba86 8.809 22.478 17.135 26.942 5.894 4.456 3.631 8.301 5.571 7.901 11.020 42.992 6.346 1.639 16.651 18.223 5.641 6.213 2.792 13.138 1.883 8.359 9.094 6.870 3.919 2.725
FrenchYoruba87 9.285 27.537 13.406 24.197 5.079 4.681 3.683 8.350 5.419 7.935 11.090 40.799 7.640 2.044 18.336 23.194 5.561 3.936 2.563 11.405 1.831 9.711 8.898 5.858 4.008 2.175
FrenchYoruba88 9.171 22.775 17.521 25.060 6.602 4.144 1.627 9.365 3.683 7.381 10.834 32.128 6.967 1.861 23.815 23.057 7.549 6.875 2.994 10.457 2.128 9.631 10.470 4.502 4.951 3.075
FrenchYoruba89 9.793 19.457 18.495 19.909 6.029 4.657 3.175 10.959 4.818 8.303 13.298 50.479 6.323 1.978 18.698 17.369 5.986 3.682 2.649 12.191 2.070 7.926 7.811 5.688 5.040 1.841
FrenchYoruba90 8.551 28.933 20.382 18.158 5.077 3.355 4.429 9.458 3.373 6.925 10.958 62.948 6.641 2.255 13.176 13.127 5.324 2.683 2.649 10.057 2.411 8.456 6.910 6.469 3.289 2.628
FrenchYoruba91 9.807 22.561 11.670 24.944 5.717 7.304 2.429 8.855 5.491 7.822 11.417 37.049 6.678 2.526 17.459 22.370 5.914 6.408 2.648 10.209 2.362 11.573 10.531 5.763 7.078 2.039
FrenchYoruba92 10.592 19.355 16.080 23.656 7.389 6.446 2.547 9.302 8.294 7.406 12.733 37.535 7.035 2.778 19.174 19.805 5.990 5.069 3.088 10.584 2.488 9.118 8.898 6.444 4.274 2.543
FrenchYoruba93 8.715 23.910 17.699 19.772 7.523 5.253 3.338 8.452 6.400 8.027 10.818 50.538 6.172 2.139 17.030 18.570 4.579 4.467 2.679 11.266 1.813 8.750 9.584 5.171 4.204 1.754
FrenchYoruba94 9.481 19.412 14.516 24.061 7.282 5.224 3.300 9.011 3.987 8.872 12.310 43.298 8.263 2.231 18.216 19.561 5.552 3.667 2.562 9.564 2.393 10.197 11.607 7.122 3.834 3.100
FrenchYoruba95 10.531 22.049 17.243 20.358 8.440 4.199 2.747 8.755 5.942 7.673 11.430 38.997 5.727 2.149 23.461 17.733 6.304 7.663 2.311 11.919 1.929 10.620 8.067 6.032 3.353 2.989
FrenchYoruba96 11.827 15.297 14.662 23.741 5.850 3.667 2.944 10.020 6.878 7.778 11.433 34.941 6.960 2.222 20.748 27.206 6.809 5.151 2.325 11.312 2.298 11.004 12.168 4.504 4.448 2.432
FrenchYoruba97 9.225 24.898 13.987 25.486 7.944 5.087 2.702 9.518 6.208 8.388 11.021 36.920 7.420 2.401 19.433 21.000 5.016 6.272 2.709 8.430 2.500 9.005 10.596 5.682 4.324 2.450
FrenchYoruba98 9.188 18.246 24.409 24.232 7.935 4.240 3.097 10.843 6.618 8.594 12.167 35.383 7.756 2.267 19.342 16.629 5.174 4.996 3.096 11.935 2.545 8.430 9.959 5.516 4.372 1.654
FrenchYoruba99 7.852 24.850 26.285 18.172 7.412 4.227 5.606 8.329 4.281 8.237 12.723 55.338 6.232 2.059 15.492 14.336 4.150 3.148 2.392 9.876 2.010 7.127 6.370 5.669 4.072 2.376
FrenchYoruba100 8.552 24.519 20.679 20.570 7.854 3.880 2.701 7.087 6.564 6.795 12.313 40.614 5.806 1.715 18.958 21.804 7.169 4.824 2.395 9.177 1.996 10.985 7.796 5.273 4.440 4.155
