# Supplementary material for: An efficient method to identify, date, and describe admixture events using haplotype information
Source: Genome Res. 2022 Aug;32(8):1553–64. doi: 10.1101/gr.275994.121 (PMC9435750; doi:10.1101/gr.275994.121)
Supplement: Supplemental Material [file supp_gr.275994.121_Supplemental_Globetrotter.tar.gz › tutorial/popfile.txt]

Balochi D 
BantuKenya D 
BantuSouthAfrica D 
Druze D 
EastSicilian D 
English D 
Hadza D 
Han D 
Ireland D 
Japanese D 
Makrani D 
Mandenka D 
Maya D 
Naxi D 
Russian D 
Sardinian D 
Saudi D 
Scottish D 
She D 
Sindhi D 
Surui D 
Syrian D 
Turkish D 
UAE D 
Uygur D 
Yemeni D 
FrenchYoruba R
