# Supplementary material for: An efficient method to identify, date, and describe admixture events using haplotype information
Source: Genome Res. 2022 Aug;32(8):1553–64. doi: 10.1101/gr.275994.121 (PMC9435750; doi:10.1101/gr.275994.121)
Supplement: Supplemental Material [file supp_gr.275994.121_Supplemental_Globetrotter.tar.gz › tutorial/AllFrenchYoruba30gen50prop.main_curves.txt]

### INFERRED COANCESTRY CURVES ('best-guess' conclusion: one-date)
surrogate1 surrogate2 curve.description rsquared.date.fit intercept.fit intercept.fit.date2 1 1.1 1.2 1.3 1.4 1.5 1.6 1.7 1.8 1.9 2 2.1 2.2 2.3 2.4 2.5 2.6 2.7 2.8 2.9 3 3.1 3.2 3.3 3.4 3.5 3.6 3.7 3.8 3.9 4 4.1 4.2 4.3 4.4 4.5 4.6 4.7 4.8 4.9 5 5.1 5.2 5.3 5.4 5.5 5.6 5.7 5.8 5.9 6 6.1 6.2 6.3 6.4 6.5 6.6 6.7 6.8 6.9 7 7.1 7.2 7.3 7.4 7.5 7.6 7.7 7.8 7.9 8 8.1 8.2 8.3 8.4 8.5 8.6 8.7 8.8 8.9 9 9.1 9.2 9.3 9.4 9.5 9.6 9.7 9.8 9.9 10 10.1 10.2 10.3 10.4 10.5 10.6 10.7 10.8 10.9 11 11.1 11.2 11.3 11.4 11.5 11.6 11.7 11.8 11.9 12 12.1 12.2 12.3 12.4 12.5 12.6 12.7 12.8 12.9 13 13.1 13.2 13.3 13.4 13.5 13.6 13.7 13.8 13.9 14 14.1 14.2 14.3 14.4 14.5 14.6 14.7 14.8 14.9 15 15.1 15.2 15.3 15.4 15.5 15.6 15.7 15.8 15.9 16 16.1 16.2 16.3 16.4 16.5 16.6 16.7 16.8 16.9 17 17.1 17.2 17.3 17.4 17.5 17.6 17.7 17.8 17.9 18 18.1 18.2 18.3 18.4 18.5 18.6 18.7 18.8 18.9 19 19.1 19.2 19.3 19.4 19.5 19.6 19.7 19.8 19.9 20 20.1 20.2 20.3 20.4 20.5 20.6 20.7 20.8 20.9 21 21.1 21.2 21.3 21.4 21.5 21.6 21.7 21.8 21.9 22 22.1 22.2 22.3 22.4 22.5 22.6 22.7 22.8 22.9 23 23.1 23.2 23.3 23.4 23.5 23.6 23.7 23.8 23.9 24 24.1 24.2 24.3 24.4 24.5 24.6 24.7 24.8 24.9 25 25.1 25.2 25.3 25.4 25.5 25.6 25.7 25.8 25.9 26 26.1 26.2 26.3 26.4 26.5 26.6 26.7 26.8 26.9 27 27.1 27.2 27.3 27.4 27.5 27.6 27.7 27.8 27.9 28 28.1 28.2 28.3 28.4 28.5 28.6 28.7 28.8 28.9 29 29.1 29.2 29.3 29.4 29.5 29.6 29.7 29.8 29.9 30
BantuKenya BantuKenya scaled.data NA NA NA 1.08183311211604 1.07411957694824 1.07049845165907 1.07214714337943 1.07067007861756 1.07046407709232 1.06456240010396 1.06107826134812 1.05853776649793 1.05927108897916 1.05854835386925 1.05617189002188 1.04913116975695 1.05131970036446 1.04528903700274 1.0477081373885 1.04507821298096 1.0450998895576 1.04619107291262 1.04215040594727 1.03910013825214 1.03748035369252 1.03782430378157 1.03504954156547 1.03498412165114 1.03210807977559 1.02521868063816 1.03421333971526 1.03043612297162 1.02969913701015 1.02759734026522 1.02522121887503 1.02547439140104 1.02503478015346 1.02151240411257 1.02253476692061 1.02440733444667 1.02140868167238 1.01805088502162 1.02173389196065 1.02328876338943 1.0177905690166 1.01566320405279 1.01614172767542 1.01305471602166 1.01757125704806 1.01568832234788 1.01521642506287 1.01342821435615 1.01438680886023 1.01139301138912 1.0111969426298 1.01217289290321 1.01517115661833 1.01482446751675 1.01113880178385 1.01252860765133 1.00737713323308 1.01137338524908 1.00644216570322 1.00639354769692 1.00972462041436 1.00552534347404 1.00654397245757 1.00508842225951 1.00596137570653 1.00807187794674 1.00548422376171 1.0065863263924 1.00420470312581 1.0065561365198 1.00229738117095 1.00397297897433 1.00518974603283 1.00847193022017 1.0043380499101 1.00139313269301 0.998789721563166 1.00101209817391 1.00144697372181 1.00103765225184 0.999687769655376 1.00262571254892 1.00141275801416 1.00093335935015 1.00106925983072 0.998995145739901 1.00214774162043 1.00372071855604 1.00350298249062 0.997947904162744 1.00144131768123 1.00023359507954 0.999087378150404 0.999838356834402 1.00229789753326 0.997608234714155 0.999697845040737 0.996919872986116 1.00044009160442 1.00278637952581 0.999668992937566 0.997155368051857 1.0020658723215 0.994652165375958 0.995028870253469 0.996185790534091 0.997653775914119 1.00295081508142 1.00209888949639 0.996585627000413 0.999480847505654 0.998705647047842 0.996467157742309 0.999132914226416 0.996919288662672 1.00068841317221 0.996979420902022 1.00173734105329 0.996199216415463 0.995637258971969 0.995682848006557 0.998932004146014 0.999284608693325 0.998906232495154 0.99717374944772 0.995504730524171 0.995569828059911 0.99831599562162 0.996531857314008 0.995960608042318 0.993011180488822 0.998007343912955 0.99823030655191 0.993408810604955 0.996510738415715 0.994223962168932 0.998503325751816 0.991717006418907 0.994729437094837 0.994581581652492 0.991455114727433 0.992880213880951 0.999808044302635 0.995094471401035 0.988501915642513 0.993395020194197 0.989340009303612 0.993037205655195 0.986539373292956 0.991753355030572 0.992035844544595 0.99726858144712 0.991793486221447 0.994359867746933 0.989644599829604 0.98922602307725 0.991656947983042 0.991139942713993 0.992754599084895 0.991815699709391 0.994464458407929 0.987554607818507 0.987743254876484 0.985792371402217 0.988065822135621 0.991106481572105 0.987331739124397 0.991226240536371 0.992927407528086 0.988800408386204 0.993712763752414 0.995272242727435 0.986165374556967 0.983945117173375 0.984629989306571 0.987415781177514 0.988203606936732 0.991043846298317 0.992686256653515 0.988276934019126 0.989320435783022 0.981694249846539 0.988198392892292 0.992296025739689 0.98902338329565 0.98777719529958 0.992733120077163 0.984834875577089 0.98860833801555 0.991217132423667 0.989799878430104 0.988862401907087 0.987058408352378 0.992893227523445 0.98509434466956 0.990244687241257 0.986665261191839 0.989013127563454 0.988878670490392 0.987312303257117 0.986511279005048 0.989115996255141 0.990937587089376 0.988753870674732 0.987906435474535 0.986330960751619 0.989906170193052 0.990276300372479 0.985970926787308 0.985537158541619 0.986836063476964 0.983845895523229 0.992252129800385 0.989928673902558 0.985348114704937 0.996884589554892 0.988876767997689 0.988392221252461 0.984133976009563 0.989415381324367 0.99195405841969 0.989217317293985 0.989917095108478 0.990002665258448 0.991399091331191 0.987834930134404 0.992640384226025 0.990107603025961 0.989000616956414 0.983787637185433 0.991385484588839 0.987521435955307 0.986809200750815 0.988650202552249 0.987306841871342 0.991302262199253 0.983581742478809 0.996517821008259 0.997186725226445 0.992403504200221 0.988144972057678 0.991082729918924 0.988518475956697 0.987931154650938 0.99659124098064 0.990165961691493 0.989596915518953 0.992771367404859 0.996533234980484 0.994655451033973 0.989557190075498 0.994768621167026 0.992814579710774 0.988846693461211 0.995103907936557 0.98908315994685 0.995574196092556 0.999022392630422 0.990631772772114 0.995662780987076 0.991283145543163 0.985855590645974 0.991069131559548 0.997540611603222 0.987741279752793 0.992820003701386 0.994656859969467 0.992335673199804 0.996709167072382 0.997954603278106 0.999758634999788 0.998367971422049 0.992876599798346 0.992592202358015 1.00168313517288 0.996251654653067 0.99280670259423 0.992611826210804 0.997962401030437 0.994230266381826 0.995949333973722 0.986215046189581 0.995189461819528 0.996680461660085 0.997153040434565 0.99372700423771 0.99666192646421 0.995729993125924 0.998338341483734 0.991846785691437
BantuKenya BantuKenya gen.fit.1date 0.966678182216679 0.110550495 NA 1.07592789040439 1.07370391230401 1.07153830733529 1.06942954336871 1.06737612848882 1.06537660993871 1.06342957309224 1.06153364045322 1.05968747068081 1.05788975764058 1.05613922948044 1.05443464773081 1.05277480642844 1.05115853126318 1.04958467874724 1.0480521354061 1.04655981699084 1.04510666771097 1.04369165948754 1.04231379122574 1.04097208810668 1.03966560089771 1.03839340528084 1.03715460119882 1.03594831221835 1.03477368491003 1.03362988824456 1.03251611300481 1.03143157121331 1.03037549557477 1.02934713893323 1.02834577374345 1.02737069155622 1.02642120251709 1.02549663487834 1.02459633452375 1.02371966450576 1.02286600459493 1.02203475084104 1.02122531514589 1.02043712484717 1.01966962231335 1.01892226454914 1.01819452281135 1.01748588223479 1.01679584146803 1.01612391231871 1.01546961940811 1.01483249983488 1.01421210284751 1.01360798952544 1.01301973246853 1.01244691549471 1.01188913334547 1.01134599139923 1.01081710539207 1.01030210114595 1.00980061430391 1.00931229007235 1.00883678297 1.00837375658349 1.00792288332933 1.0074838442222 1.00705632864923 1.00664003415026 1.00623466620384 1.00583993801889 1.00545557033178 1.00508129120877 1.00471683585359 1.00436194642014 1.00401637183004 1.00367986759501 1.0033521956439 1.00303312415426 1.0027224273883 1.00241988553323 1.00212528454571 1.00183841600044 1.0015590769427 1.00128706974475 1.001022201966 1.00076428621692 1.0005131400264 1.00026858571267 1.00003045025764 0.999798565184413 0.999572766438167 0.999352894270037 0.999138793124121 0.998930311527416 0.998727301982657 0.998529620863967 0.998337128315238 0.998149688151192 0.99796716776103 0.997789438014607 0.997616373171084 0.99744785078996 0.99728375164445 0.997123959637138 0.996968361717834 0.996816847803596 0.996669310700849 0.996525646029545 0.996385752149315 0.996249530087566 0.996116883469454 0.995987718449699 0.995861943646198 0.995739470075368 0.995620211089193 0.995504082313923 0.99539100159038 0.99528088891583 0.995173666387387 0.995069258146895 0.994967590327258 0.994868591000184 0.994772190125295 0.994678319500574 0.994586912714114 0.994497905097133 0.994411233678221 0.994326837138791 0.994244655769693 0.994164631428975 0.994086707500746 0.994010828855121 0.99393694180922 0.993864994089187 0.993794934793205 0.993726714355487 0.993660284511206 0.993595598262353 0.993532609844482 0.993471274694333 0.993411549418308 0.993353391761766 0.993296760579132 0.993241615804786 0.993187918424716 0.993135630448918 0.99308471488452 0.993035135709604 0.99298685784773 0.992939847143111 0.992894070336457 0.992849495041437 0.992806089721771 0.992763823668916 0.992722666980343 0.992682590538379 0.992643565989607 0.992605565724808 0.992568562859425 0.992532531214547 0.992497445298383 0.992463280288232 0.992430012012916 0.992397616935684 0.992366072137556 0.992335355301113 0.992305444694703 0.99227631915707 0.992247958082379 0.992220341405642 0.992193449588519 0.992167263605496 0.992141764930425 0.992116935523419 0.992092757818083 0.992069214709094 0.992046289540092 0.992023966091903 0.992002228571057 0.99198106159862 0.99196045019931 0.991940379790906 0.991920836173927 0.991901805521588 0.991883274370019 0.991865229608739 0.99184765847138 0.991830548526652 0.991813887669556 0.991797664112811 0.99178186637852 0.99176648329005 0.991751503964121 0.991736917803108 0.991722714487546 0.991708883968824 0.991695416462081 0.991682302439279 0.991669532622465 0.991657097977206 0.991644989706197 0.991633199243038 0.991621718246172 0.991610538592985 0.991599652374057 0.991589051887569 0.991578729633855 0.99156867831009 0.991558890805131 0.99154936019448 0.991540079735388 0.991531042862085 0.991522243181134 0.991513674466907 0.991505330657179 0.991497205848846 0.991489294293739 0.991481590394566 0.991474088700945 0.991466783905554 0.99145967084037 0.991452744473018 0.991445999903209 0.991439432359272 0.991433037194777 0.991426809885254 0.991420746024983 0.991414841323885 0.991409091604481 0.991403492798941 0.991398040946203 0.991392732189171 0.991387562771989 0.991382529037379 0.991377627424057 0.991372854464215 0.991368206781062 0.99136368108644 0.991359274178494 0.991354982939412 0.991350804333212 0.991346735403599 0.991342773271875 0.991338915134896 0.991335158263096 0.991331499998548 0.991327937753093 0.991324469006501 0.99132109130469 0.991317802257994 0.991314599539466 0.991311480883236 0.991308444082907 0.991305486989993 0.9913026075124 0.991299803612946 0.991297073307917 0.991294414665669 0.991291825805257 0.991289304895105 0.99128685015171 0.991284459838383 0.991282132264016 0.99127986578189 0.991277658788506 0.991275509722453 0.991273417063303 0.991271379330533 0.991269395082482 0.991267462915327 0.991265581462093 0.991263749391681 0.991261965407934 0.991260228248711 0.991258536685002 0.991256889520054 0.991255285588525 0.991253723755659 0.991252202916486 0.991250721995038 0.991249279943587 0.991247875741906 0.991246508396545 0.991245176940131 0.99124388043068 0.991242617950933 0.991241388607706 0.991240191531261 0.991239025874685 0.991237890813295 0.991236785544055 0.991235709285005 0.991234661274709 0.991233640771717
BantuKenya BantuKenya source.fit.1date 0.966678182216679 0.0936821744071601 NA 1.06299906190512 1.06111442896649 1.05927926230931 1.05749226358367 1.05575216851769 1.05405774602301 1.0524077973239 1.05080115510907 1.04923668270585 1.04771327327604 1.04622984903277 1.04478536047804 1.04337878566023 1.04200912945102 1.04067542284141 1.03937672225614 1.03811210888614 1.03688068803846 1.03568158850332 1.03451396193774 1.03337698226531 1.03226984509184 1.03119176713616 1.03014198567604 1.02911975800855 1.0281243609246 1.0271550901973 1.02621126008372 1.02529220283975 1.02439726824766 1.0235258231561 1.02267725103216 1.02185095152515 1.02104634004192 1.02026284733321 1.01949991909096 1.01875701555611 1.01803361113676 1.0173291940363 1.01664326589136 1.01597534141916 1.01532494807424 1.01469162571413 1.01407492627378 1.01347441344858 1.0128896623857 1.01232025938347 1.01176580159874 1.01122589676184 1.01070016289907 1.01018822806246 1.00968973006662 1.00920431623251 1.00873164313791 1.00827137637446 1.00782319031107 1.00738676786356 1.00696180027029 1.00654798687376 1.00614503490787 1.0057526592908 1.00537058242333 1.00499853399241 1.00463625077997 1.00428347647666 1.00393996150052 1.00360546282041 1.00327974378409 1.00296257395074 1.00265372892797 1.00235299021308 1.00206014503841 1.00177498622088 1.00149731201536 1.00122692597196 1.00096363679706 1.00070725821793 1.000457608851 1.00021451207349 0.99997779589846 0.999747292853162 0.999522839860519 0.99930427812377 0.999091453014118 0.998884213961336 0.998682414347239 0.998485911401953 0.998294566102912 0.998108243076496 0.997926810502262 0.997750140019678 0.997578106637315 0.997410588644414 0.99724746752478 0.997088627872932 0.996933957312455 0.9967833464165 0.996636688630361 0.996493880196092 0.996354820079099 0.996219409896661 0.996087553848324 0.995959158648127 0.995834133458598 0.995712389826494 0.99559384162022 0.995478404968889 0.99536599820299 0.995256541796604 0.995149958311143 0.995046172340562 0.994945110458013 0.994846701163892 0.994750874835261 0.994657563676585 0.994566701671769 0.994478224537456 0.994392069677544 0.9943081761389 0.994226484568242 0.994146937170141 0.994069477666134 0.99399405125491 0.993920604573538 0.993849085659709 0.993779443914983 0.993711630068981 0.993645596144536 0.993581295423743 0.99351868241491 0.993457712820375 0.993398343505163 0.993340532466471 0.993284238803949 0.993229422690767 0.993176045345436 0.993124069004371 0.993073456895174 0.993024173210621 0.992976183083323 0.992929452561062 0.992883948582772 0.992839638955143 0.992796492329851 0.992754478181376 0.992713566785405 0.992673729197806 0.992634937234148 0.992597163449761 0.992560381120321 0.992524564222942 0.992489687417763 0.992455726030024 0.992422656032609 0.992390454029043 0.992359097236945 0.992328563471906 0.992298831131793 0.992269879181471 0.992241687137915 0.992214235055725 0.992187503513007 0.99216147359764 0.992136126893891 0.992111445469389 0.992087411862435 0.992064009069654 0.992041220533956 0.992019030132834 0.991997422166946 0.991976381349015 0.991955892793013 0.991935942003628 0.991916514866006 0.991897597635771 0.991879176929298 0.991861239714242 0.991843773300322 0.991826765330341 0.991810203771441 0.991794076906597 0.991778373326319 0.991763081920584 0.991748191870978 0.991733692643038 0.991719573978801 0.991705825889546 0.99169243864873 0.991679402785102 0.991666709076005 0.99165434854085 0.991642312434766 0.991630592242405 0.991619179671928 0.991608066649131 0.991597245311734 0.991586708003821 0.991576447270422 0.991566455852239 0.991556726680509 0.991547252872005 0.991538027724165 0.99152904471035 0.991520297475228 0.991511779830274 0.991503485749397 0.991495409364672 0.991487544962191 0.991479886978021 0.991472429994264 0.991465168735229 0.991458098063695 0.991451212977281 0.991444508604901 0.991437980203324 0.991431623153814 0.991425432958864 0.991419405239015 0.991413535729754 0.991407820278502 0.991402254841671 0.991396835481808 0.991391558364805 0.991386419757191 0.991381416023484 0.991376543623628 0.99137179911048 0.991367179127377 0.991362680405755 0.991358299762846 0.991354034099417 0.991349880397581 0.991345835718665 0.991341897201124 0.991338062058524 0.991334327577564 0.991330691116161 0.991327150101579 0.99132370202861 0.991320344457799 0.99131707501372 0.991313891383296 0.991310791314162 0.99130777261307 0.991304833144339 0.991301970828344 0.991299183640044 0.99129646960755 0.991293826810729 0.991291253379845 0.99128874749424 0.99128630738104 0.991283931313907 0.991281617611813 0.991279364637851 0.99127717079808 0.991275034540394 0.991272954353428 0.991270928765483 0.99126895634349 0.991267035691992 0.991265165452161 0.991263344300833 0.991261570949574 0.991259844143767 0.991258162661726 0.99125652531383 0.991254930941684 0.991253378417294 0.991251866642276 0.991250394547074 0.991248961090206 0.991247565257523 0.991246206061499 0.991244882540524 0.99124359375823 0.991242338802823 0.991241116786445 0.991239926844539 0.99123876813524 0.991237639838781 0.991236541156912 0.991235471312332 0.991234429548146 0.991233415127321 0.991232427332172 0.99123146546385 0.99123052884185 0.991229616803528 0.99122872870363 0.991227863913841
BantuKenya BantuKenya gen.fit.2date 0.968353398921726 0.0843223659 0.0441877373 1.08027588045153 1.07730983058713 1.07447513504335 1.071764501209 1.06917109035406 1.06668848808249 1.06431067673913 1.06203200964096 1.05984718701119 1.05775123350325 1.05573947720873 1.05380753005088 1.05195126947147 1.05016682132514 1.04845054390104 1.04679901299685 1.04520900797531 1.04367749873814 1.04220163355627 1.04077872769969 1.0394062528139 1.03808182699326 1.03680320550523 1.03556827212223 1.03437503102088 1.03322159921098 1.03210619945927 1.03102715367502 1.02998287672705 1.02897187066349 1.02799271930773 1.02704408320569 1.02612469490105 1.02523335451695 1.02436892562382 1.02353033137445 1.02271655088866 1.02192661587119 1.02115960744729 1.02041465320183 1.01969092440835 1.01898763343577 1.0183040313208 1.01763940549545 1.01699307765918 1.01636440178646 1.01575276226055 1.01515757212559 1.0145782714489 1.01401432578655 1.01346522474524 1.01293048063439 1.01240962720239 1.01190221845161 1.01140782752704 1.01092604567375 1.01045648125865 1.0099987588525 1.00955251836814 1.0091174142514 1.00869311472116 1.00827930105555 1.00787566692115 1.00748191774261 1.00709777010983 1.0067229512206 1.00635719835616 1.00600025838776 1.00565188731215 1.00531184981418 1.00497991885477 1.00465587528269 1.00433950746862 1.00403061096005 1.00372898815575 1.00343444799856 1.0031468056854 1.00286588239331 1.0025915050207 1.00232350594269 1.00206172277972 1.00180599817876 1.00155617960608 1.00131211915109 1.00107367334048 1.00084070296204 1.00061307289763 1.00039065196464 1.00017331276552 0.999960931544923 0.999753388053864 0.999550565420652 0.999352350028078 0.999158631396552 0.998969302072806 0.99878425752387 0.998603396036 0.998426618618279 0.998253828910621 0.998084933095944 0.997919839816254 0.997758460092439 0.99760070724757 0.997446496833495 0.997295746560573 0.997148376230353 0.997004307671066 0.996863464675748 0.996725772942887 0.996591160019438 0.996459555246094 0.996330889704696 0.996205096167668 0.996082109049382 0.995961864359345 0.995844299657133 0.995729354008971 0.995616967945886 0.995507083423366 0.995399643782429 0.995294593712064 0.995191879212963 0.995091447562483 0.994993247280795 0.994897228098157 0.994803340923259 0.994711537812601 0.994621771940855 0.994533997572163 0.994448170032346 0.994364245681967 0.994282181890231 0.994201937009674 0.994123470351612 0.994046742162331 0.99397171359997 0.993898346712084 0.993826604413859 0.993756450466947 0.993687849458906 0.993620766783216 0.993555168619863 0.993491021916443 0.993428294369804 0.993366954408177 0.993306971173792 0.993248314505964 0.993190954924628 0.993134863614309 0.99308001240851 0.993026373774518 0.992973920798592 0.992922627171537 0.992872467174656 0.992823415666042 0.992775448067235 0.992728540350205 0.992682669024663 0.992637811125687 0.992593944201662 0.992551046302507 0.9925090959682 0.992468072217579 0.992427954537416 0.992388722871759 0.992350357611532 0.992312839584375 0.992276150044746 0.992240270664243 0.992205183522162 0.992170871096287 0.992137316253882 0.992104502242913 0.992072412683462 0.992041031559351 0.992010343209962 0.99198033232224 0.991950983922896 0.991922283370773 0.991894216349409 0.991866768859754 0.991839927213069 0.991813678023978 0.991788008203688 0.99176290495336 0.991738355757633 0.991714348378296 0.991690870848102 0.991667911464734 0.991645458784888 0.991623501618514 0.99160202902317 0.991581030298513 0.991560494980909 0.991540412838173 0.991520773864419 0.991501568275035 0.99148278650176 0.991464419187885 0.991446457183552 0.991428891541163 0.991411713510893 0.9913949145363 0.991378486250037 0.991362420469659 0.991346709193523 0.99133134459678 0.99131631902746 0.991301625002639 0.991287255204694 0.991273202477646 0.991259459823574 0.991246020399124 0.991232877512078 0.991220024618018 0.991207455317049 0.991195163350604 0.991183142598314 0.991171387074958 0.991159890927465 0.991148648431997 0.991137653991091 0.991126902130861 0.991116387498271 0.991106104858459 0.991096049092128 0.991086215192988 0.991076598265264 0.991067193521247 0.991057996278911 0.991049001959578 0.99104020608563 0.99103160427828 0.991023192255389 0.991014965829328 0.991006920904895 0.990999053477268 0.990991359630012 0.990983835533129 0.990976477441143 0.99096928169124 0.990962244701437 0.990955362968803 0.990948633067707 0.990942051648117 0.990935615433927 0.990929321221327 0.990923165877205 0.990917146337589 0.990911259606116 0.990905502752547 0.990899872911299 0.990894367280021 0.990888983118203 0.990883717745803 0.990878568541917 0.990873532943472 0.990868608443952 0.990863792592147 0.990859082990933 0.990854477296078 0.990849973215077 0.990845568506008 0.990841260976415 0.990837048482219 0.990832928926648 0.990828900259195 0.990824960474596 0.99082110761183 0.990817339753145 0.990813655023103 0.990810051587646 0.990806527653181 0.990803081465688 0.99079971130985 0.990796415508194 0.990793192420259 0.990790040441778 0.99078695800388 0.990783943572309 0.99078099564666 0.990778112759632 0.990775293476297 0.990772536393386 0.990769840138592 0.990767203369885 0.990764624774843 0.990762103070003 0.990759637000217 0.99075722533803 0.990754866883068
BantuKenya BantuSouthAfrica scaled.data NA NA NA 1.0840651477339 1.07577620769321 1.0727507011716 1.07358315314622 1.07206940738095 1.07270557357929 1.0665399502435 1.06249129957913 1.06021142279617 1.06088420699601 1.0600446966487 1.05825462927161 1.05117242777913 1.05342193418143 1.04777564648999 1.04939189500341 1.04611430000116 1.04675054595001 1.0473355987092 1.04346621319359 1.04042894510713 1.03887606450947 1.03895041747873 1.03634402320557 1.03596693362495 1.0329597843099 1.02637542746815 1.03517501187291 1.03049028201887 1.03078080895239 1.02864773826971 1.02617635389529 1.0268207889589 1.02520893417372 1.02168993349355 1.02274109212045 1.02522222895671 1.02210176383885 1.01858057042388 1.02194343370616 1.02329974247531 1.01845614938676 1.01612345875032 1.01646600620144 1.01329683042789 1.01825993737482 1.01578296562739 1.01523589635229 1.01446750530641 1.01471288772728 1.01129092665998 1.01123014840327 1.01218814207118 1.01542375789346 1.015624347075 1.01132422316487 1.01269846685683 1.00859522673034 1.01161148397894 1.00771487937546 1.00704927601711 1.01017320798031 1.00603597915183 1.00697758329735 1.00559808079809 1.00594571525074 1.00802847307394 1.00542470828209 1.00656051223022 1.00476509115348 1.00678054901106 1.00352826847508 1.00415996299007 1.00547990117802 1.00858045863785 1.0037346992247 1.00183188092641 0.999925456411506 1.0008264493974 1.00203095606829 1.0007505689921 1.00066525284767 1.00265624116873 1.00157758650359 1.00080270008487 1.00126325182647 0.999000537685619 1.00198461748331 1.00297489401743 1.00311518261853 0.99888344103449 1.00128237332962 1.00060884313691 0.998865370606126 0.999475212281035 1.00262803425348 0.99809836330651 0.999256273120272 0.997198156172717 1.00097959156209 1.00320952368853 0.998796476876768 0.997551078626432 1.00216598523939 0.995097773677295 0.995148397125137 0.996327407502398 0.998322681042422 1.00262277830294 1.00124595159111 0.996770285327084 0.999569384048139 0.998852063429989 0.996503937937663 0.998975939506714 0.996567440713224 1.0002144634954 0.996909818054699 1.0021325534023 0.997202073568987 0.996940067728213 0.996494312616832 0.99819328581723 0.99876729422066 0.998965740278554 0.996711762013453 0.995543913156827 0.995443364223125 0.997895907092776 0.99690474698301 0.995606288205566 0.993054537410919 0.998006876778462 0.997814137995661 0.994426071343586 0.997217224967488 0.995550765701949 0.998328501211263 0.991031493070704 0.993767745434494 0.995650111542423 0.992125516526803 0.992714662162434 0.99905230973811 0.995485875160641 0.987773230330531 0.992930942874569 0.990378198481105 0.993627666873345 0.987614715009269 0.990849743305138 0.992431018930943 0.997871741149127 0.991434516117481 0.993773939747953 0.989142560251108 0.98923327350691 0.992042487112486 0.990568596818483 0.993176962788469 0.991656558635135 0.994997139695981 0.988476126822008 0.988879951851235 0.985283412173021 0.988498389905889 0.99085400072095 0.987575604581743 0.99133037951764 0.992301606849057 0.988327073016683 0.993142020626663 0.994318016285149 0.98628841012598 0.983847499008704 0.984410500846357 0.986947759582404 0.989297515002115 0.991924912196059 0.992249917967214 0.988532028293113 0.989261412345875 0.982627404740207 0.987435919435806 0.992305437975572 0.988187051056853 0.986878962648792 0.992855190275623 0.984918950160525 0.989117303167069 0.991274699823677 0.989560361561175 0.988159364671563 0.987243709233088 0.992728491434738 0.98581003953311 0.99056176757272 0.987490678458706 0.989362451714949 0.98898646760953 0.986460088649835 0.98643269001686 0.988911368920976 0.989678723663501 0.987538066668757 0.987699850091451 0.98650319267797 0.989916113011023 0.990491237918019 0.986925682009722 0.985203989171616 0.986534478171717 0.983484700008672 0.9915970276137 0.989756648522086 0.984754775780319 0.995956649242847 0.988702031448113 0.987845266353858 0.984496653616118 0.989268105804826 0.991891592012797 0.989768511589494 0.989566336883844 0.98889511380595 0.989825440627629 0.986482675357803 0.991951439735595 0.987722436687092 0.989535941091996 0.984550468997337 0.991428756333841 0.988581573753663 0.986310173911856 0.988201089623441 0.987322937921243 0.991331127449752 0.983947982440058 0.996175486711884 0.998304889018408 0.99278354927071 0.988143502350613 0.992811553123392 0.988636758736132 0.988123746820216 0.996130922122905 0.991336337496982 0.989299418813312 0.991275287035385 0.995421862306594 0.995459579747565 0.989770253257745 0.994138778246314 0.992503575712099 0.989710781379812 0.995021933820831 0.98927980973639 0.994880846500664 0.997206937184734 0.990217870461833 0.995915967200003 0.991674833856767 0.98678709937921 0.99187250366954 0.998257628208429 0.987382134285956 0.992549314504951 0.994267101156318 0.993132639164885 0.996008399865606 0.997080156476759 0.998662919234485 0.997133153094503 0.990994464579185 0.992681053667392 1.00022003935541 0.995404624206876 0.992830143437008 0.993235033369538 0.998110885175726 0.994772996710184 0.997006149060867 0.986972412183871 0.995638218343318 0.99653792093352 0.998570175200921 0.9937493581571 0.995200858263819 0.995172030508471 0.998675059336674 0.992128393736646
BantuKenya BantuSouthAfrica gen.fit.1date 0.969763636946208 0.1134170407 NA 1.07803726269538 1.07575561741985 1.07353385887614 1.07137041520701 1.06926375581201 1.06721239026466 1.06521486725791 1.06326977357743 1.0613757331018 1.05953140582883 1.05773548692766 1.0559867058155 1.05428382525878 1.05262564049782 1.05101097839446 1.04943869660209 1.04790768275748 1.0464168536938 1.04496515467424 1.04355155864589 1.04217506551305 1.0408347014297 1.03952951811055 1.03825859216008 1.0370210244193 1.03581593932962 1.03464248431336 1.0334998291706 1.03238716549182 1.03130370608596 1.0302486844235 1.02922135409415 1.02822098827878 1.0272468792352 1.02629833779745 1.02537469288824 1.02447529104413 1.02359949595328 1.02274668800521 1.02191626385249 1.02110763598381 1.02032023230841 1.01955349575127 1.01880688385902 1.01807986841616 1.01737193507135 1.01668258297351 1.01601132441749 1.01535768449902 1.01472120077872 1.01410142295494 1.01349791254517 1.01291024257582 1.01233799728017 1.01178077180417 1.01123817192006 1.01070981374745 1.0101953234817 1.00969433712952 1.00920650025137 1.00873146771078 1.00826890343011 1.00781848015284 1.00737987921198 1.00695279030465 1.00653691127255 1.00613194788817 1.00573761364666 1.00535362956309 1.00497972397511 1.00461563235072 1.00426109710115 1.00391586739861 1.00357969899882 1.00325235406823 1.00293360101574 1.00262321432886 1.00232097441417 1.00202666744195 1.00174008519491 1.00146102492088 1.00118928918935 1.00092468575181 1.00066702740572 1.00041613186209 1.00017182161649 0.999933923823475 0.99970227017432 0.999476696777915 0.999257044044832 0.999043156574413 0.998834883044827 0.998632076106015 0.998434592275438 0.998242291836568 0.998055038740042 0.997872700507405 0.997695148137389 0.997522256014644 0.997353901820865 0.99718996644826 0.997030333915277 0.996874891284552 0.996723528583008 0.996576138724048 0.996432617431799 0.99629286316733 0.996156777056824 0.996024262821618 0.995895226710093 0.995769577431346 0.9956472260906 0.995528086126316 0.995412073248948 0.995299105381315 0.995189102600528 0.995081987081447 0.994977683041624 0.994876116687683 0.994777216163119 0.994680911497452 0.994587134556734 0.994495818995337 0.994406900209019 0.994320315289217 0.99423600297854 0.994153903627429 0.994073959151957 0.993996112992737 0.993920310074906 0.993846496769158 0.993774620853807 0.993704631477838 0.99363647912493 0.993570115578426 0.993505493887221 0.993442568332542 0.993381294395604 0.993321628726117 0.99326352911161 0.993206954447571 0.993151864708368 0.993098220918923 0.993045985127149 0.992995120377091 0.992945590682784 0.992897361002791 0.992850397215416 0.992804666094561 0.992760135286217 0.992716773285577 0.992674549414748 0.992633433801041 0.992593397355844 0.992554411754037 0.992516449413954 0.992479483477873 0.992443487793006 0.992408436893005 0.992374305979941 0.992341070906761 0.992308708160202 0.992277194844159 0.992246508663485 0.992216627908217 0.992187531438218 0.992159198668218 0.992131609553253 0.992104744574484 0.992078584725385 0.992053111498296 0.992028306871334 0.992004153295636 0.991980633682951 0.991957731393541 0.991935430224419 0.991913714397879 0.991892568550332 0.991871977721445 0.991851927343548 0.991832403231331 0.99181339157181 0.991794878914552 0.991776852162159 0.991759298561004 0.991742205692205 0.991725561462843 0.991709354097401 0.991693572129438 0.991678204393473 0.99166324001709 0.99164866841324 0.991634479272756 0.991620662557057 0.991607208491046 0.991594107556195 0.991581350483811 0.991568928248476 0.991556832061666 0.99154505336553 0.991533583826836 0.991522415331075 0.991511539976723 0.991500950069648 0.991490638117666 0.991480596825242 0.99147081908833 0.991461297989341 0.991452026792259 0.991442998937864 0.991434208039099 0.99142564787655 0.991417312394045 0.991409195694367 0.991401292035087 0.991393595824496 0.991386101617656 0.991378804112537 0.991371698146277 0.991364778691522 0.991358040852874 0.991351479863424 0.99134509108138 0.991338869986786 0.99133281217832 0.991326913370184 0.991321169389069 0.991315576171203 0.991310129759479 0.99130482630065 0.991299662042608 0.991294633331725 0.991289736610272 0.991284968413901 0.991280325369191 0.991275804191266 0.991271401681467 0.991267114725092 0.991262940289191 0.991258875420419 0.991254917242949 0.991251062956438 0.99124730983404 0.991243655220484 0.991240096530192 0.99123663124545 0.991233256914626 0.991229971150438 0.991226771628261 0.991223656084487 0.991220622314921 0.991217668173221 0.991214791569381 0.991211990468252 0.9912092628881 0.991206606899209 0.991204020622511 0.991201502228257 0.991199049934725 0.991196662006959 0.99119433675554 0.99119207253539 0.991189867744612 0.991187720823352 0.9911856302527 0.991183594553612 0.991181612285864 0.991179682047036 0.991177802471514 0.99117597222953 0.99117419002622 0.991172454600703 0.991170764725195 0.991169119204137 0.99116751687335 0.991165956599212 0.991164437277855 0.991162957834384 0.991161517222118 0.991160114421847 0.991158748441113 0.991157418313508 0.991156123097989 0.991154861878212 0.991153633761885 0.991152437880136 0.991151273386899 0.991150139458314 0.991149035292146 0.991147960107215 0.991146913142845
BantuKenya BantuSouthAfrica source.fit.1date 0.969763636946208 0.0962786493334639 NA 1.06490143681874 1.06296456980035 1.06107854006018 1.05924201326356 1.05745369009829 1.05571230535546 1.05401662703432 1.05236545547062 1.05075762248794 1.04919199057117 1.04766745206174 1.046182928374 1.04473736923212 1.04332975192703 1.04195908059289 1.0406243855025 1.03932472238127 1.03805917173916 1.03682683822011 1.03562684996864 1.03445835801302 1.0333205356646 1.03221257793298 1.03113370095649 1.03008314144759 1.0290601561529 1.02806402132732 1.02709403222203 1.02614950258585 1.02522976417976 1.02433416630412 1.02346207533834 1.02261287429254 1.0217859623711 1.02098075454758 1.02019668115083 1.01943318746195 1.01868973332184 1.01796579274907 1.0172608535677 1.01657441704499 1.0159059975385 1.01525512215255 1.01462133040361 1.01400417389456 1.01340321599743 1.01281803154449 1.01224820652746 1.01169333780463 1.01115303281559 1.01062690930354 1.01011459504484 1.00961572758567 1.0091299539856 1.00865693056787 1.00819632267628 1.00774780443841 1.00731105853505 1.00688577597574 1.00647165588013 1.00606840526514 1.00567573883767 1.00529337879274 1.00492105461698 1.00455850289722 1.00420546713414 1.00386169756081 1.00352695096597 1.00320099052198 1.00288358561722 1.00257451169302 1.0022735500847 1.00198048786692 1.00169511770305 1.00141723769843 1.00114665125758 1.00088316694509 1.00062659835019 1.00037676395486 1.00013348700542 0.999896595387464 0.99966592150412 0.999441302157448 0.999222578432991 0.999009595587351 0.998802202938704 0.998600253760199 0.998403605176148 0.998212118060946 0.998025656940643 0.997844089897095 0.997667288474637 0.997495127589201 0.997327485439821 0.997164243422465 0.997005286046117 0.996850500851076 0.99669977832939 0.996553011847379 0.996410097570197 0.996270934388368 0.996135423846255 0.9960034700724 0.995874979711702 0.995749861859368 0.995628027996595 0.995509391927951 0.995393869720389 0.995281379643868 0.995171842113527 0.995065179633386 0.994961316741512 0.994860179956636 0.994761697726163 0.994665800375552 0.994572420059022 0.99448149071155 0.994392948002135 0.994306729288282 0.994222773571683 0.994141021455065 0.994061415100163 0.993983898186805 0.993908415873064 0.993834914756456 0.993763342836164 0.993693649476243 0.993625785369799 0.993559702504107 0.993495354126635 0.993432694711977 0.993371679929639 0.993312266612676 0.993254412727153 0.993198077342409 0.993143220602095 0.993089803695979 0.993037788832488 0.992987139211971 0.992937819000662 0.992889793305333 0.992843028148601 0.992797490444897 0.99275314797705 0.992709969373503 0.992667924086112 0.992626982368533 0.992587115255183 0.992548294540741 0.992510492760197 0.99247368316942 0.992437839726236 0.992402937072005 0.992368950513679 0.992335856006333 0.992303630136153 0.992272250103872 0.992241693708637 0.992211939332309 0.992182965924159 0.992154752985983 0.992127280557597 0.992100529202714 0.992074479995194 0.992049114505658 0.992024414788441 0.992000363368906 0.991976943231072 0.991954137805581 0.991931930957974 0.991910306977275 0.991889250564877 0.991868746823719 0.991848781247744 0.991829339711639 0.991810408460841 0.991791974101804 0.991774023592525 0.991756544233319 0.991739523657828 0.991722949824278 0.991706811006958 0.991691095787922 0.991675793048915 0.991660891963503 0.991646381989415 0.991632252861086 0.991618494582393 0.991605097419582 0.991592051894383 0.991579348777304 0.991566979081101 0.991554934054419 0.991543205175602 0.991531784146663 0.991520662887414 0.991509833529749 0.991499288412078 0.991489020073905 0.991479021250551 0.991469284868016 0.991459804037969 0.991450572052882 0.991441582381279 0.991432828663116 0.991424304705284 0.991416004477223 0.99140792210666 0.991400051875453 0.991392388215544 0.991384925705021 0.991377659064281 0.991370583152298 0.99136369296298 0.991356983621634 0.991350450381512 0.991344088620455 0.991337893837623 0.99133186165031 0.991325987790845 0.991320268103568 0.991314698541896 0.991309275165458 0.991303994137304 0.991298851721194 0.991293844278955 0.991288968267905 0.991284220238347 0.991279596831128 0.991275094775265 0.991270710885629 0.99126644206069 0.991262285280326 0.991258237603683 0.991254296167098 0.991250458182069 0.991246720933287 0.99124308177671 0.991239538137694 0.991236087509175 0.99123272744989 0.991229455582652 0.991226269592671 0.991223167225911 0.991220146287499 0.991217204640172 0.991214340202763 0.99121155094873 0.991208834904722 0.991206190149184 0.991203614810994 0.991201107068143 0.991198665146447 0.991196287318284 0.991193971901382 0.991191717257622 0.991189521791879 0.9911873839509 0.991185302222197 0.991183275132981 0.991181301249121 0.991179379174127 0.991177507548161 0.991175685047082 0.991173910381498 0.991172182295863 0.991170499567587 0.991168861006166 0.991167265452345 0.991165711777297 0.991164198881822 0.991162725695573 0.991161291176293 0.991159894309085 0.991158534105689 0.991157209603782 0.991155919866303 0.991154663980782 0.991153441058703 0.991152250234867 0.991151090666787 0.991149961534088 0.991148862037927 0.991147791400429 0.991146748864136 0.99114573369147 0.991144745164213 0.991143782583 0.99114284526682 0.991141932552537 0.991141043794421
BantuKenya BantuSouthAfrica gen.fit.2date 0.971405070741582 0.0864457687 0.0454941956 1.08253183739958 1.07948461819457 1.07657249298259 1.0737879567146 1.0711239715722 1.06857393654828 1.0661316590397 1.06379132831811 1.06154749075395 1.05939502667736 1.05732912876678 1.05534528186419 1.0534392441218 1.05160702939199 1.04984489077772 1.04814930526654 1.04651695937611 1.04494473574408 1.04342970059973 1.04196909205878 1.0405603091868 1.03920090178022 1.03788856081733 1.03662110953489 1.0353964950889 1.03421278076072 1.03306813867258 1.03196084297853 1.0308892634996 1.02985185977357 1.02884717549205 1.02787383329913 1.0269305299279 1.02601603165224 1.02512917003335 1.02426883794128 1.02343398583356 1.02262361827377 1.02183679067439 1.02107260624903 1.0203302131603 1.01960880185051 1.01890760254301 1.01822588290315 1.0175629458482 1.01691812749657 1.01629079524712 1.0156803459801 1.01508620437167 1.01450782131465 1.01394467243848 1.01339625672197 1.01286209519277 1.01234172970787 1.01183472180985 1.01134065165406 1.01085911700199 1.01038973227655 1.00993212767534 1.00948594833808 1.00905085356468 1.00862651608076 1.00821262134747 1.00780886691283 1.00741496180192 1.0070306259433 1.0066555896296 1.00628959300979 1.00593238561132 1.00558372589019 1.00524338080711 1.00491112542811 1.00458674254817 1.00427002233621 1.00396076200032 1.00365876547177 1.00336384310673 1.00307581140459 1.0027944927418 1.00251971512028 1.00225131192954 1.00198912172162 1.00173298799805 1.0014827590082 1.00123828755811 1.00099943082945 1.00076605020769 1.00053801111925 1.00031518287674 1.00009743853213 0.999884654737151 0.999676711610606 0.999473492612177 0.999274884422301 0.999080776827808 0.998891062612967 0.998705637455628 0.998524399828167 0.998347250902975 0.998174094462212 0.998004836811605 0.997839386698047 0.997677655230809 0.997519555806138 0.997365004035082 0.997213917674351 0.99706621656005 0.996921822544147 0.996780659433512 0.996642652931398 0.996507730581251 0.996375821712698 0.996246857389642 0.996120770360315 0.99599749500923 0.995876967310904 0.995759124785291 0.995643906454825 0.995531252803002 0.995421105734434 0.995313408536285 0.995208105841052 0.995105143590609 0.995004469001459 0.994906030531152 0.994809777845799 0.994715661788651 0.994623634349684 0.994533648636147 0.994445658844051 0.994359620230525 0.994275489087042 0.994193222713446 0.994112779392771 0.994034118366805 0.993957199812381 0.993881984818359 0.993808435363277 0.993736514293638 0.993666185302824 0.993597412910596 0.993530162443174 0.993464400013862 0.993400092504213 0.993337207545702 0.993275713501902 0.993215579451127 0.993156775169552 0.993099271114769 0.993043038409781 0.992988048827411 0.99293427477512 0.992881689280209 0.99283026597541 0.992779979084834 0.992730803410285 0.992682714317909 0.992635687725187 0.992589700088242 0.992544728389474 0.992500750125488 0.992457743295324 0.992415686388979 0.992374558376198 0.992334338695552 0.992295007243763 0.992256544365302 0.992218930842223 0.992182147884252 0.992146177119102 0.992111000583027 0.99207660071159 0.992042960330658 0.992010062647603 0.991977891242713 0.9919464300608 0.991915663403011 0.991885575918822 0.991856152598219 0.99182737876407 0.99179924006466 0.991771722466404 0.991744812246734 0.991718495987138 0.991692760566369 0.991667593153803 0.991642981202951 0.991618912445122 0.991595374883225 0.991572356785719 0.991549846680691 0.991527833350082 0.99150630582403 0.991485253375347 0.991464665514129 0.991444531982471 0.991424842749315 0.991405588005411 0.991386758158388 0.991368343827937 0.991350335841107 0.9913327252277 0.991315503215777 0.991298661227253 0.991282190873607 0.991266083951673 0.991250332439534 0.991234928492505 0.991219864439208 0.991205132777727 0.991190726171863 0.991176637447459 0.991162859588814 0.991149385735174 0.991136209177304 0.991123323354136 0.991110721849486 0.991098398388853 0.991086346836285 0.99107456119131 0.991063035585943 0.991051764281757 0.991040741667016 0.991029962253877 0.991019420675645 0.991009111684104 0.99099903014689 0.990989171044936 0.990979529469965 0.990970100622044 0.990960879807188 0.990951862435021 0.990943044016487 0.990934420161608 0.990925986577302 0.990917739065235 0.990909673519734 0.99090178592574 0.990894072356801 0.990886528973124 0.990879152019654 0.990871937824206 0.990864882795635 0.990857983422044 0.990851236269039 0.990844637978014 0.990838185264479 0.990831874916424 0.990825703792716 0.99081966882154 0.990813766998863 0.990807995386942 0.990802351112857 0.990796831367084 0.990791433402092 0.990786154530976 0.990780992126121 0.99077594361789 0.990771006493346 0.990766178294999 0.990761456619587 0.990756839116873 0.990752323488477 0.990747907486735 0.990743588913573 0.99073936561942 0.990735235502131 0.990731196505946 0.990727246620461 0.990723383879631 0.990719606360792 0.990715912183697 0.990712299509589 0.990708766540279 0.990705311517253 0.990701932720796 0.990698628469137 0.99069539711761 0.990692237057837 0.990689146716927 0.99068612455669 0.990683169072876 0.990680278794423 0.990677452282725 0.990674688130916 0.990671984963173 0.990669341434023 0.990666756227683 0.990664228057399 0.990661755664804 0.990659337819298
BantuKenya Druze scaled.data NA NA NA 0.921471866582362 0.927819948942257 0.929088715337972 0.931143139091088 0.931398609387368 0.937618868646914 0.942079175303441 0.944787959615108 0.949026449577364 0.942831805100352 0.946951876370762 0.945721265384255 0.951443989285478 0.949329169509688 0.956568235212938 0.955227709860909 0.960361402370519 0.954620376083263 0.955571913278085 0.958875057150408 0.959305053213037 0.965718823965687 0.965506938175158 0.964270207019645 0.964387426394858 0.974542523560902 0.971701268424905 0.963766908027836 0.968319835314674 0.971174062222312 0.965555608757874 0.971231445507048 0.974770206743532 0.974296321300062 0.976684252110178 0.979955982936005 0.974741366624312 0.974873238130757 0.98331150616958 0.981114970124359 0.977183535829213 0.984662635574712 0.982864362944278 0.983176726282658 0.990656055714943 0.980248307945678 0.984620347859416 0.985716222084633 0.983602403543574 0.985474568457902 0.991797950276821 0.994869958802464 0.989652077377862 0.986976798731594 0.984919063318414 0.986356290332625 0.991957049319172 0.99321399327308 0.993098319943135 0.99442497367534 0.997073657666952 0.995452374658386 0.989228534478601 0.993396114980579 0.996723829566479 0.996352921228809 0.997346346873727 0.996560476633897 0.994877043445151 0.994223614411381 0.996036030545427 0.99514122439918 0.999182050774802 0.996066117947944 0.993485628476232 0.993512704356373 0.993170640659408 0.998713504780235 0.996049398767045 0.996102925336296 0.997217018719133 0.998421114241629 0.999069890432784 0.994260042561719 0.996971480676385 0.997537630445182 1.00122083918378 0.995754935099556 0.995326869746155 0.998451804157518 1.00208029363994 0.999873422719938 0.99996749607377 0.995293124981875 1.00157031893828 1.00159272840999 1.00091184397966 1.00399610105726 1.00217818034117 0.995753615290438 0.99754755986619 1.00327398030645 1.00091687635092 0.998525999623697 1.00403674303591 0.99767785439985 1.00520821096034 0.999344916175555 1.00172626693375 1.00437015141836 1.00470739831817 1.0028911606947 1.00237098279167 1.00323689781963 1.0059963481795 1.0039257953386 1.00281205223958 1.00323111021519 0.999424003230219 1.00089352109904 1.0054052860039 1.00439090293382 1.00485923313789 1.00584843648532 1.00136046955595 1.00112093177331 1.00934323509024 1.00550043270875 1.00071961067333 1.00362777581052 1.00855206116656 1.00489828003496 1.00122073990368 1.00349674260963 1.00274935900346 1.00407368100187 1.00626478164264 1.00627154733276 1.00703176780113 1.00181784453132 1.00330625556343 1.00836577478052 1.00697652292903 0.9989533153672 1.00409964274737 1.01369185500733 1.00664916968774 1.00388340080198 1.00185900457682 1.01497372673129 1.00816764198073 1.01027029142769 0.996691686278574 1.00201923523446 1.00755122758341 1.00394750965707 1.00449533484945 1.0100451107063 1.00876718095289 1.00679537501308 1.0074924519254 1.00198447214711 1.0091614908532 1.01152493111347 1.00874557995102 1.0028114278621 1.00684111628176 1.00889283896386 1.00821676846113 1.00656399347362 1.01386430119998 1.01191371034229 1.00209269541665 1.00808405810136 1.01065251644401 1.01073110174592 1.0090775612862 1.00400953065658 1.00741958848995 1.00339507114155 1.00851849048176 1.0097582415074 1.01792742966405 1.01088739431824 1.00689832886297 1.01397966185261 1.00606451963538 1.00175642851414 1.01297249487162 1.01229715694101 1.00711369958233 1.00789936075971 1.01353648334351 1.01032810139743 1.0026334225429 1.00605151009822 1.00950966878284 1.01377058091997 1.00975073824283 1.00921484577978 1.01514514248989 1.01428217193309 1.00919090740917 1.01591044138627 1.01312151617154 1.00984129269818 1.01026333014247 1.0069606714536 1.00829953139948 1.00853868904327 1.01124283857418 1.00799111152529 1.01159489223607 1.00869151063444 1.01054903695315 1.00762714310674 1.00608960166357 1.00356868470286 1.01113192341014 1.01477641039259 1.0063787794603 1.0090197729322 1.01607829948602 1.01582989658872 1.00848465195752 1.01215050142415 1.01207394485804 1.00478159707843 1.0177247146151 1.00778483299058 1.00588948855519 1.00398146163348 1.00366401780476 1.00940537048443 1.01264279510984 1.0147770456395 1.00890534323321 1.01666688486199 1.00145684259859 1.0041391182012 1.01104772053836 1.00841938229701 1.00502902957534 1.00891533281825 1.01193752945838 0.998245065834344 1.00894183578392 1.01764962738267 1.01259372810198 1.00329155326275 0.99805556121728 1.00188412064457 0.997788275907466 1.00359299181661 1.00952344056204 1.00455945148167 1.01505401095051 1.00486121024634 1.00482980526258 1.01261776909689 1.00453149189619 1.00212859861701 1.0139094071836 1.00794035393228 0.997836772033034 1.02232495847167 1.00077955651858 1.00434848122269 1.01517857409287 1.00122660500624 0.993493429427823 0.997172920449721 0.999809619037655 1.01328866208067 1.00352316440508 0.995657863690245 1.00638905687842 1.01315517057588 1.00467230948473 1.00220962094852 1.00317126523262 1.00051382187408 1.01214366882439 1.00301746379212 1.0010203586367 1.00141154286685 1.01236175004999 0.997737201455251 1.01720936415776 0.997556137548494 1.00750298919857
BantuKenya Druze gen.fit.1date 0.943620324604288 -0.1044889902 NA 0.927762298201983 0.929864335157923 0.931911199592172 0.933904339627297 0.935845165376743 0.937735049942469 0.939575330386394 0.941367308676342 0.943112252607169 0.944811396697703 0.946465943064146 0.948077062270551 0.949645894156979 0.951173548645912 0.95266110652751 0.954109620224249 0.955520114535493 0.956893587362523 0.958231010414535 0.959533329896109 0.960801467176632 0.962036319442152 0.963238760330121 0.964409640547482 0.965549788472526 0.966660010740961 0.967741092816587 0.968793799547004 0.969818875704727 0.970817046514099 0.971789018164376 0.972735478309347 0.973657096553831 0.974554524927418 0.975428398345767 0.976279335059795 0.977107937093085 0.977914790667802 0.97870046661944 0.979465520800674 0.980210494474623 0.980935914697779 0.981642294692891 0.982330134212065 0.982999919890328 0.983652125589915 0.984287212735518 0.984905630640736 0.985507816825958 0.986094197327902 0.986665187001025 0.987221189811032 0.987762599120668 0.988289797968022 0.988803159337514 0.989303046423782 0.989789812888629 0.99026380311124 0.990725352431818 0.991174787388836 0.991612425950055 0.992038577737485 0.992453544246431 0.992857619058801 0.993251088050808 0.993634229595225 0.994007314758325 0.994370607491661 0.994724364818803 0.995068837017179 0.995404267795145 0.995730894464401 0.996048948107887 0.996358653743268 0.996660230482134 0.996953891685014 0.99723984511233 0.997518293071378 0.997789432559461 0.99805345540326 0.998310548394548 0.998560893422344 0.998804667601593 0.999042043398477 0.999273188752424 0.999498267194932 0.999717437965258 0.999930856123078 1.00013867265819 1.00034103459734 1.00053808510824 1.00072996360085 1.00091680582601 1.00109874397149 1.0012759067555 1.00144841951778 1.00161640430823 1.00177997997329 1.00193926224004 1.00209436379803 1.00224539437903 1.00239246083467 1.00253566721202 1.00267511482722 1.00281090233713 1.00294312580916 1.00307187878922 1.0031972523679 1.00331933524493 1.0034382137919 1.00355397211343 1.00366669210659 1.00377645351891 1.00388333400476 1.00398740918032 1.00408875267703 1.00418743619373 1.00428352954738 1.00437710072242 1.00446821591891 1.00455693959933 1.00464333453421 1.00472746184654 1.00480938105498 1.00488915011602 1.00496682546494 1.00504246205575 1.0051161134001 1.00518783160508 1.00525766741013 1.00532567022291 1.0053918881543 1.00545636805238 1.0055191555356 1.00558029502506 1.00563982977594 1.00569780190808 1.0057542524358 1.00580922129691 1.00586274738098 1.0059148685568 1.00596562169926 1.00601504271534 1.00606316656961 1.00611002730889 1.00615565808637 1.00620009118506 1.00624335804066 1.00628548926373 1.00632651466142 1.00636646325851 1.00640536331798 1.00644324236097 1.00648012718627 1.00651604388929 1.00655101788049 1.00658507390339 1.00661823605206 1.00665052778818 1.0066819719576 1.00671259080655 1.00674240599736 1.00677143862379 1.00679970922593 1.00682723780477 1.00685404383631 1.00688014628539 1.00690556361904 1.0069303138196 1.00695441439744 1.00697788240332 1.00700073444045 1.00702298667627 1.00704465485387 1.00706575430313 1.00708629995155 1.00710630633484 1.00712578760719 1.00714475755126 1.00716322958799 1.00718121678602 1.007198731871 1.00721578723457 1.00723239494311 1.0072485667463 1.00726431408541 1.00727964810144 1.00729457964294 1.00730911927373 1.00732327728035 1.00733706367937 1.00735048822442 1.00736356041316 1.00737628949393 1.00738868447236 1.00740075411767 1.00741250696896 1.00742395134115 1.00743509533096 1.00744594682257 1.00745651349324 1.0074668028187 1.00747682207849 1.00748657836106 1.00749607856882 1.00750532942301 1.00751433746846 1.0075231090782 1.00753165045801 1.00753996765078 1.00754806654077 1.00755595285781 1.00756363218135 1.00757110994438 1.00757839143729 1.00758548181161 1.00759238608367 1.00759910913813 1.00760565573144 1.0076120304952 1.00761823793944 1.00762428245585 1.0076301683208 1.00763589969845 1.00764148064366 1.00764691510485 1.00765220692681 1.00765735985342 1.00766237753029 1.00766726350734 1.00767202124132 1.00767665409824 1.00768116535579 1.00768555820558 1.0076898357555 1.00769400103184 1.00769805698147 1.00770200647389 1.00770585230332 1.0077095971906 1.00771324378519 1.00771679466699 1.00772025234819 1.00772361927505 1.0077268978296 1.00773009033138 1.00773319903902 1.00773622615187 1.00773917381159 1.00774204410357 1.00774483905852 1.0077475606538 1.00775021081491 1.0077527914168 1.00775530428518 1.00775775119788 1.00776013388605 1.00776245403539 1.00776471328738 1.0077669132404 1.00776905545088 1.0077711414344 1.00777317266675 1.007775150585 1.00777707658849 1.00777895203984 1.0077807782659 1.00778255655869 1.00778428817633 1.00778597434391 1.00778761625436 1.00778921506931 1.00779077191989 1.00779228790755 1.00779376410482 1.00779520155609 1.00779660127833 1.00779796426182 1.00779929147086 1.00780058384441 1.00780184229682 1.00780306771841 1.00780426097615 1.00780542291425 1.00780655435476 1.00780765609817 1.00780872892392 1.00780977359104 1.0078107908386 1.00781178138629 1.00781274593491
BantuKenya Druze source.fit.1date 0.943620324604288 -0.0876106114022841 NA 0.940698835892025 0.942461325341777 0.944177554431016 0.945848737363295 0.947476056472761 0.949060663060638 0.950603678209746 0.952106193577658 0.953569272169023 0.954993949087624 0.956381232268703 0.957732103192052 0.959047517576395 0.960328406055545 0.961575674836811 0.962790206342126 0.96397285983234 0.965124472015143 0.966245857637012 0.967337810059635 0.968401101821201 0.969436485182959 0.970444692661428 0.971426437546641 0.972382414406786 0.973313299579602 0.974219751650877 0.975102411920384 0.975961904855593 0.97679883853347 0.977613805070681 0.978407381042506 0.979180127890753 0.979932592320975 0.980665306689248 0.98137878937881 0.982073545166804 0.982750065581403 0.983408829249554 0.984050302235605 0.984674938371029 0.985283179575512 0.985875456169595 0.986452187179125 0.987013780631703 0.987560633845364 0.988093133709668 0.988611656959416 0.98911657044119 0.989608231372885 0.99008698759644 0.990553177823924 0.991007131877174 0.991449170921139 0.991879607691094 0.9922987467139 0.992706884523448 0.993104309870456 0.99349130392675 0.993868140484192 0.994235086148385 0.994592400527285 0.994940336414878 0.99527913997002 0.995609050890596 0.995930302583097 0.996243122327757 0.996547731439346 0.996844345423747 0.997133174130425 0.997414421900887 0.997688287713258 0.997954965323047 0.99821464340023 0.998467505662732 0.9987137310064 0.998953493631573 0.999186963166321 0.999414304786461 0.999635679332409 0.999851243422979 1.00006114956618 1.00026554626712 1.00046457813307 1.00065838597576 1.00084710691103 1.00103087445579 1.00120981862253 1.00138406601128 1.00155373989916 1.00171896032764 1.00187984418741 1.00203650530113 1.00218905450395 1.00233759972188 1.00248224604819 1.00262309581777 1.00276024867947 1.00289380166667 1.0030238492659 1.00315048348365 1.00327379391154 1.00339386778965 1.00351079006824 1.00362464346789 1.00373550853799 1.00384346371372 1.00394858537159 1.00405094788341 1.00415062366896 1.00424768324722 1.0043421952862 1.00443422665161 1.00452384245412 1.0046111060954 1.00469607931304 1.00477882222418 1.00485939336805 1.0049378497474 1.00501424686881 1.00508863878196 1.00516107811792 1.0052316161263 1.00530030271157 1.00536718646834 1.00543231471577 1.00549573353101 1.00555748778181 1.00561762115828 1.00567617620379 1.00573319434505 1.00578871592146 1.0058427802136 1.00589542547107 1.0059466889395 1.00599660688696 1.00604521462955 1.00609254655645 1.00613863615421 1.00618351603046 1.00622721793696 1.00626977279208 1.00631121070267 1.00635156098538 1.00639085218735 1.00642911210645 1.00646636781095 1.00650264565863 1.00653797131547 1.00657236977378 1.00660586536991 1.00663848180142 1.0066702421439 1.00670116886727 1.00673128385167 1.00676060840295 1.00678916326774 1.00681696864814 1.00684404421598 1.00687040912679 1.0068960820333 1.00692108109866 1.0069454240093 1.00696912798742 1.00699220980319 1.00701468578662 1.00703657183909 1.00705788344461 1.00707863568079 1.0070988432295 1.00711852038724 1.00713768107528 1.00715633884947 1.00717450690989 1.00719219811014 1.00720942496644 1.00722619966651 1.00724253407818 1.00725843975776 1.00727392795826 1.00728900963733 1.00730369546501 1.00731799583126 1.00733192085337 1.00734548038306 1.00735868401346 1.00737154108592 1.00738406069662 1.00739625170297 1.00740812272989 1.00741968217596 1.00743093821927 1.0074418988233 1.00745257174249 1.00746296452776 1.00747308453182 1.00748293891441 1.00749253464735 1.00750187851945 1.00751097714135 1.00751983695017 1.00752846421409 1.00753686503674 1.00754504536156 1.00755301097601 1.00756076751562 1.00756832046802 1.00757567517679 1.00758283684527 1.00758981054021 1.0075966011954 1.0076032136151 1.0076096524775 1.00761592233799 1.00762202763238 1.00762797268006 1.00763376168707 1.00763939874903 1.00764488785406 1.00765023288562 1.00765543762522 1.00766050575514 1.00766544086099 1.00767024643428 1.00767492587487 1.00767948249338 1.00768391951356 1.00768824007451 1.00769244723296 1.0076965439654 1.00770053317022 1.00770441766969 1.00770820021205 1.00771188347338 1.00771547005951 1.00771896250791 1.00772236328943 1.00772567481005 1.00772889941263 1.00773203937851 1.00773509692918 1.00773807422779 1.00774097338074 1.00774379643913 1.00774654540022 1.00774922220887 1.00775182875886 1.00775436689429 1.00775683841085 1.00775924505709 1.00776158853568 1.00776387050459 1.00776609257827 1.00776825632881 1.00777036328702 1.00777241494353 1.00777441274987 1.00777635811945 1.00777825242858 1.00778009701746 1.00778189319109 1.00778364222026 1.00778534534235 1.00778700376232 1.00778861865345 1.00779019115825 1.00779172238926 1.00779321342979 1.00779466533472 1.00779607913125 1.00779745581963 1.00779879637383 1.00780010174228 1.0078013728485 1.00780261059178 1.0078038158478 1.00780498946927 1.00780613228649 1.00780724510799 1.00780832872107 1.00780938389238 1.00781041136843 1.00781141187614 1.00781238612335 1.00781333479933 1.00781425857525 1.00781515810467 1.00781603402399 1.0078168869529 1.00781771749484 1.00781852623741
BantuKenya Druze gen.fit.2date 0.944181663692893 -0.0794907595 -0.0421704751 0.923600427589367 0.92641373599381 0.929102069130046 0.931672378248519 0.934131181625277 0.936484592756195 0.93873834668632 0.940897824598349 0.942968076775967 0.944953844050106 0.946859577828932 0.948689458805711 0.950447414432392 0.952137135240905 0.953762090088739 0.95532554040022 0.956830553470192 0.958280014892346 0.959676640170296 0.961022985565649 0.962321458233679 0.96357432569387 0.96478372467944 0.965951669407013 0.967080059304876 0.968170686235706 0.969225241247246 0.970245320882193 0.971232433076486 0.972188002673242 0.973113376577741 0.974009828577236 0.974878563847717 0.975720723168337 0.976537386862796 0.977329578485723 0.978098268270879 0.978844376356893 0.979568775805203 0.980272295423892 0.980955722410205 0.981619804823681 0.982265253901045 0.982892746223257 0.983502925744447 0.984096405691778 0.984673770344736 0.985235576701725 0.985782356041365 0.986314615385379 0.986832838869505 0.987337489028448 0.987829008000468 0.98830781865687 0.988774325661257 0.989228916463143 0.989671962230183 0.990103818722995 0.990524827116315 0.990935314769947 0.991335595952761 0.991725972522768 0.992106734566104 0.992478160997579 0.99284052012524 0.993194070181284 0.993539059821452 0.993875728594941 0.994204307386699 0.994525018833871 0.994838077718039 0.995143691334786 0.995442059842022 0.99573337658842 0.996017828423199 0.996295595988442 0.996566853995032 0.996831771483235 0.997090512068883 0.997343234176061 0.997590091257114 0.997831232000777 0.998066800529151 0.998296936584202 0.998521775704433 0.998741449392319 0.998956085273072 0.999165807245249 0.999370735623709 0.999570987275354 0.999766675748107 0.999957911393512 1.00014480148334 1.00032745032055 1.00050595934492 1.0006804272337 1.00085094999753 1.00101762107191 1.00118053140445 1.00133976953822 1.00149542169135 1.00164757183303 1.00179630175632 1.00194169114768 1.00208381765359 1.00222275694439 1.00235858277536 1.00249136704539 1.0026211798532 1.0027480895513 1.00287216279787 1.00299346460652 1.00311205839417 1.00322800602714 1.00334136786543 1.00345220280536 1.00356056832071 1.00366652050227 1.00377011409606 1.0038714025401 1.003970438 1.00406727140323 1.00416195247225 1.00425452975654 1.00434505066353 1.00443356148854 1.00452010744373 1.0046047326861 1.0046874803446 1.00476839254646 1.00484751044257 1.00492487423219 1.00500052318685 1.00507449567354 1.00514682917719 1.00521756032253 1.00528672489528 1.00535435786271 1.00542049339363 1.00548516487781 1.00554840494484 1.00561024548249 1.00567071765451 1.00572985191799 1.00578767804021 1.00584422511509 1.00589952157907 1.00595359522676 1.00600647322597 1.00605818213252 1.00610874790452 1.0061581959164 1.00620655097246 1.0062538373202 1.0063000786632 1.00634529817373 1.00638951850501 1.00643276180323 1.00647504971915 1.00651640341957 1.00655684359833 1.00659639048725 1.00663506386658 1.0066728830754 1.00670986702161 1.00674603419177 1.00678140266068 1.00681599010071 1.00684981379093 1.00688289062601 1.00691523712491 1.00694686943939 1.00697780336227 1.00700805433551 1.00703763745815 1.00706656749402 1.00709485887924 1.00712252572961 1.00714958184779 1.00717604073034 1.00720191557454 1.00722721928514 1.00725196448087 1.00727616350087 1.00729982841088 1.00732297100942 1.00734560283372 1.00736773516553 1.00738937903687 1.00741054523555 1.00743124431062 1.00745148657772 1.00747128212424 1.00749064081439 1.00750957229422 1.00752808599642 1.00754619114507 1.00756389676031 1.00758121166281 1.00759814447826 1.00761470364165 1.00763089740156 1.00764673382421 1.00766222079761 1.00767736603541 1.00769217708084 1.00770666131045 1.00772082593782 1.00773467801717 1.00774822444687 1.00776147197292 1.00777442719231 1.00778709655631 1.00779948637373 1.00781160281403 1.00782345191043 1.00783503956291 1.00784637154118 1.00785745348755 1.00786829091973 1.00787888923361 1.00788925370595 1.007899389497 1.0079093016531 1.00791899510918 1.00792847469121 1.00793774511865 1.00794681100675 1.00795567686892 1.00796434711891 1.00797282607307 1.00798111795244 1.00798922688494 1.00799715690734 1.00800491196734 1.0080124959255 1.00801991255717 1.00802716555438 1.00803425852769 1.00804119500796 1.00804797844814 1.00805461222497 1.00806109964068 1.00806744392461 1.00807364823484 1.00807971565977 1.00808564921964 1.00809145186803 1.00809712649336 1.00810267592031 1.00810810291121 1.00811341016747 1.00811860033084 1.00812367598483 1.00812863965592 1.00813349381482 1.00813824087776 1.00814288320763 1.00814742311519 1.00815186286022 1.00815620465261 1.00816045065353 1.00816460297644 1.00816866368815 1.00817263480992 1.00817651831835 1.00818031614647 1.00818403018464 1.00818766228152 1.00819121424497 1.00819468784298 1.00819808480451 1.00820140682038 1.00820465554412 1.00820783259274 1.00821093954762 1.0082139779552 1.00821694932785 1.00821985514452 1.00822269685157 1.00822547586343 1.00822819356333 1.00823085130398 1.00823345040823 1.00823599216977 1.00823847785372 1.0082409086973 1.00824328591045 1.00824561067639 1.00824788415224 1.00825010746959
BantuKenya English scaled.data NA NA NA 0.913040053162341 0.921617210540718 0.924044467608582 0.923616662317849 0.926762089107393 0.925670575454286 0.930922093412067 0.936667837238494 0.937665857101058 0.938259188392175 0.939206133040076 0.939255662234382 0.94635641216376 0.945213362179884 0.950854394165828 0.949317991138253 0.952485790326515 0.951409710766131 0.952266175735066 0.955066310007106 0.958637151877562 0.959509474240474 0.95984394315975 0.962733798736243 0.964092108953834 0.965162872216537 0.972145133407773 0.964453148980238 0.968000935666213 0.967976304283285 0.969546502535799 0.972825890836936 0.972662440708232 0.972755660564178 0.976744977601176 0.976752102754169 0.974428373811525 0.977388313983748 0.980155851553906 0.977763277027544 0.976687452045845 0.981207812712583 0.984035594756025 0.981768660588642 0.985852753001459 0.980684870219371 0.984317020436378 0.984969771379516 0.984103107563191 0.984760977590797 0.98761493289042 0.988355078143916 0.986186222496099 0.984176548074825 0.984607506497447 0.98755183068668 0.987435235393877 0.991041547938409 0.988737500241919 0.990494602367035 0.993067779332533 0.988662434895714 0.993794065946652 0.992040486789156 0.993957140378059 0.99371475003158 0.992288838623425 0.994021109577896 0.993608671766331 0.995349113221187 0.992570172384367 0.994572089179295 0.996097681993357 0.995404827344943 0.991560014062108 0.995987930335724 0.999023552233356 0.999825519834067 0.999258191860333 0.997319971197195 0.999649614019018 0.999064280084043 0.997126596637919 0.99838475221394 0.998576506422981 0.998593499609184 1.00101409711844 0.997811634393156 0.997941679860577 0.99692621858439 0.999438062571405 0.999037301421853 1.00046678205784 1.00144656848883 1.00178635937325 0.998470260293415 1.00123774735866 1.00103027449695 1.0029927673205 1.00065249362824 0.99778054020867 1.00120135411941 1.00283699144082 0.998544090608856 1.00563954769171 1.00421283714816 1.00399059730859 1.00198439353215 0.996991282551235 0.999212669113292 1.00350589368511 0.999094287043905 1.00150874254942 1.00281484745902 1.00193445194371 1.00446921969074 1.00002077237455 1.00267696587729 0.998217268176446 1.0022211928033 1.00372349364496 1.00451225754668 1.001888424898 1.00188314193219 1.00182162032926 1.00338860046552 1.00455825954304 1.00502014254502 1.00227782667217 1.00451005648882 1.00562818581861 1.00715609913665 1.00349331083396 1.00286497507864 1.00589035724766 1.00323963070415 1.00508678272726 1.00301202933779 1.00949534920622 1.00571817658855 1.00437613724003 1.00756010761975 1.00788980232233 1.00067938782457 1.00541334583931 1.01219089117203 1.0062158466875 1.00926199808581 1.00744850297407 1.01277400108157 1.00910047697979 1.00872007056006 1.00245894876149 1.00989731484702 1.00735759133419 1.01075052301129 1.01009785823887 1.00911055980928 1.01002228310923 1.00706865301346 1.0083403779807 1.00673057033129 1.01192589080235 1.01248114273643 1.01607498400294 1.01184796313999 1.00892944028803 1.0109655328896 1.00843184822269 1.00748768745434 1.01348741671835 1.00869009668042 1.00668012442868 1.01225069845219 1.01578432237289 1.01602302886776 1.01313639401491 1.01001915571329 1.01035184834013 1.00934223548476 1.01292790144643 1.01090752264544 1.01694816643556 1.01338407422899 1.00810691574475 1.01246137051375 1.01475505083929 1.00724687480017 1.01520600582182 1.01014192233806 1.00879244568615 1.00973856143316 1.0128082591731 1.01346479988844 1.00827548103239 1.01428497162422 1.01044737355549 1.01223221452376 1.01229085368028 1.01280949338746 1.01427468320467 1.01448000927697 1.01108509410729 1.01149190230262 1.01394436881868 1.01421155336842 1.01384324014569 1.01240128694693 1.0100756504364 1.0144131394253 1.01558541511459 1.01335977720118 1.0172631464844 1.0093355864647 1.01231143577033 1.0147553882755 1.00566581398771 1.0134694340849 1.01400812675412 1.01648503077402 1.0117470413689 1.00873661563267 1.01185227749372 1.01172884546943 1.01299305817165 1.01049574605878 1.01529675506224 1.00862750244439 1.01332879549268 1.01040111962384 1.01579476047524 1.00935072313993 1.0126591927925 1.01444014545135 1.0131206667113 1.0123224776616 1.0097440909039 1.0172923338553 1.00381431654561 1.00292801160154 1.00867593754351 1.0122795124821 1.00891177176324 1.01164678307654 1.0127070995956 1.00570692180602 1.00878613866226 1.01156074736666 1.0087221463587 1.00551500168109 1.00484415873369 1.01231080297417 1.00614719863756 1.0084330957725 1.01237298693836 1.00668419418885 1.01026403781943 1.00673482830583 1.00356332296178 1.0118734441852 1.00459054630565 1.00883996485217 1.01390876850687 1.01017109471331 1.00267899468465 1.01195556241066 1.00927201735665 1.00550659651536 1.00631641446886 1.00282466499861 1.00503811790922 1.00160707175119 1.00287690453465 1.00744084093365 1.00692635207748 0.999801596381959 1.00250298248421 1.00619229964383 1.00747493217592 1.00111015567395 1.00459695951717 1.0028166627918 1.01030708842614 1.00599208503374 1.00135167061073 1.00116115007554 1.00566815207866 1.00455231341347 1.00459528368844 1.00128689068253 1.00921010312704
BantuKenya English gen.fit.1date 0.970528731345958 -0.1175368468 NA 0.919316849895905 0.921681374571067 0.923983837164705 0.926225866630833 0.928409049168032 0.930534929341661 0.932605011176608 0.934620759221362 0.936583599584162 0.938494920941939 0.940356075522785 0.942168380062631 0.943933116736816 0.945651534067205 0.947324847805496 0.948954241793348 0.950540868799923 0.952085851337456 0.953590282455415 0.955055226513808 0.956481719936208 0.957870771943001 0.959223365265393 0.96054045684068 0.961822978489258 0.963071837573876 0.964287917641579 0.965472079048802 0.966625159570059 0.967747974990652 0.96884131968383 0.969905967172788 0.970942670677931 0.971952163649757 0.972935160287763 0.973892356045733 0.974824428123756 0.975732035947334 0.976615821633917 0.977476410447189 0.978314411239431 0.979130416882274 0.979925004686149 0.980698736808718 0.981452160652599 0.982185809252638 0.982900201653025 0.983595843274509 0.984273226271976 0.984932829882637 0.985575120765082 0.986200553329436 0.986809570058842 0.987402601822514 0.987980068180567 0.988542377680852 0.989089928147994 0.989623106964846 0.990142291346561 0.990647848607458 0.991140136420896 0.991619503072322 0.992086287705673 0.992540820563319 0.992983423219701 0.993414408808842 0.993834082245884 0.994242740442807 0.994640672518493 0.995028160003272 0.995405477038098 0.995772890568502 0.99613066053345 0.996479040049246 0.996818275588606 0.997148607155037 0.997470268452629 0.997783487051407 0.998088484548321 0.998385476724031 0.998674673695566 0.998956280064976 0.999230495064086 0.999497512695451 0.999757521869607 1.00001070653872 1.00025724582674 1.00049731415612 1.00073108137119 1.0009587128584 1.00118036966322 1.00139620860417 1.0016063823837 1.00181103969628 1.00201032533355 1.00220438028678 1.00239334184663 1.00257734370027 1.00275651602594 1.00293098558509 1.00310087581203 1.00326630690127 1.00342739589257 1.00358425675369 1.0037370004611 1.00388573507843 1.00403056583294 1.00417159519 1.00430892292552 1.0044426461966 1.00457285961023 1.00469965529023 1.00482312294244 1.00494334991818 1.00506042127602 1.00517441984201 1.00528542626824 1.00539351908991 1.00549877478089 1.00560126780784 1.00570107068288 1.00579825401486 1.0058928865594 1.00598503526743 1.00607476533265 1.00616214023757 1.00624722179849 1.00633007020921 1.00641074408359 1.00648930049706 1.00656579502698 1.00664028179196 1.00671281349014 1.00678344143649 1.00685221559912 1.0069191846346 1.00698439592241 1.00704789559845 1.00710972858768 1.00716993863593 1.00722856834079 1.00728565918182 1.00734125154982 1.00739538477548 1.00744809715715 1.00749942598798 1.00754940758224 1.00759807730109 1.00764546957756 1.00769161794087 1.00773655504024 1.00778031266792 1.0078229217817 1.00786441252682 1.00790481425728 1.00794415555666 1.00798246425825 1.00801976746484 1.00805609156781 1.00809146226587 1.00812590458321 1.00815944288717 1.00819210090557 1.0082239017434 1.00825486789922 1.00828502128109 1.00831438322201 1.00834297449507 1.00837081532812 1.00839792541809 1.00842432394491 1.00845002958511 1.00847506052499 1.00849943447354 1.00852316867491 1.00854627992066 1.00856878456161 1.00859069851941 1.00861203729784 1.00863281599372 1.00865304930763 1.00867275155431 1.00869193667277 1.00871061823616 1.00872880946138 1.00874652321841 1.00876377203944 1.00878056812774 1.00879692336625 1.00881284932603 1.00882835727443 1.00884345818307 1.00885816273559 1.00887248133523 1.00888642411214 1.00890000093061 1.00891322139601 1.00892609486162 1.00893863043517 1.0089508369854 1.00896272314823 1.00897429733291 1.00898556772801 1.00899654230712 1.00900722883459 1.00901763487095 1.00902776777831 1.00903763472552 1.00904724269329 1.0090565984791 1.009065708702 1.00907457980733 1.00908321807125 1.00909162960519 1.00909982036017 1.009107796131 1.00911556256042 1.00912312514305 1.00913048922928 1.00913766002909 1.0091446426157 1.00915144192917 1.00915806277989 1.00916450985203 1.00917078770676 1.00917690078558 1.00918285341337 1.00918864980153 1.0091942940509 1.0091997901547 1.00920514200132 1.00921035337712 1.00921542796905 1.0092203693673 1.00922518106783 1.00922986647484 1.00923442890317 1.00923887158068 1.00924319765046 1.00924741017316 1.00925151212906 1.00925550642022 1.00925939587255 1.00926318323775 1.00926687119534 1.00927046235448 1.00927395925585 1.00927736437346 1.00928068011636 1.0092839088304 1.00928705279983 1.00929011424896 1.00929309534371 1.00929599819317 1.00929882485104 1.00930157731713 1.00930425753879 1.00930686741221 1.00930940878383 1.00931188345165 1.00931429316643 1.00931663963302 1.00931892451151 1.0093211494184 1.00932331592778 1.00932542557242 1.00932747984486 1.00932948019846 1.00933142804843 1.00933332477286 1.00933517171364 1.00933697017745 1.00933872143668 1.0093404267303 1.0093420872648 1.00934370421496 1.00934527872476 1.00934681190813 1.00934830484977 1.00934975860592 1.00935117420509 1.00935255264878 1.00935389491223 1.00935520194506 1.00935647467198 1.00935771399342 1.00935892078618 1.00936009590404 1.00936124017838 1.00936235441876 1.00936343941349
BantuKenya English source.fit.1date 0.970528731345958 -0.0965791493805368 NA 0.935380006521964 0.937322918791663 0.939214835112389 0.941057093983493 0.942850998772507 0.944597818637252 0.946298789423746 0.94795511454055 0.949567965810152 0.95113848429802 0.952667781119877 0.954156938227808 0.955607009175714 0.957019019864689 0.958393969268826 0.959732830141974 0.961036549705948 0.96230605032067 0.963542230136724 0.964745963730782 0.965918102724356 0.9670594763863 0.968170892219509 0.969253136532211 0.970306974994271 0.971333153178883 0.972332397090056 0.97330541367625 0.974252891330526 0.975175500377575 0.976073893547965 0.97694870643993 0.977800557969051 0.978630050806125 0.979437771803549 0.980224292410501 0.980990169077239 0.981735943648774 0.982462143748221 0.983169283150078 0.983857862143719 0.984528367887337 0.985181274752602 0.985817044660267 0.986436127406975 0.98703896098348 0.987625971884517 0.988197575410541 0.988754175961547 0.989296167323173 0.989823932945299 0.99033784621333 0.990838270712361 0.991325560484407 0.991800060278884 0.992262105796509 0.992712023926805 0.993150132979371 0.993576742909082 0.99399215553537 0.994396664755764 0.994790556753814 0.995174110201562 0.995547596456697 0.995911279754537 0.996265417394969 0.996610259924488 0.996946051313453 0.99727302912869 0.997591424701567 0.997901463291661 0.998203364246121 0.998497341154854 0.998783602001637 0.99906234931126 0.999333780292814 0.999598086979204 0.999855456363019 1.00010607052882 1.00035010678196 1.00058773777404 1.00081913162503 1.00104445204224 1.00126385843612 1.00147750603304 1.00168554598512 1.00188812547718 1.00208538783084 1.00227747260593 1.00246451569924 1.00264664944066 1.00282400268677 1.00299670091205 1.00316486629762 1.00332861781769 1.00348807132376 1.00364333962652 1.00379453257571 1.00394175713783 1.00408511747182 1.00422471500273 1.00436064849349 1.00449301411479 1.00462190551309 1.00474741387694 1.00486962800139 1.00498863435093 1.00510451712056 1.00521735829541 1.00532723770875 1.00543423309843 1.0055384201619 1.00563987260979 1.00573866221802 1.00583485887858 1.00592853064903 1.00601974380058 1.00610856286502 1.00619505068036 1.00627926843529 1.00636127571248 1.0064411305307 1.00651888938593 1.00659460729125 1.00666833781582 1.00674013312277 1.00681004400607 1.00687811992653 1.00694440904672 1.00700895826509 1.00707181324914 1.00713301846773 1.00719261722253 1.00725065167867 1.00730716289457 1.00736219085096 1.00741577447922 1.00746795168887 1.00751875939442 1.00756823354148 1.00761640913218 1.00766332024995 1.00770900008363 1.00775348095094 1.00779679432136 1.00783897083838 1.00788004034117 1.00792003188574 1.00795897376543 1.00799689353098 1.00803381800998 1.00806977332591 1.00810478491654 1.00813887755199 1.00817207535224 1.00820440180417 1.00823587977822 1.00826653154453 1.00829637878871 1.0083254426272 1.00835374362217 1.00838130179611 1.00840813664596 1.00843426715695 1.00845971181597 1.00848448862469 1.0085086151123 1.00853210834788 1.00855498495252 1.00857726111101 1.00859895258338 1.00862007471599 1.00864064245239 1.00866067034391 1.00868017255995 1.00869916289801 1.00871765479344 1.00873566132894 1.00875319524383 1.00877026894308 1.00878689450604 1.00880308369502 1.00881884796361 1.00883419846475 1.00884914605867 1.00886370132056 1.00887787454801 1.00889167576834 1.0089051147457 1.00891820098793 1.00893094375334 1.00894335205721 1.00895543467822 1.00896720016462 1.0089786568403 1.00898981281066 1.00900067596836 1.00901125399892 1.00902155438611 1.00903158441729 1.00904135118853 1.00905086160966 1.00906012240915 1.00906914013886 1.00907792117869 1.00908647174107 1.00909479787538 1.00910290547223 1.0091108002676 1.00911848784694 1.00912597364907 1.00913326297008 1.00914036096705 1.00914727266167 1.00915400294388 1.00916055657522 1.00916693819228 1.00917315230995 1.00917920332462 1.00918509551728 1.00919083305656 1.00919642000166 1.00920186030527 1.0092071578163 1.00921231628266 1.00921733935388 1.00922223058368 1.00922699343255 1.00923163127012 1.00923614737757 1.00924054494998 1.00924482709856 1.00924899685285 1.0092530571629 1.0092570109013 1.00926086086525 1.00926460977854 1.00926826029347 1.00927181499272 1.00927527639116 1.00927864693769 1.00928192901692 1.00928512495085 1.00928823700056 1.00929126736777 1.00929421819642 1.00929709157417 1.00929988953388 1.00930261405506 1.00930526706528 1.00930785044149 1.00931036601138 1.00931281555467 1.00931520080439 1.00931752344806 1.0093197851289 1.00932198744702 1.00932413196052 1.00932622018661 1.00932825360267 1.00933023364732 1.0093321617214 1.00933403918898 1.00933586737836 1.00933764758294 1.00933938106219 1.00934106904251 1.00934271271813 1.00934431325191 1.00934587177621 1.00934738939366 1.00934886717794 1.00935030617457 1.00935170740161 1.00935307185041 1.00935440048628 1.00935569424922 1.00935695405455 1.00935818079355 1.00935937533413 1.00936053852139 1.00936167117828 1.00936277410614 1.00936384808525 1.00936489387546 1.00936591221663 1.00936690382923 1.0093678694148 1.00936880965648 1.00936972521948 1.00937061675155
BantuKenya English gen.fit.2date 0.972185819796372 -0.090474102 -0.0448050391 0.91517294714521 0.918268223387806 0.921228373418091 0.92406083445699 0.926772582560769 0.929370162601828 0.931859716267566 0.934247008209054 0.936537450462538 0.938736125258538 0.940847806325703 0.942876978789449 0.944827857758705 0.946704405687934 0.948510348595737 0.950249191215984 0.951924231152316 0.953538572102174 0.955095136212101 0.956596675621943 0.958045783251751 0.959444902881595 0.960796338571179 0.962102263462992 0.963364728009851 0.964585667664972 0.965766910070129 0.966910181775163 0.96801711451982 0.969089251106888 0.970128050893654 0.971134894926908 0.972111090745045 0.973057876869253 0.973976427004311 0.97486785396816 0.97573321336813 0.976573507040523 0.977389686269153 0.978182654797381 0.978953271647246 0.979702353758378 0.980430678458529 0.981138985776792 0.981827980609827 0.982498334750731 0.983150688789566 0.983785653893933 0.984403813477452 0.985005724763471 0.985591920250846 0.986162909088184 0.986719178362513 0.987261194307945 0.987789403439555 0.988304233617308 0.988806095044594 0.989295381205595 0.989772469745455 0.990237723296935 0.99069149025702 0.991134105516696 0.991565891146914 0.991987157043544 0.992398201533973 0.992799311947769 0.99319076515374 0.993572828065505 0.993945758117596 0.994309803713954 0.994665204650581 0.995012192513955 0.995350991056772 0.995681816552414 0.996004878129485 0.99632037808767 0.996628512196074 0.99692946997513 0.997223434963107 0.997510584968149 0.997791092306763 0.99806512402956 0.998332842135057 0.998594403772239 0.998849961432592 0.999099663132219 0.999343652584657 0.999582069364929 0.999815049065383 1.00004272344378 1.0002652205641 1.00048266493051 1.00069517761484 1.00090287637805 1.00110587578588 1.00130428731918 1.00149821947913 1.00168777788765 1.00187306538327 1.00205418211278 1.0022312256188 1.00240429092352 1.0025734706089 1.00273885489342 1.00290053170562 1.00305858675459 1.00321310359756 1.00336416370479 1.00351184652182 1.00365622952934 1.00379738830063 1.00393539655687 1.0040703262203 1.00420224746545 1.00433122876838 1.00445733695418 1.00458063724277 1.00470119329302 1.00481906724532 1.0049343197627 1.00504701007053 1.00515719599481 1.00526493399928 1.00537027922121 1.00547328550605 1.00557400544096 1.00567249038726 1.00576879051186 1.00586295481767 1.00595503117311 1.00604506634071 1.00613310600481 1.00621919479844 1.00630337632945 1.00638569320578 1.00646618706005 1.00654489857344 1.00662186749891 1.00669713268364 1.00677073209102 1.00684270282187 1.00691308113515 1.00698190246813 1.00704920145591 1.00711501195049 1.00717936703933 1.0072422990634 1.00730383963471 1.00736401965346 1.00742286932468 1.00748041817449 1.00753669506589 1.00759172821416 1.00764554520191 1.00769817299369 1.00774963795029 1.00779996584262 1.00784918186529 1.00789731064984 1.00794437627765 1.00799040229251 1.00803541171292 1.00807942704407 1.00812247028949 1.00816456296251 1.00820572609738 1.00824598026011 1.00828534555911 1.00832384165552 1.00836148777333 1.00839830270927 1.00843430484239 1.00846951214354 1.00850394218451 1.00853761214703 1.00857053883151 1.00860273866564 1.00863422771271 1.00866502167982 1.00869513592583 1.00872458546915 1.0087533849954 1.0087815488648 1.00880909111947 1.00883602549053 1.00886236540504 1.00888812399277 1.00891331409285 1.00893794826023 1.00896203877203 1.0089855976337 1.00900863658509 1.00903116710635 1.00905320042369 1.00907474751506 1.00909581911564 1.00911642572324 1.00913657760357 1.00915628479541 1.00917555711563 1.00919440416411 1.00921283532856 1.00923085978925 1.00924848652356 1.00926572431053 1.0092825817352 1.00929906719298 1.00931518889378 1.00933095486616 1.00934637296135 1.00936145085714 1.00937619606177 1.00939061591762 1.00940471760496 1.00941850814546 1.00943199440575 1.00944518310084 1.00945808079744 1.0094706939173 1.00948302874036 1.00949509140793 1.00950688792571 1.00951842416683 1.00952970587477 1.00954073866619 1.0095515280338 1.00956207934902 1.00957239786474 1.00958248871787 1.00959235693196 1.00960200741966 1.00961144498519 1.00962067432675 1.00962970003883 1.00963852661451 1.00964715844772 1.00965559983542 1.00966385497972 1.00967192799001 1.00967982288498 1.00968754359463 1.00969509396224 1.00970247774627 1.00970969862225 1.00971676018459 1.00972366594837 1.00973041935112 1.00973702375452 1.00974348244604 1.00974979864063 1.0097559754823 1.00976201604566 1.00976792333751 1.00977370029827 1.00977934980349 1.00978487466529 1.0097902776337 1.0097955613981 1.00980072858852 1.00980578177696 1.00981072347866 1.00981555615336 1.00982028220656 1.00982490399064 1.0098294238061 1.00983384390267 1.00983816648046 1.00984239369101 1.00984652763842 1.00985057038033 1.009854523929 1.00985839025229 1.00986217127465 1.00986586887805 1.00986948490295 1.0098730211492 1.00987647937693 1.00987986130746 1.0098831686241 1.00988640297304 1.00988956596416 1.00989265917178 1.00989568413553 1.00989864236105 1.00990153532076 1.00990436445459 1.00990713117072 1.00990983684624 1.00991248282786 1.0099150704326 1.0099176009484
BantuKenya Ireland scaled.data NA NA NA 0.913281408640369 0.921857154188368 0.92438294781133 0.923739584976169 0.92684832282781 0.926182117358737 0.931431346440979 0.937184290887251 0.937969759405476 0.938644139364558 0.939546088565023 0.939654092744752 0.946529062016064 0.945286928832447 0.951190932681433 0.949493688582873 0.952826216054761 0.951791962400283 0.952584903214216 0.955413031959844 0.95875453168373 0.959682666674872 0.96008574854726 0.962810538037861 0.964090073330698 0.965448335424143 0.972277306023721 0.964775940128138 0.968169867617263 0.968501889566822 0.969769752185222 0.973238837898396 0.972809743915824 0.973190205905912 0.976816986928884 0.976852655390619 0.974458178625572 0.977710441343586 0.980312771764038 0.977818233564517 0.976966137401543 0.981432311431354 0.983978004596125 0.98201516633937 0.986063944536055 0.98068126974253 0.984223253311165 0.985087469678584 0.984136796325655 0.984861879330733 0.987331958540105 0.988419522847215 0.986232862912723 0.984239466000369 0.985115654275573 0.987573178939655 0.987456524996927 0.99098198697973 0.988527602417441 0.990515547618679 0.993319834320245 0.988867521858331 0.993742922224454 0.991819007718719 0.993953695566107 0.993564258295783 0.992307506291509 0.99375568805105 0.993856005461591 0.995422420921023 0.992474326182956 0.994688994394289 0.995938350692417 0.995171997765297 0.991407282324627 0.995675140275377 0.99879925321195 0.999652420179597 0.999025396077317 0.99747331719292 0.999724468216733 0.999080184724961 0.997076632027694 0.998136114122526 0.99844474921232 0.99869903647703 1.00117903274536 0.997763273081823 0.997957363713848 0.996850748463555 0.999125542101143 0.99879553824991 1.00060126778168 1.0012333439283 1.00180655150244 0.998442060045586 1.00128919023579 1.00065945330115 1.00284569160043 1.00054971576021 0.997457726999316 1.00117428011728 1.00275522620933 0.998537079637974 1.00540682864383 1.00393080929653 1.00365975680171 1.00160889513137 0.997021503634936 0.999181014612277 1.0033401772405 0.999045288866267 1.00132804879265 1.00266596253365 1.0019257361651 1.00409341120955 1.00005975874043 1.00247764745115 0.997975915037135 1.00192228335274 1.00341629241282 1.00432029296512 1.00179314382476 1.00214393963939 1.00181958515834 1.00324805542651 1.00461071943062 1.00497215184086 1.00198499085008 1.00455043164181 1.00588380163257 1.00701344155869 1.00308155900663 1.00275826937231 1.00566013959192 1.0031153210167 1.00487364629519 1.00317324549699 1.00941224068084 1.00545691492144 1.004559823109 1.00761701820639 1.00810580856464 1.0008409149601 1.00546367933041 1.01208100193072 1.00629718721834 1.00940169461487 1.00752621199178 1.0127004168943 1.00908773042434 1.00844658345873 1.00267937151099 1.00966618635421 1.00771785123801 1.01081797417169 1.00996373708455 1.00912556094005 1.01031532056627 1.00707811863808 1.00846169697303 1.00668986570961 1.0116594101542 1.01256260198756 1.01587187435899 1.01179529976273 1.00902871902478 1.0111167102821 1.00857200259875 1.00747651230087 1.01324165280203 1.00857902180831 1.00670519361785 1.01228913297648 1.01548919879539 1.01594724138275 1.01336193793033 1.01015796160243 1.01013716919137 1.00936789845373 1.01239966244054 1.01094081497694 1.01719149344203 1.01361910573177 1.00782867807965 1.012335156233 1.01452001338827 1.00724329924592 1.01507245227241 1.01024772749584 1.00897106831906 1.00985083980535 1.01258264665567 1.01359006919855 1.00813718686166 1.01403850826296 1.01029699982525 1.01245129085659 1.01214202546899 1.01287203244091 1.01451576021882 1.01443733155024 1.01119964807472 1.01162673330515 1.01428062270725 1.01427101737236 1.01333973077717 1.01253527894758 1.01001655468032 1.01407369736282 1.0149118711395 1.01332352928662 1.01685440810541 1.00958858424531 1.01189246065028 1.01477720313928 1.00522869315506 1.01337164651814 1.01383528542955 1.01645281146342 1.01140644918368 1.0085919436055 1.01194986466014 1.01183450026308 1.01316222086441 1.01038974089526 1.01493899206969 1.00849403602475 1.01339629215093 1.01046440167165 1.01517968637554 1.00908127494964 1.01222172729543 1.01439984845895 1.01272027899006 1.01244308965961 1.00974767577354 1.0169137571804 1.00355232847601 1.00273033775405 1.00830216484483 1.01192533277623 1.00877915292069 1.01202721444528 1.01324347653623 1.00569039732404 1.00895367432826 1.01135388209048 1.00891348551856 1.00549620143477 1.00466813913942 1.01188433137576 1.00546485916298 1.00802320552314 1.01247132827308 1.00617870717092 1.01087497695127 1.00693123326694 1.00335321287105 1.01176180243629 1.00470993454861 1.00874786679462 1.01349200090872 1.01019576773163 1.002155742633 1.0120064771464 1.008541302003 1.00562784462142 1.00718275463188 1.00318384348766 1.00513314116664 1.00112938825608 1.00285646329704 1.00818943966492 1.00715998766408 0.999559991697515 1.002667450235 1.00654555340517 1.00785301226744 1.00171138207696 1.00456821721216 1.00294597423284 1.00978172119888 1.00599164067086 1.00113491535032 1.00094264798675 1.00602124173867 1.00451346829083 1.00487622122735 1.00136648776461 1.00928041303586
BantuKenya Ireland gen.fit.1date 0.970405745701444 -0.1169248413 NA 0.91971911123636 0.922071324008589 0.924361797851905 0.926592153238481 0.928763968107681 0.930878778982427 0.932938082056262 0.934943334251882 0.936895954251886 0.938797323502468 0.94064878719077 0.942451655196579 0.944207203019041 0.945916672679061 0.947581273598012 0.949202183453373 0.950780549011928 0.952317486941074 0.953814084598849 0.955271400803222 0.956690466581184 0.958072285898187 0.959417836368429 0.960728069946504 0.962003913600889 0.963246269969766 0.964456017999614 0.965634013567057 0.96678109008438 0.967898059089152 0.968985710818379 0.970044814767581 0.971076120235198 0.972080356852708 0.973058235100825 0.974010446812156 0.97493766566066 0.97584054763826 0.976719731518949 0.977575839310709 0.978409476695573 0.979221233458135 0.980011683902812 0.980781387260154 0.981530888082495 0.982260716629207 0.982971389241857 0.983663408709507 0.984337264624427 0.984993433728476 0.98563238025039 0.986254556234212 0.98686040185911 0.987450345750793 0.98802480528476 0.988584186881581 0.98912888629444 0.989659288889116 0.99017576991663 0.990678694778725 0.99116841928638 0.991645289911546 0.992109644032263 0.992561810171353 0.993002108228844 0.993430849708295 0.993848337937174 0.994254868281465 0.994650728354629 0.995036198221088 0.995411550594367 0.995777051030029 0.996132958113559 0.996479523643302 0.99681699280861 0.997145604363308 0.99746559079461 0.997777178487596 0.998080587885382 0.998376033645071 0.99866372478963 0.99894386485576 0.999216652037903 0.999482279328455 0.999740934654309 0.99999280100981 1.00023805658622 1.00047687489778 1.00070942490447 1.00093587113157 1.001156373786 1.00137108886975 1.00158016829015 1.00178375996742 1.0019820079393 1.00217505246292 1.00236303011408 1.00254607388384 1.00272431327263 1.00289787438185 1.0030668800031 1.00323144970505 1.00339169991802 1.00354774401639 1.00369969239875 1.00384765256606 1.00399172919769 1.00413202422544 1.00426863690573 1.00440166388975 1.00453119929188 1.00465733475627 1.00478015952166 1.00489976048453 1.00501622226058 1.00512962724457 1.00524005566865 1.00534758565909 1.00545229329158 1.00555425264501 1.00565353585395 1.0057502131596 1.00584435295956 1.00593602185617 1.00602528470366 1.00611220465399 1.0061968432016 1.00627926022685 1.0063595140384 1.00643766141451 1.00651375764314 1.00658785656111 1.00666001059217 1.0067302707841 1.00679868684481 1.00686530717753 1.00693017891505 1.00699334795303 1.00705485898252 1.00711475552155 1.00717307994594 1.00722987351922 1.00728517642193 1.00733902777994 1.00739146569219 1.00744252725763 1.00749224860148 1.00754066490075 1.00758781040917 1.00763371848142 1.00767842159668 1.00772195138167 1.00776433863298 1.00780561333889 1.00784580470058 1.00788494115275 1.0079230503838 1.00796015935539 1.00799629432148 1.00803148084696 1.00806574382572 1.00809910749825 1.00813159546879 1.00816323072204 1.00819403563941 1.00822403201487 1.00825324107037 1.00828168347081 1.00830937933873 1.00833634826849 1.00836260934016 1.00838818113301 1.00841308173867 1.00843732877389 1.00846093939305 1.00848393030027 1.00850631776124 1.00852811761471 1.00854934528371 1.00857001578648 1.00859014374704 1.0086097434056 1.00862882862858 1.00864741291847 1.00866550942334 1.00868313094616 1.00870028995388 1.0087169985862 1.00873326866421 1.00874911169871 1.00876453889838 1.00877956117772 1.00879418916474 1.0088084332085 1.00882230338641 1.00883580951141 1.00884896113884 1.00886176757327 1.00887423787504 1.00888638086667 1.00889820513914 1.00890971905791 1.0089209307689 1.0089318482042 1.00894247908772 1.00895283094063 1.0089629110867 1.00897272665746 1.00898228459726 1.00899159166819 1.00900065445484 1.00900947936899 1.00901807265412 1.00902644038983 1.00903458849616 1.00904252273775 1.00905024872796 1.00905777193278 1.00906509767477 1.00907223113676 1.00907917736556 1.00908594127551 1.00909252765197 1.00909894115468 1.0091051863211 1.00911126756956 1.00911718920247 1.00912295540927 1.00912857026946 1.00913403775545 1.00913936173542 1.00914454597597 1.00914959414488 1.00915450981364 1.00915929646001 1.00916395747045 1.00916849614256 1.00917291568737 1.00917721923164 1.00918140982005 1.00918549041737 1.00918946391056 1.0091933331108 1.00919710075547 1.00920076951014 1.00920434197038 1.00920782066365 1.00921120805107 1.00921450652915 1.00921771843151 1.00922084603053 1.00922389153892 1.00922685711134 1.00922974484587 1.00923255678555 1.00923529491976 1.0092379611857 1.0092405574697 1.0092430856086 1.009245547391 1.00924794455858 1.0092502788073 1.00925255178859 1.00925476511056 1.00925692033909 1.00925901899896 1.00926106257496 1.00926305251287 1.00926499022054 1.00926687706886 1.00926871439276 1.0092705034921 1.00927224563265 1.00927394204694 1.00927559393516 1.00927720246598 1.00927876877742 1.00928029397762 1.00928177914563 1.00928322533218 1.00928463356043 1.00928600482667 1.00928734010106 1.00928864032827 1.00928990642819 1.00929113929657 1.00929233980565 1.00929350880476 1.00929464712096 1.00929575555957 1.00929683490481
BantuKenya Ireland source.fit.1date 0.970405745701444 -0.0961784289461118 NA 0.935620327072732 0.937555177926962 0.939439244421563 0.941273859502265 0.943060321128743 0.944799893192906 0.946493806413074 0.948143259204695 0.949749418528204 0.951313420714626 0.952836372269511 0.954319350655771 0.955763405055966 0.957169557114581 0.958538801660825 0.959872107412458 0.961170417661136 0.96243465093978 0.963665701672423 0.964864440806996 0.966031716431512 0.967168354374073 0.968275158787132 0.969352912716415 0.970402378654911 0.971424299082331 0.972419396990389 0.973388376394317 0.974331922830937 0.97525070384367 0.97614536945481 0.977016552625408 0.977864869703076 0.978690920858047 0.979495290507783 0.98027854773044 0.981041246667486 0.981783926915742 0.982507113909138 0.983211319290452 0.983897041273286 0.984564764994547 0.985214962857668 0.985848094866829 0.986464608952406 0.987064941287864 0.987649516598354 0.988218748461191 0.988773039598457 0.989312782161918 0.989838358010467 0.99035013898028 0.990848487147889 0.991333755086337 0.991806286114625 0.992266414540603 0.992714465897483 0.993150757174153 0.993575597039439 0.993989286060486 0.994392116915399 0.994784374600313 0.995166336631019 0.995538273239306 0.995900447564142 0.996253115837842 0.996596527567348 0.996930925710751 0.997256546849179 0.997573621354174 0.99788237355068 0.998183021875743 0.998475779033057 0.998760852143443 0.999038442891389 0.999308747667736 0.99957195770862 0.99982825923077 1.00007783356325 1.00032085727576 1.00055750230353 1.00078793606898 1.00101232160018 1.00123081764616 1.00144357878924 1.00165075555439 1.00185249451573 1.00204893840022 1.00224022618864 1.00242649321393 1.00260787125691 1.00278448863953 1.00295647031565 1.00312393795946 1.00328701005152 1.00344580196262 1.00360042603542 1.00375099166386 1.00389760537063 1.00404037088249 1.00417938920367 1.00431475868731 1.00444657510508 1.0045749317149 1.00469991932694 1.00482162636786 1.00494013894337 1.00505554089913 1.00516791388013 1.00527733738837 1.00538388883917 1.00548764361591 1.00558867512336 1.00568705483965 1.00578285236678 1.00587613547992 1.00596697017531 1.006055420717 1.00614154968226 1.00622541800592 1.00630708502341 1.0063866085128 1.00646404473563 1.00653944847674 1.00661287308303 1.00668437050118 1.00675399131443 1.00682178477834 1.00688779885568 1.00695208025029 1.0070146744402 1.00707562570975 1.00713497718096 1.007192770844 1.00724904758694 1.00730384722463 1.0073572085269 1.00740916924599 1.00745976614324 1.00750903501512 1.00755701071854 1.00760372719551 1.00764921749715 1.00769351380711 1.00773664746428 1.00777864898501 1.00781954808468 1.00785937369872 1.00789815400309 1.00793591643421 1.00797268770838 1.00800849384066 1.00804336016329 1.00807731134361 1.00811037140153 1.00814256372648 1.008173911094 1.00820443568184 1.00823415908562 1.00826310233416 1.00829128590433 1.00831872973554 1.00834545324385 1.00837147533568 1.00839681442124 1.00842148842751 1.00844551481094 1.00846891056979 1.00849169225618 1.00851387598777 1.00853547745918 1.0085565119531 1.00857699435108 1.00859693914407 1.00861636044268 1.00863527198716 1.00865368715712 1.00867161898098 1.00868908014521 1.00870608300328 1.00872263958445 1.00873876160222 1.00875446046264 1.0087697472724 1.00878463284666 1.00879912771672 1.00881324213746 1.0088269860946 1.00884036931175 1.00885340125733 1.00886609115122 1.0088784479713 1.00889048045982 1.00890219712956 1.00891360626989 1.00892471595256 1.0089355340375 1.00894606817833 1.00895632582777 1.00896631424294 1.00897604049048 1.00898551145154 1.00899473382667 1.00900371414056 1.00901245874662 1.00902097383152 1.00902926541953 1.00903733937682 1.00904520141558 1.00905285709807 1.00906031184057 1.00906757091716 1.00907463946354 1.00908152248058 1.00908822483789 1.0090947512773 1.00910110641614 1.00910729475057 1.00911332065873 1.00911918840385 1.00912490213727 1.00913046590136 1.00913588363238 1.0091411591633 1.00914629622646 1.00915129845625 1.00915616939166 1.0091609124788 1.00916553107332 1.00917002844281 1.00917440776908 1.00917867215042 1.00918282460382 1.00918686806707 1.00919080540085 1.00919463939077 1.00919837274929 1.00920200811772 1.00920554806802 1.00920899510464 1.0092123516663 1.00921562012772 1.00921880280127 1.00922190193865 1.00922491973245 1.00922785831769 1.00923071977339 1.00923350612398 1.00923621934074 1.00923886134325 1.00924143400066 1.0092439391331 1.0092463785129 1.00924875386588 1.00925106687257 1.00925331916938 1.00925551234977 1.00925764796539 1.00925972752713 1.00926175250627 1.00926372433543 1.00926564440966 1.00926751408737 1.00926933469134 1.0092711075096 1.0092728337964 1.00927451477306 1.00927615162883 1.00927774552177 1.00927929757954 1.00928080890018 1.00928228055293 1.00928371357896 1.00928510899211 1.00928646777961 1.00928779090279 1.00928907929773 1.00929033387595 1.00929155552504 1.0092927451093 1.00929390347034 1.00929503142767 1.00929612977932 1.00929719930235 1.00929824075343 1.00929925486936 1.00930024236762 1.00930120394684 1.00930214028733 1.00930305205153 1.0093039398845
BantuKenya Ireland gen.fit.2date 0.972218910422813 -0.0899526401 -0.0447275063 0.91555671311686 0.918640192347773 0.921588921294798 0.924410321174073 0.927111352904268 0.929698547033971 0.932178031690602 0.934555558682391 0.936836527876184 0.939026009965678 0.941128767737051 0.943149275931823 0.945091739800141 0.946960112431474 0.948758110943909 0.950489231607836 0.952156763974766 0.95376380407731 0.955313266761957 0.956807897212182 0.958250281715589 0.95964285772522 0.960987923261816 0.962287645700721 0.963544069984188 0.96475912629716 0.965934637242044 0.96707232454565 0.96817381532925 0.969240647970658 0.970274277585309 0.971276081151524 0.972247362303465 0.973189355813737 0.974103231786118 0.974990099577541 0.975851011467207 0.976686966089459 0.977498911646028 0.978287748912136 0.979054334050055 0.979799481242764 0.980523965159543 0.98122852326453 0.981913857978561 0.982580638703907 0.983229503720894 0.983861061964807 0.984475894690893 0.985074557034794 0.985657579475228 0.986225469205315 0.98677871141847 0.987317770514465 0.987843091230825 0.988355099704416 0.988854204467766 0.989340797384327 0.989815254526658 0.99027793700119 0.990729191723043 0.9911693521441 0.991598738937359 0.992017660640354 0.992426414260287 0.992825285843314 0.993214551010273 0.993594475461008 0.993965315449264 0.994327318230049 0.994680722481186 0.995025758700701 0.995362649581563 0.995691610365207 0.996012849175167 0.996326567332062 0.996632959651111 0.996932214723246 0.997224515180854 0.997510037949097 0.99778895448369 0.998061430995982 0.998327628666105 0.998587703844923 0.998841808245471 0.999090089124496 0.999332689454725 0.999569748088395 0.999801399912574 1.00002777599676 1.00024900373323 1.00046520697051 1.00067650614047 1.00088301837932 1.00108485764287 1.00128213481646 1.00147495781981 1.00166343170702 1.00184765876216 1.00202773859046 1.00220376820566 1.00237584211336 1.00254405239093 1.00270848876394 1.00286923867941 1.00302638737602 1.00318001795143 1.00333021142686 1.00347704680917 1.00362060115034 1.0037609496048 1.00389816548441 1.00403232031144 1.00416348386952 1.00429172425273 1.00441710791284 1.00453969970491 1.00465956293118 1.00477675938354 1.00489134938434 1.00500339182597 1.00511294420897 1.00522006267895 1.00532480206219 1.00542721590015 1.00552735648283 1.00562527488108 1.00572102097781 1.00581464349833 1.00590619003967 1.00599570709904 1.00608324010138 1.00616883342616 1.00625253043327 1.00633437348829 1.00641440398685 1.00649266237844 1.00656918818948 1.00664402004569 1.00671719569389 1.00678875202319 1.00685872508552 1.00692715011574 1.00699406155104 1.00705949304991 1.0071234775106 1.00718604708907 1.00724723321642 1.00730706661599 1.00736557731983 1.00742279468495 1.00747874740897 1.00753346354548 1.00758697051896 1.00763929513937 1.00769046361629 1.00774050157281 1.00778943405896 1.00783728556495 1.00788408003391 1.00792984087447 1.00797459097296 1.00801835270529 1.00806114794864 1.00810299809274 1.00814392405095 1.00818394627113 1.0082230847461 1.00826135902399 1.00829878821829 1.00833539101763 1.0083711856954 1.00840619011909 1.00844042175944 1.00847389769933 1.00850663464256 1.00853864892229 1.0085699565094 1.00860057302061 1.00863051372639 1.00865979355874 1.00868842711875 1.00871642868399 1.00874381221576 1.00877059136613 1.00879677948488 1.00882238962617 1.00884743455524 1.00887192675474 1.0088958784311 1.00891930152064 1.00894220769562 1.00896460837006 1.00898651470553 1.00900793761677 1.00902888777712 1.00904937562392 1.00906941136378 1.00908900497765 1.00910816622583 1.00912690465292 1.00914522959257 1.00916315017214 1.00918067531732 1.00919781375655 1.00921457402543 1.009230964471 1.00924699325587 1.00926266836235 1.00927799759643 1.00929298859167 1.00930764881305 1.00932198556064 1.00933600597335 1.00934971703238 1.0093631255648 1.00937623824692 1.00938906160763 1.00940160203167 1.00941386576279 1.00942585890691 1.00943758743513 1.00944905718673 1.0094602738721 1.00947124307553 1.00948197025806 1.0094924607602 1.00950271980453 1.00951275249838 1.00952256383633 1.00953215870274 1.00954154187414 1.00955071802164 1.00955969171327 1.0095684674162 1.00957704949906 1.00958544223403 1.009593649799 1.00960167627969 1.00960952567162 1.00961720188215 1.0096247087324 1.00963204995919 1.00963922921684 1.00964625007905 1.00965311604066 1.00965983051938 1.0096663968575 1.00967281832356 1.00967909811398 1.00968523935465 1.00969124510246 1.00969711834687 1.00970286201137 1.00970847895493 1.00971397197345 1.00971934380114 1.00972459711185 1.00972973452047 1.00973475858416 1.00973967180368 1.00974447662459 1.00974917543852 1.00975377058429 1.00975826434916 1.00976265896988 1.00976695663387 1.00977115948029 1.00977526960109 1.00977928904207 1.00978321980389 1.00978706384306 1.00979082307294 1.00979449936466 1.00979809454806 1.00980161041263 1.00980504870835 1.00980841114661 1.00981169940104 1.00981491510833 1.00981805986906 1.00982113524852 1.00982414277743 1.00982708395277 1.00982996023846 1.00983277306615 1.00983552383588 1.00983821391683 1.00984084464794 1.00984341733862 1.00984593326939
BantuKenya Mandenka scaled.data NA NA NA 1.09603611783814 1.08647638593415 1.08603768015857 1.08310695525261 1.08087754436985 1.08369525361824 1.07818611915068 1.06985736995801 1.06951656965176 1.06821281718992 1.06614822445326 1.0679453240235 1.06138408531428 1.06111415987413 1.05518096250825 1.05667059658983 1.05593288902991 1.05314398072822 1.05228397507012 1.04861174023455 1.04536886732357 1.04487519907506 1.04458591801215 1.04363433899029 1.03928079600222 1.04100769575858 1.03517362544323 1.04118213428833 1.03581459734699 1.03641282657631 1.03611197941392 1.03107032559175 1.03007410744636 1.03209160929419 1.02739875495759 1.02580729427389 1.0278040968329 1.02582484210689 1.02291678871882 1.02449061334589 1.0255735942742 1.02086524397744 1.01872860644424 1.02106920970006 1.01687930996809 1.02239575232601 1.01767898769365 1.01709004738264 1.01882141121328 1.01727396918664 1.01449475227834 1.01214248696334 1.01562021506096 1.01730414312263 1.01621733959844 1.01393738888996 1.01269061667845 1.01199228615936 1.01228954725087 1.01205449735261 1.00730075891443 1.01518702055473 1.00841623533793 1.01080486179105 1.00567038709351 1.00632204600843 1.00930896331831 1.0089980302025 1.00468628658602 1.00416570663108 1.00764496778817 1.01065553190548 1.00646192255912 1.00408582629819 1.00830463545078 1.00327987249086 1.0016697644169 1.0033632691285 1.00309606422192 1.00361640374214 1.00089838357167 1.00352001975677 1.00440610055742 1.0042432121611 1.00361989873277 1.00216993355537 1.00006679942533 1.00139482898245 1.00099263532083 1.00359100043468 1.00472609204052 1.00161882182593 0.999218971489642 0.998372538891912 0.997840738135322 1.00170501369297 1.00189871345601 0.999131313347231 0.996845619510876 0.998784980511024 1.00217327984712 0.998765590943904 0.997474545151717 1.00112147434305 0.99542682571285 0.998330019965679 0.99701562134271 0.9984753391889 1.00224751182859 0.999800268906444 0.996862838915143 1.00148553567197 0.998017717173112 0.998356186851551 0.997654268369427 0.996819976112786 0.999392381061013 0.997409797446427 1.00063274590729 0.998297430593302 0.996053018308533 0.995909153770098 0.997226568075077 0.995096075135719 0.99844839817805 0.996780014143069 0.994627513075433 0.994114206254879 0.9973922273654 0.996179082880483 0.994003612981352 0.992269762982769 0.995310586061376 0.996449318415409 0.993745019495447 0.99661682940026 0.996535429882116 0.995743920077901 0.989592630157815 0.99296362467936 0.995257014366357 0.994159945165232 0.992773582582293 0.998744513560765 0.995982687041496 0.989489752510213 0.996753111430519 0.992142179085894 0.992419854284695 0.989877163336231 0.992082654627446 0.991297991187241 0.997800727827188 0.987391669586062 0.992345966335027 0.989958509972551 0.993647736166467 0.993750250317338 0.988399212028139 0.992942927671334 0.991693294034889 0.995548396160837 0.989100632972334 0.988149885222187 0.983331523284454 0.986882104544608 0.990600823827042 0.991019393832421 0.99646577221979 0.993828697230874 0.984888386039836 0.990618703274764 0.993433209308395 0.990015349749759 0.985932104632151 0.986261980658694 0.990145934552265 0.992564742454106 0.99006603502099 0.988206603404993 0.984487447232269 0.988451422215123 0.984298087585441 0.987218037973574 0.990822662079754 0.98531521509053 0.984344906521096 0.994754742234443 0.982968664693785 0.989792507767928 0.988531983263518 0.990147099150221 0.985257682291911 0.985112895557984 0.988832463890357 0.987236729743801 0.990324895043929 0.986996274635607 0.982957862074678 0.986051816552056 0.984739517708851 0.985321091229328 0.988536273234321 0.985693719580926 0.983089172501222 0.984060608984769 0.98554591597978 0.98347403868947 0.988978090612377 0.982733763183204 0.984207357330599 0.986461119057243 0.981782930207228 0.988777556643926 0.985615029784051 0.984199548614669 0.989888567934957 0.986223314655945 0.98166815755206 0.980893994433679 0.986271775410016 0.991220730684619 0.985737950515162 0.988062094128522 0.984619890882388 0.98862229003802 0.985260806397121 0.991795163864932 0.981729573355074 0.989947678982414 0.984386549451121 0.987758584508871 0.987028710200035 0.982881914982609 0.984859589642837 0.986815814139206 0.991681583179126 0.982511411534116 0.995734795694881 0.994528545074843 0.98910245688841 0.991029554590064 0.989494954248135 0.988236272736636 0.987081369573206 0.992344146670517 0.996140119053466 0.988346420262809 0.989584805438693 0.991185854257143 0.996089814064371 0.985559256154969 0.994607907404065 0.990963681888038 0.986977611514089 0.991842971840611 0.989549945398591 0.992178988035542 0.993862779867187 0.988196717512132 0.993554876456682 0.99179839048972 0.987346277413917 0.99182846879636 0.994677771225991 0.988123439692471 0.988312191928023 0.994353995458749 0.994061394830331 0.996846861622519 0.991715722434352 0.995255684540057 0.995477591733077 0.995067131097238 0.993115793584628 0.998539247246855 1.0001964362304 0.994210590785703 0.991069190777684 0.995972312040912 1.00003074904726 1.00003405983019 0.996507817007717 0.992533431217111 1.00146926148693 0.998556540523238 0.991972553169471 0.994112048343764 0.993714385908371 0.997965490374748 0.991492070510443
BantuKenya Mandenka gen.fit.1date 0.971557747609232 0.1301034023 NA 1.08990176385034 1.08728443393627 1.08473580152585 1.08225406350402 1.07983746408237 1.07748429355697 1.0751928870988 1.07296162357587 1.07078892440633 1.06867325244162 1.066613110879 1.06460704220255 1.06265362715202 1.06075148371875 1.05889926616786 1.05709566408622 1.05533940145534 1.05362923574861 1.0519639570522 1.05034238720911 1.04876337898565 1.04722581525973 1.04572860823057 1.0442706986491 1.0428510550685 1.04146867311454 1.04012257477498 1.0388118077076 1.03753544456649 1.03629258234595 1.03508234174161 1.03390386652837 1.03275632295459 1.03163889915227 1.03055080456264 1.02949126937687 1.02845954399143 1.02745489847775 1.02647662206583 1.02552402264136 1.0245964262561 1.02369317665101 1.02281363479202 1.02195717841787 1.02112320159991 1.02031111431342 1.01952034202014 1.0187503252618 1.01800051926435 1.01727039355251 1.01655943157448 1.01586713033647 1.01519300004687 1.0145365637697 1.0138973570872 1.01327492777127 1.01266883546351 1.0120786513637 1.01150395792639 1.01094434856552 1.01039942736678 1.00986880880747 1.00935211748379 1.0088489878452 1.00835906393586 1.00788199914273 1.00741745595042 1.00696510570233 1.00652462836817 1.00609571231756 1.00567805409952 1.00527135822781 1.00487533697184 1.00448971015318 1.00411420494724 1.00374855569035 1.00339250369173 1.0030457970505 1.00270819047749 1.00237944512165 1.0020593284011 1.0017476138386 1.00144408090126 1.00114851484458 1.00086070656049 1.00058045242941 1.0003075541762 1.00004181872988 0.999783058087041 0.999531089178828 0.999285733741426 0.999046818189943 0.998814173495597 0.998587635066132 0.998367042629377 0.998152240119847 0.997943075568338 0.997739400994407 0.997541072301678 0.997347949175896 0.997159894985661 0.996976776685759 0.996798464723036 0.996624832944743 0.996455758509281 0.996291121799299 0.99613080633706 0.99597469870204 0.995822688450681 0.995674668038258 0.995530532742788 0.995390180590946 0.995253512285918 0.995120431137149 0.994990842991939 0.994864656168828 0.994741781392736 0.994622131731803 0.994505622535881 0.994392171376651 0.994281697989304 0.994174124215754 0.994069373949344 0.993967373081003 0.99386804944681 0.993771332776946 0.993677154645975 0.993585448424433 0.993496149231694 0.993409193890064 0.993324520880082 0.993242070297003 0.993161783808408 0.993083604612942 0.993007477400123 0.992933348311214 0.992861164901116 0.992790876101266 0.992722432183508 0.992655784724906 0.992590886573491 0.992527691814901 0.992466155739893 0.992406234812718 0.992347886640315 0.992291069942323 0.992235744521871 0.992181871237144 0.99212941197369 0.992078329617451 0.992028588028508 0.991980152015515 0.991932987310798 0.991887060546112 0.991842339229033 0.991798791719975 0.991756387209797 0.991715095698014 0.991674887971567 0.991635735584159 0.991597610836125 0.991560486754841 0.991524337075636 0.991489136223213 0.991454859293553 0.991421482036299 0.991388980837597 0.991357332703387 0.991326515243141 0.991296506654019 0.991267285705443 0.991238831724076 0.9912111245792 0.99118414466847 0.991157872904049 0.991132290699099 0.991107379954636 0.991083123046722 0.991059502813998 0.991036502545542 0.991014105969046 0.990992297239304 0.990971060927003 0.990950382007805 0.990930245851718 0.990910638212747 0.990891545218812 0.990872953361938 0.990854849488696 0.990837220790895 0.990820054796525 0.990803339360931 0.990787062658219 0.990771213172893 0.990755779691706 0.990740751295725 0.990726117352612 0.990711867509093 0.990697991683643 0.990684480059344 0.990671323076947 0.990658511428107 0.990646036048793 0.990633888112884 0.990622059025915 0.990610540419006 0.990599324142931 0.990588402262364 0.990577767050255 0.990567410982367 0.990557326731956 0.990547507164581 0.990537945333063 0.990528634472563 0.990519567995803 0.990510739488402 0.990502142704337 0.990493771561526 0.990485620137525 0.990477682665337 0.990469953529332 0.990462427261275 0.990455098536456 0.990447962169925 0.990441013112821 0.990434246448801 0.990427657390563 0.990421241276458 0.990414993567192 0.990408909842614 0.99040298579859 0.990397217243958 0.990391600097561 0.990386130385362 0.990380804237629 0.990375617886202 0.990370567661824 0.990365649991544 0.990360861396193 0.990356198487919 0.990351657967792 0.990347236623469 0.990342931326924 0.990338739032229 0.990334656773407 0.990330681662326 0.990326810886663 0.990323041707907 0.990319371459427 0.990315797544584 0.990312317434892 0.990308928668231 0.990305628847105 0.990302415636946 0.990299286764461 0.990296240016025 0.990293273236113 0.990290384325778 0.990287571241164 0.990284831992061 0.990282164640496 0.990279567299361 0.99027703813108 0.99027457534631 0.990272177202671 0.990269842003516 0.99026756809673 0.990265353873563 0.990263197767489 0.990261098253097 0.990259053845017 0.990257063096863 0.990255124600215 0.990253236983619 0.990251398911616 0.990249609083802 0.990247866233904 0.990246169128883 0.990244516568067 0.990242907382295 0.990241340433096 0.99023981461188 0.990238328839153 0.990236882063755 0.990235473262117 0.990234101437536 0.990232765619468 0.990231464862844 0.990230198247401 0.990228964877028 0.990227763879138
BantuKenya Mandenka source.fit.1date 0.971557747609232 0.110547193707736 NA 1.07491278696599 1.07268887527891 1.07052333498033 1.06841463398648 1.06636128042646 1.06436182158675 1.06241484288346 1.06051896686152 1.05867285222015 1.05687519286392 1.05512471697874 1.05342018613199 1.05176039439644 1.05014416749703 1.04857036198008 1.04703786440435 1.04554559055328 1.04409248466792 1.04267751870001 1.04129969158465 1.03995802853206 1.03865158033791 1.03737942271185 1.03614065562348 1.03493440266568 1.03375981043453 1.03261604792556 1.0315023059458 1.03041779654131 1.02936175243971 1.02833342650736 1.02733209122074 1.02635703815179 1.02540757746667 1.02448303743772 1.02358276396825 1.02270612012972 1.02185248571121 1.02102125678055 1.02021184525708 1.01942367849561 1.01865619888124 1.01790886343492 1.01718114342924 1.01647252401438 1.01578250385389 1.01511059476998 1.01445632139813 1.01381922085081 1.01319884238998 1.01259474710817 1.01200650761803 1.01143370774989 1.01087594225736 1.01033281653063 1.00980394631727 1.00928895745041 1.00878748558396 1.00829917593494 1.00782368303237 1.00736067047292 1.00690981068292 1.00647078468655 1.00604328188021 1.00562699981279 1.00522164397162 1.0048269275742 1.00444257136523 1.00406830341909 1.00370385894742 1.00334898011181 1.00300341584139 1.00266692165519 1.00233925948915 1.00202019752774 1.00170951003993 1.00140697721948 1.00111238502945 1.00082552505076 1.00054619433476 1.00027419525958 1.00000933539043 0.999751427343325 0.999500288652625 0.999255741641876 0.999017613298134 0.998785735149552 0.998559943146196 0.998340077543975 0.998125982791631 0.997917507420684 0.997714503938276 0.997516828722815 0.997324341922374 0.997136907355739 0.996954392416072 0.996776667977084 0.996603608301691 0.996435090953047 0.99627099670793 0.996111209472389 0.995955616199611 0.995804106809941 0.995656574113004 0.99551291373187 0.995373024029206 0.995236806035373 0.995104163378405 0.994975002215827 0.994849231168262 0.994726761254786 0.994607505829969 0.994491380522582 0.994378303175898 0.994268193789576 0.994160974463054 0.994056569340442 0.993954904556849 0.993855908186131 0.993759510190003 0.993665642368483 0.993574238311647 0.993485233352647 0.993398564521951 0.993314170502803 0.993231991587837 0.993151969636837 0.993074048035602 0.992998171655895 0.992924286816438 0.992852341244936 0.992782284041092 0.992714065640599 0.992647637780072 0.992582953462905 0.992519966926018 0.992458633607484 0.992398910114998 0.992340754195182 0.992284124703691 0.992228981576099 0.992175285799562 0.992122999385208 0.99207208534127 0.992022507646907 0.991974231226725 0.991927221925958 0.991881446486309 0.991836872522414 0.991793468498934 0.991751203708245 0.991710048248709 0.991669973003523 0.991630949620117 0.991592950490096 0.991555948729708 0.991519918160821 0.991484833292406 0.991450669302504 0.991417402020658 0.99138500791082 0.991353464054696 0.991322748135531 0.991292838422323 0.991263713754448 0.991235353526687 0.991207737674649 0.99118084666058 0.991154661459533 0.991129163545914 0.991104334880373 0.991080157897041 0.991056615491105 0.991033691006704 0.991011368225147 0.990989631353435 0.990968465013094 0.99094785422929 0.990927784420236 0.990908241386876 0.990889211302838 0.990870680704654 0.990852636482233 0.99083506586959 0.990817956435806 0.990801296076243 0.990785073003972 0.99076927574144 0.990753893112345 0.990738914233734 0.9907243285083 0.990710125616882 0.990696295511173 0.990682828406601 0.990669714775415 0.990656945339939 0.990644511066008 0.990632403156581 0.990620613045514 0.990609132391498 0.990597953072161 0.990587067178321 0.99057646700839 0.990566145062923 0.990556094039315 0.990546306826633 0.990536776500589 0.990527496318634 0.990518459715194 0.990509660297023 0.990501091838677 0.990492748278116 0.990484623712409 0.99047671239356 0.990469008724444 0.990461507254842 0.990454202677589 0.990447089824818 0.990440163664304 0.990433419295904 0.990426851948089 0.99042045697457 0.990414229851008 0.990408166171819 0.990402261647049 0.990396512099346 0.990390913461 0.990385461771067 0.990380153172567 0.990374983909756 0.990369950325465 0.990365048858518 0.990360276041208 0.990355628496846 0.990351102937371 0.990346696161027 0.990342405050091 0.990338226568674 0.990334157760569 0.990330195747164 0.990326337725398 0.990322580965787 0.990318922810484 0.990315360671406 0.990311892028398 0.990308514427454 0.990305225478976 0.990302022856089 0.99029890429299 0.990295867583347 0.990292910578739 0.990290031187134 0.990287227371411 0.990284497147916 0.990281838585061 0.990279249801959 0.990276728967087 0.990274274296996 0.99027188405505 0.99026955655019 0.990267290135747 0.990265083208269 0.990262934206392 0.990260841609733 0.990258803937815 0.990256819749019 0.990254887639563 0.990253006242513 0.990251174226812 0.990249390296338 0.990247653188991 0.990245961675797 0.990244314560037 0.990242710676404 0.990241148890179 0.990239628096422 0.990238147219197 0.99023670521081 0.990235301051061 0.990233933746533 0.990232602329879 0.990231305859145 0.990230043417099 0.990228814110583 0.990227617069886 0.990226451448119 0.990225316420625 0.99022421118439 0.99022313495748 0.99022208697848 0.990221066505963
BantuKenya Mandenka gen.fit.2date 0.973201048545907 0.1010070056 0.0473188202 1.09398653350988 1.09062127916445 1.08740085727771 1.08431736648163 1.08136339348077 1.07853198136657 1.07581660002535 1.07321111850071 1.07070977918053 1.0683071736873 1.06599822035858 1.06377814321204 1.06164245229633 1.05958692533591 1.05760759058382 1.05570071080226 1.05386276829605 1.05209045092927 1.05038063905964 1.04873039332998 1.04713694325972 1.04559767658365 1.04411012928816 1.04267197629895 1.04128102277691 1.03993519598201 1.03863253766759 1.03737119696983 1.03614942375987 1.03496556242774 1.0338180460698 1.03270539105282 1.03162619192999 1.03057911668551 1.02956290228617 1.02857635051963 1.0276183241005 1.02668774302661 1.02578358116897 1.02490486308006 1.02405066100604 1.02322009208962 1.0224123157509 1.02162653123455 1.02086197531256 1.02011792013214 1.01939367119946 1.01868856549019 1.0180019696787 1.01733327847805 1.01668191308363 1.01604731971362 1.01542896824004 1.01482635090442 1.01423898111271 1.01366639230413 1.01310813688931 1.01256378525322 1.01203292481857 1.01151515916596 1.011010107207 1.01051740240706 1.01003669205442 1.00956763657286 1.00910990887493 1.00866319375326 1.00822718730754 1.00780159640487 1.0073861381713 1.00698053951274 1.00658453666326 1.00619787475904 1.00582030743644 1.00545159645266 1.00509151132754 1.00473982900516 1.00439633353412 1.0040608157652 1.00373307306545 1.00341290904763 1.00310013331404 1.00279456121393 1.00249601361364 1.00220431667863 1.00191930166677 1.00164080473218 1.00136866673897 1.00110273308431 1.00084285353028 1.00058888204398 1.00034067664535 1.0000980992624 0.999861015593259 0.99962929497472 0.999402810256933 0.999181437683845 0.998965056779083 0.998753550236975 0.998546803818415 0.998344706251305 0.998147149135315 0.997954026850742 0.997765236471217 0.99758067768008 0.997400252690206 0.997223866167112 0.99705142515516 0.996882839006707 0.996718019314037 0.996556879843942 0.996399336474813 0.996245307136109 0.9960947117501 0.995947472175756 0.995803512154683 0.995662757259015 0.99552513484115 0.995390573985262 0.995259005460494 0.995130361675754 0.995004576636051 0.994881585900284 0.994761326540436 0.994643737102103 0.994528757566292 0.994416329312453 0.99430639508267 0.994198898946978 0.99409378626975 0.993991003677115 0.993890499025365 0.993792221370305 0.993696120937514 0.993602149093488 0.993510258317611 0.993420402174943 0.993332535289784 0.993246613319986 0.993162592931985 0.993080431776533 0.993000088465093 0.992921522546887 0.992844694486564 0.992769565642471 0.992696098245505 0.992624255378528 0.992554000956327 0.992485299706091 0.99241811714841 0.99235241957875 0.992288174049416 0.992225348351974 0.992163911000112 0.992103831212944 0.992045078898728 0.991987624638989 0.991931439673048 0.991876495882918 0.991822765778583 0.991770222483639 0.991718839721275 0.99166859180061 0.991619453603345 0.991571400570751 0.991524408690961 0.991478454486568 0.991433515002522 0.991389567794315 0.991346590916437 0.99130456291112 0.991263462797334 0.991223270060051 0.991183964639754 0.991145526922192 0.991107937728382 0.991071178304832 0.991035230313999 0.991000075824965 0.990965697304327 0.990932077607302 0.990899199969033 0.990867047996094 0.990835605658192 0.990804857280061 0.990774787533533 0.990745381429804 0.990716624311858 0.990688501847083 0.990661000020038 0.990634105125394 0.990607803761034 0.990582082821304 0.990556929490425 0.990532331236042 0.990508275802933 0.990484751206848 0.990461745728491 0.990439247907641 0.990417246537397 0.990395730658562 0.990374689554144 0.990354112743986 0.990333989979514 0.990314311238606 0.990295066720568 0.990276246841233 0.990257842228161 0.990239843715948 0.990222242341646 0.990205029340274 0.99018819614044 0.990171734360055 0.990155635802141 0.990139892450738 0.990124496466894 0.990109440184758 0.99009471610774 0.990080316904776 0.990066235406664 0.990052464602485 0.990038997636101 0.990025827802739 0.990012948545641 0.99000035345279 0.989988036253718 0.98997599081637 0.98996421114405 0.989952691372429 0.98994142576662 0.989930408718318 0.989919634743004 0.989909098477211 0.989898794675847 0.989888718209583 0.989878864062299 0.989869227328575 0.989859803211255 0.989850587019051 0.989841574164208 0.989832760160215 0.989824140619571 0.9898157112516 0.98980746786031 0.989799406342306 0.989791522684742 0.989783812963325 0.98977627334036 0.989768900062836 0.989761689460557 0.989754637944316 0.989747742004105 0.989740998207369 0.989734403197293 0.989727953691135 0.989721646478585 0.989715478420172 0.989709446445698 0.989703547552708 0.989697778804997 0.989692137331146 0.989686620323094 0.989681225034739 0.98967594878057 0.989670788934329 0.989665742927708 0.989660808249063 0.989655982442169 0.989651263104997 0.989646647888513 0.989642134495515 0.989637720679484 0.989633404243469 0.989629183038992 0.989625054964978 0.989621017966708 0.9896170700348 0.989613209204204 0.989609433553226 0.989605741202573 0.989602130314413 0.989598599091465 0.989595145776099 0.989591768649467 0.989588466030643 0.989585236275787 0.989582077777328 0.989578988963163 0.989575968295875 0.989573014271965 0.989570125421108 0.989567300305417
BantuKenya Sardinian scaled.data NA NA NA 0.910730914659793 0.920626050062402 0.923858187855171 0.920200942259007 0.926375097024067 0.92388998170468 0.930864043797558 0.936305638416351 0.939377812811094 0.936746836956868 0.939442778828419 0.93764835552326 0.946003757454968 0.944464600971613 0.950719065136889 0.947544913116867 0.952615062580013 0.952140608405196 0.952821727267072 0.954656549969458 0.95901238959075 0.959445982427606 0.959243201873414 0.960402752349318 0.965934508705687 0.96669693737487 0.971024555983954 0.964088820389492 0.967347712266266 0.969867954436183 0.970310335681576 0.973979081706683 0.970028282208965 0.972635867193402 0.977350742058971 0.974808310566833 0.973232543984327 0.978100833863553 0.979761552235292 0.978256943587251 0.975242628871421 0.982244946124374 0.985666065201746 0.984326298655789 0.984610953408027 0.981705139150803 0.984434204865658 0.985058901963483 0.98278505649977 0.986112404989843 0.986741688718869 0.990560869004911 0.985990837154075 0.985386353073284 0.984036793541456 0.989025994412361 0.987488252543646 0.991644968780429 0.988816451456431 0.992028279675044 0.994311204110191 0.990390077951367 0.994360088224826 0.992605791149252 0.994269116195808 0.992901234929595 0.994264938960364 0.99531738334189 0.99617376504504 0.996820451726672 0.992647600561879 0.994865731706886 0.995407851143096 0.994318463385818 0.991307697732794 0.998020334638559 0.999608604429283 0.999917447463338 0.998658484345391 0.997592092507394 0.998752329965825 1.00025986555937 0.997649627545487 0.998775708477592 0.998986674978051 0.999143672912979 1.00259463622746 0.998892804499929 0.999909701102859 0.996376186039189 0.998647112641709 1.00053624673988 1.00031971558845 0.999798582724305 0.998853455268923 0.997525889053064 1.00104791092849 1.00106274980951 1.00405357267709 1.00151374249519 0.999194770166812 0.999427347030866 1.00307299095739 0.997538995746873 1.00453806131444 1.00389478780642 1.00294331491194 1.00304940224167 0.994388484880155 1.00010867331452 1.00220112877162 1.0005214729256 1.00261654986685 1.00047948083032 0.999120178161237 1.00170174952637 0.997746272191947 1.00445095747915 1.00003233648254 1.00456196572506 1.00331605337462 1.00173245507567 1.00148366419229 1.00064354379548 1.00012060135796 1.00123163647514 1.00455705970802 1.00542894121007 1.00392139872487 1.00438508613175 1.00724520149913 1.00966353925332 1.00376688874535 1.00396181076874 1.00446740751931 1.00054229696985 1.00151875930425 1.00352347730237 1.00840461413014 1.00370494183105 1.00663400210451 1.00900259537684 1.009671400534 0.998787245065199 1.00701228492495 1.01422694607017 1.00493090299415 1.0057749588799 1.00789691544595 1.01141360410124 1.0093915434231 1.01059804573092 1.00450071029612 1.00986791913384 1.00548230507878 1.01187157432119 1.00957913251809 1.01136487653735 1.01105012736669 1.00685284434672 1.0091009700921 1.00538169976127 1.01038654740787 1.01233795152007 1.01732660732389 1.0116887087207 1.00910522874003 1.0110268897019 1.00495694988859 1.00469841036339 1.01338496271686 1.006198216977 1.00629111574885 1.01334216752545 1.01364570635839 1.01556268619192 1.01444713129058 1.01022746950317 1.01027291230478 1.00850784522935 1.01034972450205 1.01233818085888 1.01900565412924 1.01197267323808 1.00725850431318 1.01191286632048 1.01499636396536 1.00585061483087 1.01624712263124 1.00859966635896 1.00845868600137 1.01049647661847 1.01029769684754 1.01293385607547 1.00949911320368 1.01424618239693 1.00891827489302 1.01207462561766 1.01374014552617 1.01445465690275 1.01550712636349 1.01365328782645 1.00999252184174 1.00979726606046 1.0165753214669 1.01249769683385 1.00882107568294 1.01142758254478 1.00800425236211 1.0135978363876 1.01707935449592 1.0140191471253 1.02001480181164 1.01309508917553 1.01177831830363 1.0156430784968 1.0067329238738 1.01496969966889 1.01580849300842 1.0168251013933 1.01289694456893 1.00932281148281 1.01161077891615 1.01374846703468 1.01265070596067 1.01152935246272 1.01686684168442 1.01157057496824 1.01367527084145 1.0115900025147 1.01627881613218 1.0071357196084 1.00922689362136 1.01388114856559 1.00990472971836 1.01499528149943 1.00945875809997 1.01885088521798 1.00382470204544 1.00257804984182 1.01034752234367 1.01186718514401 1.00841088521012 1.01062796378468 1.01093727397356 1.00420039953281 1.00654805735464 1.01172570955484 1.00902956069409 1.00473097738409 1.00288169066988 1.01132871423004 1.00439782915733 1.00555165485877 1.01471537702625 1.0063660460852 1.0166494336527 1.00776915963329 1.00487327123491 1.01144366887743 1.00255913761027 1.00975562993096 1.01559977236783 1.01077318992118 1.00434920187966 1.01097029691299 1.00731154666039 1.00910799174417 1.00386811714921 1.00408103566328 1.00289200510294 1.00144812474445 1.00567657897967 1.00938274403596 1.00954970656894 0.99789862856118 0.999681522176905 1.00652612421448 1.01118115618563 1.00161710703553 1.00719540591584 1.00250865853794 1.00792449581065 1.00582697099569 0.996466480112455 1.00536238140157 1.00399870360337 1.00516317050271 1.00189839203214 1.0009286683214 1.00771121762437
BantuKenya Sardinian gen.fit.1date 0.962865748387829 -0.1181242308 NA 0.918887496756251 0.921263838013916 0.923577807038204 0.925831040923739 0.928025133796043 0.930161637939355 0.932242064894843 0.934267886530001 0.936240536079962 0.938161409161495 0.940031864760379 0.941853226192859 0.943626782041877 0.945353787068715 0.947035463100726 0.948672999895751 0.950267555983854 0.951820259486963 0.953332208917 0.954804473953055 0.95623809619817 0.957634089916255 0.958993442749662 0.960317116417928 0.96160604739817 0.962861147587633 0.964083304948841 0.965273384137812 0.966432227115792 0.967560653744926 0.968659462368299 0.969729430374747 0.970771314748852 0.97178585260649 0.972773761716333 0.973735741007654 0.974672471064815 0.97558461460876 0.976472816965886 0.977337706524597 0.978179895179881 0.978999978766212 0.979798537479098 0.980576136285554 0.981333325323811 0.982070640292529 0.982788602829793 0.983487720882164 0.984168489064044 0.984831389007607 0.985476889703543 0.986105447832868 0.986717508090009 0.987313503497425 0.987893855711961 0.988458975323162 0.989009262143761 0.989545105492536 0.99006688446975 0.990574968225357 0.991069716220169 0.991551478480168 0.992020595844147 0.992477400204843 0.992922214743749 0.993355354159757 0.993777124891805 0.994187825335675 0.994587746055105 0.994977169987357 0.995356372643389 0.99572562230278 0.996085180203524 0.996435300726861 0.996776231577241 0.997108213957575 0.997431482739877 0.997746266631439 0.998052788336632 0.998351264714467 0.998641906932021 0.998924920613832 0.999200505987375 0.999468858024722 0.999730166580478 0.999984616526104 1.00023238788071 1.0004736559384 1.00070859139233 1.00093736045542 1.00116012497798 1.00137704256221 1.00158826667369 1.00179394674997 1.00199422830629 1.00218925303852 1.00237915892341 1.00256408031623 1.00274414804578 1.00291948950699 1.00309022875103 1.00325648657308 1.00341838059778 1.00357602536246 1.00372953239818 1.00387901030861 1.00402456484689 1.00416629899043 1.00430431301378 1.00443870455958 1.00456956870761 1.00469699804207 1.00482108271711 1.00494191052057 1.00505956693611 1.00517413520368 1.00528569637844 1.00539432938807 1.0055001110886 1.00560311631884 1.00570341795327 1.00580108695363 1.00589619241913 1.00598880163528 1.00607898012158 1.0061667916778 1.00625229842916 1.00633556087027 1.00641663790792 1.00649558690276 1.00657246370991 1.00664732271841 1.00672021688978 1.00679119779542 1.00686031565316 1.00692761936272 1.00699315654037 1.00705697355256 1.00711911554877 1.00717962649343 1.00723854919704 1.00729592534641 1.00735179553422 1.00740619928771 1.00745917509663 1.00751076044047 1.00756099181501 1.00760990475812 1.00765753387489 1.00770391286212 1.00774907453218 1.00779305083621 1.00783587288669 1.00787757097954 1.00791817461544 1.0079577125208 1.00799621266804 1.00803370229535 1.00807020792604 1.00810575538723 1.00814036982815 1.00817407573795 1.00820689696301 1.00823885672378 1.00826997763127 1.00830028170301 1.00832979037862 1.008358524535 1.00838650450109 1.00841375007225 1.00844028052426 1.00846611462699 1.00849127065763 1.00851576641364 1.00853961922538 1.00856284596832 1.00858546307498 1.00860748654659 1.00862893196439 1.00864981450066 1.00867014892945 1.00868994963703 1.00870923063207 1.00872800555555 1.00874628769041 1.00876408997098 1.00878142499205 1.00879830501788 1.00881474199079 1.00883074753968 1.00884633298821 1.00886150936281 1.00887628740053 1.00889067755658 1.00890469001176 1.00891833467963 1.00893162121359 1.00894455901363 1.00895715723303 1.00896942478483 1.0089813703481 1.00899300237414 1.00900432909241 1.00901535851639 1.00902609844919 1.00903655648915 1.00904674003516 1.0090566562919 1.00906631227496 1.00907571481579 1.00908487056654 1.00909378600473 1.0091024674379 1.00911092100802 1.00911915269584 1.00912716832516 1.00913497356688 1.0091425739431 1.00914997483095 1.00915718146644 1.00916419894814 1.0091710322408 1.00917768617887 1.0091841654699 1.00919047469787 1.00919661832645 1.00920260070218 1.00920842605747 1.00921409851367 1.00921962208394 1.00922500067613 1.00923023809549 1.00923533804742 1.00924030414004 1.00924513988678 1.00924984870885 1.00925443393767 1.00925889881721 1.00926324650629 1.00926748008084 1.00927160253604 1.00927561678845 1.0092795256781 1.00928333197046 1.00928703835841 1.00929064746417 1.00929416184112 1.00929758397561 1.00930091628876 1.00930416113812 1.00930732081937 1.00931039756792 1.00931339356053 1.00931631091681 1.00931915170075 1.00932191792215 1.00932461153806 1.00932723445418 1.00932978852617 1.009332275561 1.00933469731821 1.00933705551114 1.00933935180818 1.00934158783392 1.00934376517031 1.00934588535778 1.00934794989633 1.00934996024659 1.00935191783084 1.00935382403405 1.00935568020481 1.00935748765635 1.00935924766739 1.00936096148313 1.00936263031605 1.00936425534684 1.00936583772516 1.00936737857053 1.00936887897307 1.00937033999429 1.00937176266783 1.00937314800022 1.00937449697156 1.00937581053622 1.00937708962352 1.0093783351384 1.00937954796203 1.00938072895248 1.00938187894528 1.00938299875401 1.00938408917094
BantuKenya Sardinian source.fit.1date 0.962865748387829 -0.0980414944728674 NA 0.934280034012543 0.936252364725462 0.938172927338525 0.940043080617856 0.941864147665816 0.943637416857074 0.945364142750109 0.947045546974788 0.948682819096654 0.95027711745852 0.951829569999977 0.953341275055394 0.954813302130971 0.956246692661398 0.95764246074665 0.959001593869448 0.960325053593885 0.961613776245719 0.962868673574806 0.964090633400147 0.96528052023801 0.966439175913554 0.967567420156411 0.96866605118063 0.9697358462494 0.970777562224951 0.97179193610402 0.972779685539268 0.973741509347001 0.974678088001577 0.975590084116827 0.976478142914844 0.977342892682467 0.978184945215782 0.979004896252962 0.979803325895736 0.980580799019806 0.981337865674484 0.982075061471845 0.982792907965663 0.9834919130204 0.984172571170514 0.984835363970334 0.985480760334747 0.986109216870956 0.986721178201513 0.987317077278888 0.987897335691774 0.988462363963353 0.989012561841735 0.989548318582776 0.990070013225464 0.990578014860087 0.991072682889359 0.991554367282687 0.992023408823775 0.992480139351716 0.992924881995768 0.993357951403958 0.993779653965695 0.994190288028532 0.994590144109244 0.994979505099361 0.995358646465311 0.995727836443311 0.996087336229132 0.996437400162898 0.996778275909023 0.997110204631432 0.997433421164179 0.997748154177589 0.998054626340037 0.998353054475484 0.998643649716876 0.998926617655516 0.999202158486517 0.999470467150437 0.999731733471197 0.999986142290376 1.00023387359798 1.00047510265981 1.00071000014139 1.0009387322288 1.00116146074619 1.00137834327029 1.00158953324186 1.00179518007431 1.00199542925936 1.00219042246997 1.0023802976606 1.00256518916478 1.0027452277902 1.00292054091117 1.00309125255883 1.00325748350882 1.00341935136678 1.00357697065152 1.00373045287608 1.00387990662656 1.00402543763903 1.00416714887425 1.00430514059056 1.00443951041481 1.00457035341142 1.00469776214963 1.00482182676901 1.0049426350432 1.00506027244207 1.00517482219212 1.00528636533537 1.00539498078677 1.00550074538993 1.00560373397155 1.00570401939435 1.00580167260859 1.00589676270229 1.00598935695013 1.00607952086098 1.00616731822433 1.00625281115533 1.00633606013883 1.00641712407209 1.0064960603065 1.00657292468814 1.00664777159727 1.00672065398683 1.00679162341992 1.00686073010622 1.00692802293756 1.00699354952251 1.00705735622003 1.0071194881723 1.00717998933665 1.00723890251665 1.00729626939238 1.00735213054996 1.00740652551024 1.00745949275673 1.00751106976289 1.0075612930186 1.00761019805597 1.00765781947449 1.00770419096555 1.00774934533618 1.00779331453237 1.00783612966158 1.0078778210148 1.00791841808799 1.00795794960289 1.00799644352739 1.0080339270953 1.00807042682562 1.00810596854132 1.00814057738755 1.0081742778495 1.0082070937697 1.00823904836486 1.00827016424231 1.00830046341604 1.0083299673222 1.00835869683431 1.00838667227803 1.00841391344552 1.00844043960945 1.00846626953664 1.00849142150133 1.00851591329813 1.00853976225457 1.00856298524339 1.00858559869447 1.00860761860645 1.00862906055806 1.00864993971911 1.00867027086127 1.00869006836849 1.00870934624716 1.00872811813607 1.00874639731601 1.00876419671921 1.00878152893845 1.00879840623598 1.00881484055221 1.00883084351414 1.00884642644361 1.00886160036527 1.00887637601443 1.00889076384462 1.00890477403497 1.00891841649748 1.00893170088395 1.00894463659287 1.00895723277604 1.00896949834504 1.00898144197756 1.00899307212353 1.00900439701108 1.00901542465238 1.00902616284931 1.00903661919895 1.009046801099 1.00905671575298 1.00906637017536 1.00907577119647 1.00908492546738 1.00909383946458 1.00910251949459 1.00911097169836 1.00911920205571 1.00912721638947 1.00913502036964 1.00914261951742 1.00915001920907 1.00915722467976 1.00916424102723 1.00917107321544 1.00917772607804 1.00918420432182 1.00919051253004 1.00919665516564 1.00920263657444 1.00920846098819 1.00921413252755 1.00921965520506 1.00922503292791 1.00923026950075 1.00923536862838 1.00924033391834 1.00924516888348 1.00924987694447 1.00925446143219 1.00925892559007 1.00926327257644 1.00926750546673 1.00927162725562 1.00927564085921 1.00927954911707 1.00928335479422 1.00928706058312 1.00929066910554 1.00929418291446 1.00929760449584 1.00930093627039 1.00930418059529 1.00930733976584 1.0093104160171 1.00931341152547 1.00931632841023 1.00931916873501 1.00932193450931 1.00932462768985 1.00932725018203 1.00932980384121 1.00933229047407 1.00933471183985 1.00933706965162 1.00933936557752 1.00934160124185 1.00934377822632 1.00934589807111 1.00934796227597 1.0093499723013 1.00935192956915 1.00935383546426 1.00935569133501 1.00935749849441 1.00935925822099 1.00936097175972 1.00936264032292 1.00936426509105 1.00936584721361 1.00936738780994 1.00936888796997 1.00937034875504 1.00937177119864 1.00937315630713 1.00937450506043 1.00937581841278 1.00937709729334 1.00937834260691 1.00937955523452 1.00938073603408 1.00938188584101 1.00938300546875 1.00938409570943 1.00938515733438 1.00938619109468 1.0093871977217 1.0093881779276 1.00938913240588 1.0093900618318 1.00939096686292
BantuKenya Sardinian gen.fit.2date 0.964943990069872 -0.0887660659 -0.0507827234 0.913445028217614 0.916710057476203 0.919827298278189 0.922805061704844 0.925651138758037 0.928372834283306 0.930976998647847 0.93347005732273 0.935858038508706 0.938146598935692 0.940341047957357 0.942446370054131 0.944467245850434 0.94640807174484 0.948272978245371 0.95006584709591 0.951790327274058 0.953449849935359 0.955047642373883 0.956586741064427 0.958070003847334 0.959500121312781 0.960879627437679 0.96221090952474 0.963496217489993 0.964737672541932 0.96593727529264 0.967096913338492 0.96821836834561 0.969303322672823 0.970353365562789 0.97136999892982 0.972354642771115 0.973308640226288 0.974233262308444 0.975129712328508 0.975999130033062 0.97684259547461 0.977661132631912 0.978455712796892 0.979227257743494 0.979976642692849 0.980704699088179 0.981412217191951 0.98209994851697 0.982768608102327 0.983418876644398 0.984051402492403 0.984666803517405 0.985265668863053 0.985848560585803 0.986416015191859 0.986968545077575 0.987506639879634 0.988030767740879 0.988541376497306 0.989038894791347 0.98952373311624 0.989996284795952 0.990456926904861 0.990906021131077 0.991343914587062 0.991770940570954 0.992187419281777 0.992593658491511 0.992989954176783 0.993376591112805 0.993753843431942 0.994121975149203 0.994481240656759 0.994831885189456 0.995174145263182 0.995508249087807 0.9958344169563 0.996152861611543 0.996463788592238 0.996767396559227 0.997063877603456 0.997353417536723 0.997636196166299 0.997912387554409 0.99818216026353 0.998445677588363 0.998703097775322 0.998954574230284 0.999200255715342 0.999440286535213 0.999674806713934 0.999903952162442 1.00012785483758 1.00034664289303 1.0005604408227 1.00076936959695 1.00097354679213 1.00117308671379 1.001368100514 1.00155869630299 1.00174497925559 1.00192705171267 1.0021050132779 1.00227896091011 1.00244898901145 1.00261518951162 1.00277765194845 1.00293646354485 1.00309170928257 1.00324347197276 1.00339183232353 1.00353686900482 1.00367865871046 1.00381727621788 1.00395279444528 1.00408528450665 1.0042148157646 1.00434145588116 1.00446527086665 1.00458632512671 1.00470468150762 1.00482040133989 1.00493354448035 1.00504416935269 1.00515233298658 1.00525809105543 1.00536149791285 1.0054626066279 1.00556146901904 1.00565813568714 1.00575265604724 1.00584507835933 1.00593544975821 1.0060238162823 1.00611022290163 1.00619471354488 1.00627733112566 1.00635811756799 1.00643711383091 1.00651435993254 1.00658989497324 1.00666375715823 1.00673598381948 1.006806611437 1.00687567565957 1.00694321132476 1.00700925247855 1.00707383239426 1.00713698359111 1.00719873785211 1.0072591262416 1.00731817912227 1.00737592617172 1.00743239639857 1.00748761815818 1.00754161916798 1.0075944265223 1.00764606670695 1.00769656561334 1.00774594855225 1.00779424026728 1.00784146494797 1.00788764624251 1.00793280727027 1.00797697063388 1.00802015843109 1.00806239226633 1.008103693262 1.00814408206941 1.00818357887956 1.0082222034336 1.00825997503303 1.00829691254967 1.00833303443544 1.00836835873181 1.0084029030791 1.00843668472553 1.0084697205361 1.00850202700116 1.00853362024491 1.00856451603358 1.00859472978352 1.00862427656904 1.00865317113007 1.00868142787967 1.00870906091136 1.00873608400626 1.00876251064008 1.00878835398996 1.00881362694115 1.00883834209348 1.00886251176779 1.00888614801213 1.00890926260784 1.00893186707548 1.00895397268067 1.00897559043976 1.00899673112535 1.00901740527174 1.00903762318025 1.00905739492432 1.00907673035469 1.00909563910423 1.00911413059287 1.00913221403229 1.00914989843052 1.00916719259652 1.00918410514453 1.00920064449844 1.00921681889597 1.00923263639285 1.0092481048668 1.00926323202148 1.00927802539041 1.00929249234064 1.00930664007651 1.00932047564325 1.00933400593045 1.00934723767556 1.00936017746723 1.0093728317486 1.00938520682056 1.00939730884482 1.00940914384707 1.00942071771993 1.00943203622595 1.0094431050004 1.00945392955418 1.00946451527651 1.00947486743764 1.00948499119146 1.00949489157811 1.00950457352645 1.00951404185656 1.00952330128212 1.00953235641276 1.00954121175635 1.0095498717213 1.00955834061868 1.00956662266443 1.00957472198144 1.00958264260161 1.00959038846785 1.00959796343604 1.00960537127699 1.00961261567826 1.00961970024607 1.00962662850701 1.00963340390989 1.00964002982738 1.00964650955773 1.00965284632642 1.00965904328774 1.00966510352637 1.00967103005894 1.00967682583549 1.00968249374099 1.00968803659672 1.00969345716173 1.00969875813418 1.00970394215269 1.00970901179767 1.00971396959256 1.00971881800517 1.00972355944881 1.00972819628358 1.00973273081746 1.00973716530755 1.00974150196112 1.00974574293675 1.00974989034538 1.00975394625139 1.0097579126736 1.00976179158628 1.00976558492015 1.00976929456334 1.0097729223623 1.00977647012275 1.00977993961057 1.00978333255267 1.00978665063787 1.00978989551772 1.00979306880733 1.00979617208618 1.00979920689891 1.00980217475605 1.00980507713484 1.0098079154799 1.00981069120399 1.00981340568869 1.00981606028511 1.00981865631454 1.00982119506912 1.00982367781249
BantuSouthAfrica BantuKenya scaled.data NA NA NA 1.0840651477339 1.07577620769321 1.0727507011716 1.07358315314622 1.07206940738095 1.07270557357929 1.0665399502435 1.06249129957913 1.06021142279617 1.06088420699601 1.0600446966487 1.05825462927161 1.05117242777913 1.05342193418143 1.04777564648999 1.04939189500341 1.04611430000116 1.04675054595001 1.0473355987092 1.04346621319359 1.04042894510713 1.03887606450947 1.03895041747873 1.03634402320557 1.03596693362495 1.0329597843099 1.02637542746815 1.03517501187291 1.03049028201887 1.03078080895239 1.02864773826971 1.02617635389529 1.0268207889589 1.02520893417372 1.02168993349355 1.02274109212045 1.02522222895671 1.02210176383885 1.01858057042388 1.02194343370616 1.02329974247531 1.01845614938676 1.01612345875032 1.01646600620144 1.01329683042789 1.01825993737482 1.01578296562739 1.01523589635229 1.01446750530641 1.01471288772728 1.01129092665998 1.01123014840327 1.01218814207118 1.01542375789346 1.015624347075 1.01132422316487 1.01269846685683 1.00859522673034 1.01161148397894 1.00771487937546 1.00704927601711 1.01017320798031 1.00603597915183 1.00697758329735 1.00559808079809 1.00594571525074 1.00802847307394 1.00542470828209 1.00656051223022 1.00476509115348 1.00678054901106 1.00352826847508 1.00415996299007 1.00547990117802 1.00858045863785 1.0037346992247 1.00183188092641 0.999925456411506 1.0008264493974 1.00203095606829 1.0007505689921 1.00066525284767 1.00265624116873 1.00157758650359 1.00080270008487 1.00126325182647 0.999000537685619 1.00198461748331 1.00297489401743 1.00311518261853 0.99888344103449 1.00128237332962 1.00060884313691 0.998865370606126 0.999475212281035 1.00262803425348 0.99809836330651 0.999256273120272 0.997198156172717 1.00097959156209 1.00320952368853 0.998796476876768 0.997551078626432 1.00216598523939 0.995097773677295 0.995148397125137 0.996327407502398 0.998322681042422 1.00262277830294 1.00124595159111 0.996770285327084 0.999569384048139 0.998852063429989 0.996503937937663 0.998975939506714 0.996567440713224 1.0002144634954 0.996909818054699 1.0021325534023 0.997202073568987 0.996940067728213 0.996494312616832 0.99819328581723 0.99876729422066 0.998965740278554 0.996711762013453 0.995543913156827 0.995443364223125 0.997895907092776 0.99690474698301 0.995606288205566 0.993054537410919 0.998006876778462 0.997814137995661 0.994426071343586 0.997217224967488 0.995550765701949 0.998328501211263 0.991031493070704 0.993767745434494 0.995650111542423 0.992125516526803 0.992714662162434 0.99905230973811 0.995485875160641 0.987773230330531 0.992930942874569 0.990378198481105 0.993627666873345 0.987614715009269 0.990849743305138 0.992431018930943 0.997871741149127 0.991434516117481 0.993773939747953 0.989142560251108 0.98923327350691 0.992042487112486 0.990568596818483 0.993176962788469 0.991656558635135 0.994997139695981 0.988476126822008 0.988879951851235 0.985283412173021 0.988498389905889 0.99085400072095 0.987575604581743 0.99133037951764 0.992301606849057 0.988327073016683 0.993142020626663 0.994318016285149 0.98628841012598 0.983847499008704 0.984410500846357 0.986947759582404 0.989297515002115 0.991924912196059 0.992249917967214 0.988532028293113 0.989261412345875 0.982627404740207 0.987435919435806 0.992305437975572 0.988187051056853 0.986878962648792 0.992855190275623 0.984918950160525 0.989117303167069 0.991274699823677 0.989560361561175 0.988159364671563 0.987243709233088 0.992728491434738 0.98581003953311 0.99056176757272 0.987490678458706 0.989362451714949 0.98898646760953 0.986460088649835 0.98643269001686 0.988911368920976 0.989678723663501 0.987538066668757 0.987699850091451 0.98650319267797 0.989916113011023 0.990491237918019 0.986925682009722 0.985203989171616 0.986534478171717 0.983484700008672 0.9915970276137 0.989756648522086 0.984754775780319 0.995956649242847 0.988702031448113 0.987845266353858 0.984496653616118 0.989268105804826 0.991891592012797 0.989768511589494 0.989566336883844 0.98889511380595 0.989825440627629 0.986482675357803 0.991951439735595 0.987722436687092 0.989535941091996 0.984550468997337 0.991428756333841 0.988581573753663 0.986310173911856 0.988201089623441 0.987322937921243 0.991331127449752 0.983947982440058 0.996175486711884 0.998304889018408 0.99278354927071 0.988143502350613 0.992811553123392 0.988636758736132 0.988123746820216 0.996130922122905 0.991336337496982 0.989299418813312 0.991275287035385 0.995421862306594 0.995459579747565 0.989770253257745 0.994138778246314 0.992503575712099 0.989710781379812 0.995021933820831 0.98927980973639 0.994880846500664 0.997206937184734 0.990217870461833 0.995915967200003 0.991674833856767 0.98678709937921 0.99187250366954 0.998257628208429 0.987382134285956 0.992549314504951 0.994267101156318 0.993132639164885 0.996008399865606 0.997080156476759 0.998662919234485 0.997133153094503 0.990994464579185 0.992681053667392 1.00022003935541 0.995404624206876 0.992830143437008 0.993235033369538 0.998110885175726 0.994772996710184 0.997006149060867 0.986972412183871 0.995638218343318 0.99653792093352 0.998570175200921 0.9937493581571 0.995200858263819 0.995172030508471 0.998675059336674 0.992128393736646
BantuSouthAfrica BantuKenya gen.fit.1date 0.969763636946208 0.1134170407 NA 1.07803726269538 1.07575561741985 1.07353385887614 1.07137041520701 1.06926375581201 1.06721239026466 1.06521486725791 1.06326977357743 1.0613757331018 1.05953140582883 1.05773548692766 1.0559867058155 1.05428382525878 1.05262564049782 1.05101097839446 1.04943869660209 1.04790768275748 1.0464168536938 1.04496515467424 1.04355155864589 1.04217506551305 1.0408347014297 1.03952951811055 1.03825859216008 1.0370210244193 1.03581593932962 1.03464248431336 1.0334998291706 1.03238716549182 1.03130370608596 1.0302486844235 1.02922135409415 1.02822098827878 1.0272468792352 1.02629833779745 1.02537469288824 1.02447529104413 1.02359949595328 1.02274668800521 1.02191626385249 1.02110763598381 1.02032023230841 1.01955349575127 1.01880688385902 1.01807986841616 1.01737193507135 1.01668258297351 1.01601132441749 1.01535768449902 1.01472120077872 1.01410142295494 1.01349791254517 1.01291024257582 1.01233799728017 1.01178077180417 1.01123817192006 1.01070981374745 1.0101953234817 1.00969433712952 1.00920650025137 1.00873146771078 1.00826890343011 1.00781848015284 1.00737987921198 1.00695279030465 1.00653691127255 1.00613194788817 1.00573761364666 1.00535362956309 1.00497972397511 1.00461563235072 1.00426109710115 1.00391586739861 1.00357969899882 1.00325235406823 1.00293360101574 1.00262321432886 1.00232097441417 1.00202666744195 1.00174008519491 1.00146102492088 1.00118928918935 1.00092468575181 1.00066702740572 1.00041613186209 1.00017182161649 0.999933923823475 0.99970227017432 0.999476696777915 0.999257044044832 0.999043156574413 0.998834883044827 0.998632076106015 0.998434592275438 0.998242291836568 0.998055038740042 0.997872700507405 0.997695148137389 0.997522256014644 0.997353901820865 0.99718996644826 0.997030333915277 0.996874891284552 0.996723528583008 0.996576138724048 0.996432617431799 0.99629286316733 0.996156777056824 0.996024262821618 0.995895226710093 0.995769577431346 0.9956472260906 0.995528086126316 0.995412073248948 0.995299105381315 0.995189102600528 0.995081987081447 0.994977683041624 0.994876116687683 0.994777216163119 0.994680911497452 0.994587134556734 0.994495818995337 0.994406900209019 0.994320315289217 0.99423600297854 0.994153903627429 0.994073959151957 0.993996112992737 0.993920310074906 0.993846496769158 0.993774620853807 0.993704631477838 0.99363647912493 0.993570115578426 0.993505493887221 0.993442568332542 0.993381294395604 0.993321628726117 0.99326352911161 0.993206954447571 0.993151864708368 0.993098220918923 0.993045985127149 0.992995120377091 0.992945590682784 0.992897361002791 0.992850397215416 0.992804666094561 0.992760135286217 0.992716773285577 0.992674549414748 0.992633433801041 0.992593397355844 0.992554411754037 0.992516449413954 0.992479483477873 0.992443487793006 0.992408436893005 0.992374305979941 0.992341070906761 0.992308708160202 0.992277194844159 0.992246508663485 0.992216627908217 0.992187531438218 0.992159198668218 0.992131609553253 0.992104744574484 0.992078584725385 0.992053111498296 0.992028306871334 0.992004153295636 0.991980633682951 0.991957731393541 0.991935430224419 0.991913714397879 0.991892568550332 0.991871977721445 0.991851927343548 0.991832403231331 0.99181339157181 0.991794878914552 0.991776852162159 0.991759298561004 0.991742205692205 0.991725561462843 0.991709354097401 0.991693572129438 0.991678204393473 0.99166324001709 0.99164866841324 0.991634479272756 0.991620662557057 0.991607208491046 0.991594107556195 0.991581350483811 0.991568928248476 0.991556832061666 0.99154505336553 0.991533583826836 0.991522415331075 0.991511539976723 0.991500950069648 0.991490638117666 0.991480596825242 0.99147081908833 0.991461297989341 0.991452026792259 0.991442998937864 0.991434208039099 0.99142564787655 0.991417312394045 0.991409195694367 0.991401292035087 0.991393595824496 0.991386101617656 0.991378804112537 0.991371698146277 0.991364778691522 0.991358040852874 0.991351479863424 0.99134509108138 0.991338869986786 0.99133281217832 0.991326913370184 0.991321169389069 0.991315576171203 0.991310129759479 0.99130482630065 0.991299662042608 0.991294633331725 0.991289736610272 0.991284968413901 0.991280325369191 0.991275804191266 0.991271401681467 0.991267114725092 0.991262940289191 0.991258875420419 0.991254917242949 0.991251062956438 0.99124730983404 0.991243655220484 0.991240096530192 0.99123663124545 0.991233256914626 0.991229971150438 0.991226771628261 0.991223656084487 0.991220622314921 0.991217668173221 0.991214791569381 0.991211990468252 0.9912092628881 0.991206606899209 0.991204020622511 0.991201502228257 0.991199049934725 0.991196662006959 0.99119433675554 0.99119207253539 0.991189867744612 0.991187720823352 0.9911856302527 0.991183594553612 0.991181612285864 0.991179682047036 0.991177802471514 0.99117597222953 0.99117419002622 0.991172454600703 0.991170764725195 0.991169119204137 0.99116751687335 0.991165956599212 0.991164437277855 0.991162957834384 0.991161517222118 0.991160114421847 0.991158748441113 0.991157418313508 0.991156123097989 0.991154861878212 0.991153633761885 0.991152437880136 0.991151273386899 0.991150139458314 0.991149035292146 0.991147960107215 0.991146913142845
BantuSouthAfrica BantuKenya source.fit.1date 0.969763636946208 0.0962786493334639 NA 1.06490143681874 1.06296456980035 1.06107854006018 1.05924201326356 1.05745369009829 1.05571230535546 1.05401662703432 1.05236545547062 1.05075762248794 1.04919199057117 1.04766745206174 1.046182928374 1.04473736923212 1.04332975192703 1.04195908059289 1.0406243855025 1.03932472238127 1.03805917173916 1.03682683822011 1.03562684996864 1.03445835801302 1.0333205356646 1.03221257793298 1.03113370095649 1.03008314144759 1.0290601561529 1.02806402132732 1.02709403222203 1.02614950258585 1.02522976417976 1.02433416630412 1.02346207533834 1.02261287429254 1.0217859623711 1.02098075454758 1.02019668115083 1.01943318746195 1.01868973332184 1.01796579274907 1.0172608535677 1.01657441704499 1.0159059975385 1.01525512215255 1.01462133040361 1.01400417389456 1.01340321599743 1.01281803154449 1.01224820652746 1.01169333780463 1.01115303281559 1.01062690930354 1.01011459504484 1.00961572758567 1.0091299539856 1.00865693056787 1.00819632267628 1.00774780443841 1.00731105853505 1.00688577597574 1.00647165588013 1.00606840526514 1.00567573883767 1.00529337879274 1.00492105461698 1.00455850289722 1.00420546713414 1.00386169756081 1.00352695096597 1.00320099052198 1.00288358561722 1.00257451169302 1.0022735500847 1.00198048786692 1.00169511770305 1.00141723769843 1.00114665125758 1.00088316694509 1.00062659835019 1.00037676395486 1.00013348700542 0.999896595387464 0.99966592150412 0.999441302157448 0.999222578432991 0.999009595587351 0.998802202938704 0.998600253760199 0.998403605176148 0.998212118060946 0.998025656940643 0.997844089897095 0.997667288474637 0.997495127589201 0.997327485439821 0.997164243422465 0.997005286046117 0.996850500851076 0.99669977832939 0.996553011847379 0.996410097570197 0.996270934388368 0.996135423846255 0.9960034700724 0.995874979711702 0.995749861859368 0.995628027996595 0.995509391927951 0.995393869720389 0.995281379643868 0.995171842113527 0.995065179633386 0.994961316741512 0.994860179956636 0.994761697726163 0.994665800375552 0.994572420059022 0.99448149071155 0.994392948002135 0.994306729288282 0.994222773571683 0.994141021455065 0.994061415100163 0.993983898186805 0.993908415873064 0.993834914756456 0.993763342836164 0.993693649476243 0.993625785369799 0.993559702504107 0.993495354126635 0.993432694711977 0.993371679929639 0.993312266612676 0.993254412727153 0.993198077342409 0.993143220602095 0.993089803695979 0.993037788832488 0.992987139211971 0.992937819000662 0.992889793305333 0.992843028148601 0.992797490444897 0.99275314797705 0.992709969373503 0.992667924086112 0.992626982368533 0.992587115255183 0.992548294540741 0.992510492760197 0.99247368316942 0.992437839726236 0.992402937072005 0.992368950513679 0.992335856006333 0.992303630136153 0.992272250103872 0.992241693708637 0.992211939332309 0.992182965924159 0.992154752985983 0.992127280557597 0.992100529202714 0.992074479995194 0.992049114505658 0.992024414788441 0.992000363368906 0.991976943231072 0.991954137805581 0.991931930957974 0.991910306977275 0.991889250564877 0.991868746823719 0.991848781247744 0.991829339711639 0.991810408460841 0.991791974101804 0.991774023592525 0.991756544233319 0.991739523657828 0.991722949824278 0.991706811006958 0.991691095787922 0.991675793048915 0.991660891963503 0.991646381989415 0.991632252861086 0.991618494582393 0.991605097419582 0.991592051894383 0.991579348777304 0.991566979081101 0.991554934054419 0.991543205175602 0.991531784146663 0.991520662887414 0.991509833529749 0.991499288412078 0.991489020073905 0.991479021250551 0.991469284868016 0.991459804037969 0.991450572052882 0.991441582381279 0.991432828663116 0.991424304705284 0.991416004477223 0.99140792210666 0.991400051875453 0.991392388215544 0.991384925705021 0.991377659064281 0.991370583152298 0.99136369296298 0.991356983621634 0.991350450381512 0.991344088620455 0.991337893837623 0.99133186165031 0.991325987790845 0.991320268103568 0.991314698541896 0.991309275165458 0.991303994137304 0.991298851721194 0.991293844278955 0.991288968267905 0.991284220238347 0.991279596831128 0.991275094775265 0.991270710885629 0.99126644206069 0.991262285280326 0.991258237603683 0.991254296167098 0.991250458182069 0.991246720933287 0.99124308177671 0.991239538137694 0.991236087509175 0.99123272744989 0.991229455582652 0.991226269592671 0.991223167225911 0.991220146287499 0.991217204640172 0.991214340202763 0.99121155094873 0.991208834904722 0.991206190149184 0.991203614810994 0.991201107068143 0.991198665146447 0.991196287318284 0.991193971901382 0.991191717257622 0.991189521791879 0.9911873839509 0.991185302222197 0.991183275132981 0.991181301249121 0.991179379174127 0.991177507548161 0.991175685047082 0.991173910381498 0.991172182295863 0.991170499567587 0.991168861006166 0.991167265452345 0.991165711777297 0.991164198881822 0.991162725695573 0.991161291176293 0.991159894309085 0.991158534105689 0.991157209603782 0.991155919866303 0.991154663980782 0.991153441058703 0.991152250234867 0.991151090666787 0.991149961534088 0.991148862037927 0.991147791400429 0.991146748864136 0.99114573369147 0.991144745164213 0.991143782583 0.99114284526682 0.991141932552537 0.991141043794421
BantuSouthAfrica BantuKenya gen.fit.2date 0.971405070741582 0.0864457687 0.0454941956 1.08253183739958 1.07948461819457 1.07657249298259 1.0737879567146 1.0711239715722 1.06857393654828 1.0661316590397 1.06379132831811 1.06154749075395 1.05939502667736 1.05732912876678 1.05534528186419 1.0534392441218 1.05160702939199 1.04984489077772 1.04814930526654 1.04651695937611 1.04494473574408 1.04342970059973 1.04196909205878 1.0405603091868 1.03920090178022 1.03788856081733 1.03662110953489 1.0353964950889 1.03421278076072 1.03306813867258 1.03196084297853 1.0308892634996 1.02985185977357 1.02884717549205 1.02787383329913 1.0269305299279 1.02601603165224 1.02512917003335 1.02426883794128 1.02343398583356 1.02262361827377 1.02183679067439 1.02107260624903 1.0203302131603 1.01960880185051 1.01890760254301 1.01822588290315 1.0175629458482 1.01691812749657 1.01629079524712 1.0156803459801 1.01508620437167 1.01450782131465 1.01394467243848 1.01339625672197 1.01286209519277 1.01234172970787 1.01183472180985 1.01134065165406 1.01085911700199 1.01038973227655 1.00993212767534 1.00948594833808 1.00905085356468 1.00862651608076 1.00821262134747 1.00780886691283 1.00741496180192 1.0070306259433 1.0066555896296 1.00628959300979 1.00593238561132 1.00558372589019 1.00524338080711 1.00491112542811 1.00458674254817 1.00427002233621 1.00396076200032 1.00365876547177 1.00336384310673 1.00307581140459 1.0027944927418 1.00251971512028 1.00225131192954 1.00198912172162 1.00173298799805 1.0014827590082 1.00123828755811 1.00099943082945 1.00076605020769 1.00053801111925 1.00031518287674 1.00009743853213 0.999884654737151 0.999676711610606 0.999473492612177 0.999274884422301 0.999080776827808 0.998891062612967 0.998705637455628 0.998524399828167 0.998347250902975 0.998174094462212 0.998004836811605 0.997839386698047 0.997677655230809 0.997519555806138 0.997365004035082 0.997213917674351 0.99706621656005 0.996921822544147 0.996780659433512 0.996642652931398 0.996507730581251 0.996375821712698 0.996246857389642 0.996120770360315 0.99599749500923 0.995876967310904 0.995759124785291 0.995643906454825 0.995531252803002 0.995421105734434 0.995313408536285 0.995208105841052 0.995105143590609 0.995004469001459 0.994906030531152 0.994809777845799 0.994715661788651 0.994623634349684 0.994533648636147 0.994445658844051 0.994359620230525 0.994275489087042 0.994193222713446 0.994112779392771 0.994034118366805 0.993957199812381 0.993881984818359 0.993808435363277 0.993736514293638 0.993666185302824 0.993597412910596 0.993530162443174 0.993464400013862 0.993400092504213 0.993337207545702 0.993275713501902 0.993215579451127 0.993156775169552 0.993099271114769 0.993043038409781 0.992988048827411 0.99293427477512 0.992881689280209 0.99283026597541 0.992779979084834 0.992730803410285 0.992682714317909 0.992635687725187 0.992589700088242 0.992544728389474 0.992500750125488 0.992457743295324 0.992415686388979 0.992374558376198 0.992334338695552 0.992295007243763 0.992256544365302 0.992218930842223 0.992182147884252 0.992146177119102 0.992111000583027 0.99207660071159 0.992042960330658 0.992010062647603 0.991977891242713 0.9919464300608 0.991915663403011 0.991885575918822 0.991856152598219 0.99182737876407 0.99179924006466 0.991771722466404 0.991744812246734 0.991718495987138 0.991692760566369 0.991667593153803 0.991642981202951 0.991618912445122 0.991595374883225 0.991572356785719 0.991549846680691 0.991527833350082 0.99150630582403 0.991485253375347 0.991464665514129 0.991444531982471 0.991424842749315 0.991405588005411 0.991386758158388 0.991368343827937 0.991350335841107 0.9913327252277 0.991315503215777 0.991298661227253 0.991282190873607 0.991266083951673 0.991250332439534 0.991234928492505 0.991219864439208 0.991205132777727 0.991190726171863 0.991176637447459 0.991162859588814 0.991149385735174 0.991136209177304 0.991123323354136 0.991110721849486 0.991098398388853 0.991086346836285 0.99107456119131 0.991063035585943 0.991051764281757 0.991040741667016 0.991029962253877 0.991019420675645 0.991009111684104 0.99099903014689 0.990989171044936 0.990979529469965 0.990970100622044 0.990960879807188 0.990951862435021 0.990943044016487 0.990934420161608 0.990925986577302 0.990917739065235 0.990909673519734 0.99090178592574 0.990894072356801 0.990886528973124 0.990879152019654 0.990871937824206 0.990864882795635 0.990857983422044 0.990851236269039 0.990844637978014 0.990838185264479 0.990831874916424 0.990825703792716 0.99081966882154 0.990813766998863 0.990807995386942 0.990802351112857 0.990796831367084 0.990791433402092 0.990786154530976 0.990780992126121 0.99077594361789 0.990771006493346 0.990766178294999 0.990761456619587 0.990756839116873 0.990752323488477 0.990747907486735 0.990743588913573 0.99073936561942 0.990735235502131 0.990731196505946 0.990727246620461 0.990723383879631 0.990719606360792 0.990715912183697 0.990712299509589 0.990708766540279 0.990705311517253 0.990701932720796 0.990698628469137 0.99069539711761 0.990692237057837 0.990689146716927 0.99068612455669 0.990683169072876 0.990680278794423 0.990677452282725 0.990674688130916 0.990671984963173 0.990669341434023 0.990666756227683 0.990664228057399 0.990661755664804 0.990659337819298
BantuSouthAfrica BantuSouthAfrica scaled.data NA NA NA 1.08621957486845 1.07718324777602 1.0747875433188 1.07501502461747 1.07360449116167 1.07505214429835 1.06853100752434 1.06400712075618 1.06197499545147 1.06273771316391 1.0612507838152 1.06028518268635 1.05288659732391 1.05528783114409 1.04985968789798 1.05112651156886 1.04732229944873 1.04827898486316 1.04861646524435 1.04489090719943 1.04142992975523 1.0403834719719 1.03999149022683 1.03731588837776 1.03664411753807 1.03366163701916 1.02771420234924 1.03571397481829 1.03037940591643 1.03202229486232 1.02987244905664 1.02704334718527 1.02825479989076 1.02583169631117 1.02178257909894 1.0230621119985 1.02592661858269 1.02280333809497 1.01901901235991 1.02265207935555 1.02340766791748 1.01916588081578 1.0166606360361 1.01697221452216 1.01364132618515 1.01909074896467 1.01587643205872 1.01536486741024 1.01501151647306 1.01501052152484 1.01120759245249 1.01128891684997 1.01176618511687 1.01536259828287 1.01630748220196 1.01141337574083 1.01262735593418 1.00972503520102 1.01171789954212 1.00890984342089 1.0078537654938 1.01064898544991 1.00632746290587 1.00726808508409 1.00603394097871 1.00588931487268 1.00803939014398 1.00544734727047 1.00627003113868 1.00529307067561 1.0069329481465 1.00450297561146 1.00411048083763 1.00568526727428 1.00869238798818 1.00325579882685 1.00230901774894 1.00069205729966 1.00104835516029 1.00240134750998 1.00040326850021 1.00173938443304 1.00218939183988 1.00163082487246 1.00073525425075 1.00129615925783 0.998696462219798 1.00151910256177 1.00211660385881 1.00274903368184 0.99939599306096 1.00086771835138 1.00077140159333 0.998501624845464 0.999020198938087 1.00331238886096 0.998647839921367 0.998969150846228 0.997386592698088 1.00164930250749 1.00335795452537 0.997966994452553 0.997727418541554 1.00219129770719 0.995266628569911 0.995235023715987 0.996490157549957 0.998587722665519 1.00234042044181 1.00039806597141 0.996544031186036 0.999294420042525 0.998403809630345 0.996585220907387 0.998708046404463 0.995914925152975 0.999824893165591 0.996800636889765 1.00224893828905 0.998174531317243 0.997976642750239 0.997299502433263 0.99751934229428 0.998317195937417 0.999117250491509 0.996603663111274 0.995589612536547 0.995065802861327 0.997186857135806 0.997086848854776 0.995387607041415 0.993189671429461 0.997880138510651 0.997482832050224 0.99527151091141 0.997455284363164 0.996376507198258 0.99790985916242 0.990162380648607 0.992263973646483 0.996188966075748 0.992815146820003 0.99261109638572 0.998076241493484 0.995743727266537 0.987039861453882 0.992266096592736 0.991381851550676 0.993741676548893 0.988541840225232 0.990084589376808 0.992686681764201 0.997818593200677 0.991093033804868 0.993057238187319 0.988525502470652 0.989157557591389 0.992541756454642 0.989811278471511 0.993539492385528 0.991167157864112 0.995521752655661 0.989248736571559 0.989851014028055 0.984835971005849 0.988899319275052 0.990715520904598 0.987675282367767 0.991743249418411 0.991585862298214 0.987449869887523 0.992197049465938 0.993130716997249 0.986161674852666 0.983893043613479 0.98419394246312 0.986685114324794 0.990390457940507 0.992474846793329 0.991838541592847 0.988612371684964 0.989224443753345 0.983566728095687 0.986467999457863 0.99193849509161 0.987291770583125 0.986034684847022 0.992615452813574 0.985004412685122 0.989482621888005 0.991236560116324 0.988954880060357 0.987257461691337 0.987321632577969 0.992950221117137 0.986466402878478 0.990874102464508 0.988454406291478 0.989403758865154 0.988875173248311 0.985559998399706 0.986411342791373 0.988724068176186 0.988549973482786 0.986280419251946 0.987105185810697 0.986645574362293 0.990122494912919 0.990760954041101 0.987288821840371 0.984740121445945 0.986077953887798 0.983021660553058 0.990603620515181 0.988980189151437 0.984182389938209 0.994649905459455 0.988232739698211 0.987313191530796 0.984684227190178 0.988811332683567 0.991703196457287 0.990286250893917 0.988795185225006 0.987089537257268 0.988361180173107 0.985204011496858 0.991259834465013 0.98566268919949 0.989512579652835 0.985043610230383 0.991539089693087 0.989481924627485 0.985399311461471 0.987477305099442 0.987409896263945 0.991443283978415 0.984089977710122 0.995771284904507 0.998862169551131 0.993265329156542 0.987632724993021 0.994149197878636 0.988864484860021 0.988772609336582 0.995520708544396 0.991983499152948 0.989046926589652 0.989903432064774 0.994578862251657 0.996345299558808 0.990145605004702 0.993333933177998 0.992502666096339 0.990094192596904 0.994893023508401 0.989640619452218 0.993720110920638 0.995446319388664 0.989435758833887 0.996030229882462 0.991955370236435 0.987260921734007 0.992534495091264 0.999096843113061 0.987034719240766 0.991780528972708 0.993677648763843 0.994030050611547 0.995290937099921 0.995915842613979 0.997725536779149 0.995963450439799 0.989235311387662 0.992673215782681 0.998893234297291 0.99415695587584 0.992224203988598 0.993150766270715 0.997716800125214 0.995279429990791 0.998187572940008 0.987595812982432 0.996110884581419 0.996193228260399 0.999661997931947 0.993371797450753 0.993398968281194 0.994264654390676 0.998859147624803 0.992763981608452
BantuSouthAfrica BantuSouthAfrica gen.fit.1date 0.971198312056258 0.1164580571 NA 1.08016051062532 1.07781768829307 1.07553635841725 1.07331490699491 1.07115176238607 1.06904539420189 1.06699431222189 1.06499706533965 1.06305224053621 1.06115846188033 1.05931438955511 1.05751871891001 1.05577017953791 1.05406753437626 1.05240957883192 1.05079513992888 1.04922307547846 1.0476922732712 1.04620165028996 1.04475015194378 1.0433367513217 1.04196044846626 1.04062026966608 1.03931526676693 1.03804451650095 1.03680711983344 1.03560220132684 1.03442890852132 1.03328641133174 1.0321739014603 1.03109059182479 1.03003571600162 1.02900852768369 1.02800830015235 1.02703432576323 1.02608591544564 1.02516239821506 1.02426312069838 1.02338744667171 1.02253475661024 1.02170444724991 1.02089593116066 1.02010863633079 1.0193420057623 1.0185954970768 1.0178685821318 1.01716074664706 1.01647148984074 1.01580032407512 1.01514677451155 1.0145103787746 1.01389068662485 1.01328725964041 1.01269967090672 1.01212750471451 1.01157035626571 1.01102783138706 1.01049954625123 1.00998512710525 1.00948421000614 1.00899644056337 1.00852147368817 1.00805897334937 1.00760861233566 1.00717007202412 1.00674304215477 1.00632722061106 1.00592231320618 1.00552803347485 1.00514410247073 1.00477024856901 1.00440620727426 1.00405172103333 1.00370653905309 1.00337041712302 1.00304311744245 1.00272440845229 1.00241406467124 1.00211186653621 1.00181760024707 1.00153105761529 1.00125203591672 1.00098033774816 1.00071577088767 1.00045814815859 1.00020728729711 0.999963010823359 0.999725145915782 0.999493524288911 0.999267982074297 0.999048359704571 0.998834501800556 0.998626257061341 0.998423478157233 0.998226021625529 0.998033747769014 0.997846520557131 0.997664207529739 0.997486679703401 0.997313811480131 0.997145480558535 0.996981567847283 0.996821957380857 0.996666536237505 0.99651519445935 0.996367824974601 0.996224323521796 0.996084588576043 0.995948521277189 0.995816025359884 0.995687007085468 0.995561375175655 0.995439040747958 0.995319917252803 0.995203920412297 0.995090968160603 0.99498098058588 0.994873879873748 0.994769590252233 0.994668037938161 0.994569151084957 0.994472859731818 0.99437909575421 0.994287792815679 0.994198886320913 0.994112313370044 0.994028012714149 0.993945924711915 0.993865991287444 0.993788155889168 0.993712363449836 0.993638560347557 0.993566694367863 0.993496714666767 0.993428571734794 0.993362217361953 0.993297604603628 0.993234687747366 0.993173422280536 0.993113764858841 0.993055673275644 0.992999106432117 0.992944024308159 0.992890387934081 0.992838159363041 0.992787301644193 0.992737778796546 0.992689555783509 0.992642598488101 0.992596873688817 0.992552349036121 0.99250899302956 0.992466774995482 0.992425665065329 0.992385634154508 0.992346653941816 0.992308696849399 0.992271736023246 0.992235745314187 0.992200699259394 0.992166573064364 0.992133342585383 0.992100984312438 0.99206947535259 0.992038793413773 0.992008916789025 0.991979824341132 0.991951495487668 0.991923910186443 0.991897048921313 0.991870892688379 0.991845422982543 0.99182062178441 0.991796471547545 0.991772955186056 0.99175005606251 0.991727757976156 0.991706045151469 0.991684902226986 0.99166431424444 0.991644266638176 0.991624745224845 0.991605736193371 0.991587226095182 0.991569201834689 0.991551650660029 0.991534560154037 0.991517918225464 0.991501713100422 0.991485933314055 0.991470567702426 0.99145560539462 0.991441035805053 0.991426848625983 0.991413033820216 0.991399581614007 0.991386482490144 0.991373727181214 0.991361306663048 0.991349212148336 0.991337435080409 0.991325967127189 0.991314800175288 0.991303926324275 0.991293337881079 0.991283027354553 0.991272987450172 0.99126321106487 0.991253691282016 0.991244421366523 0.991235394760079 0.991226605076511 0.991218046097263 0.991209711767 0.991201596189322 0.991193693622592 0.991185998475876 0.991178505304985 0.991171208808625 0.991164103824648 0.991157185326393 0.99115044841914 0.991143888336638 0.991137500437738 0.991131280203107 0.991125223232033 0.991119325239309 0.991113582052204 0.991107989607509 0.991102543948661 0.991097241222948 0.991092077678778 0.991087049663032 0.99108215361847 0.991077386081223 0.991072743678337 0.99106822312539 0.991063821224165 0.991059534860391 0.991055361001536 0.991051296694665 0.991047339064348 0.991043485310628 0.991039732707037 0.991036078598671 0.991032520400309 0.991029055594586 0.991025681730207 0.991022396420221 0.991019197340326 0.991016082227224 0.991013048877027 0.991010095143688 0.991007218937491 0.991004418223567 0.991001691020459 0.990999035398714 0.990996449479525 0.990993931433398 0.990991479478855 0.990989091881181 0.990986766951189 0.99098450304403 0.990982298558028 0.990980151933545 0.99097806165188 0.990976026234193 0.990974044240461 0.990972114268456 0.990970234952754 0.990968404963772 0.990966623006821 0.990964887821198 0.990963198179287 0.990961552885696 0.990959950776405 0.990958390717949 0.990956871606612 0.99095539236765 0.990953951954525 0.990952549348167 0.990951183556258 0.990949853612521 0.990948558576044 0.99094729753061 0.99094606958405 0.990944873867612 0.990943709535346 0.990942575763508 0.990941471749973 0.990940396713668
BantuSouthAfrica BantuSouthAfrica source.fit.1date 0.971198312056258 0.0989470875984239 NA 1.06673911992677 1.06474857112012 1.06281026858675 1.06092284100981 1.05908495306567 1.05729530447915 1.05555262910364 1.05385569402526 1.05220329869065 1.05059427405759 1.04902748176787 1.04750181334202 1.04601618939496 1.04456955887245 1.04316089830744 1.04178921109599 1.04045352679221 1.03915290042164 1.03788641181275 1.03665316494591 1.03545228731944 1.03428292933238 1.03314426368341 1.03203548478549 1.03095580819599 1.02990447006167 1.02888072657826 1.02788385346428 1.02691314544856 1.02596791577131 1.02504749569826 1.02415123404749 1.02327849672879 1.02242866629501 1.02160114150524 1.02079533689945 1.02001068238428 1.01924662282969 1.01850261767625 1.01777814055268 1.01707267890346 1.0163857336262 1.01571681871852 1.01506546093426 1.01443119944861 1.01381358553211 1.01321218223317 1.01262656406896 1.01205631672436 1.01150103675886 1.0109603313211 1.01043381787098 1.00992112390899 1.00942188671266 1.00893575307998 1.00846237907948 1.00800142980693 1.00755257914838 1.00711550954944 1.00668991179065 1.00627548476865 1.00587193528322 1.00547897782981 1.00509633439755 1.00472373427258 1.00436091384649 1.00400761642986 1.00366359207065 1.00332859737734 1.00300239534675 1.00268475519637 1.00237545220107 1.00207426753412 1.00178098811238 1.00149540644553 1.00121732048928 1.00094653350246 1.00068285390775 1.00042609515624 1.00017607559538 0.99993261834047 0.999695551149563 0.999464706301557 0.999239920477561 0.99902103464534 0.998807893946805 0.998600347588455 0.998398248734691 0.998201454403934 0.998009825367465 0.997823226050926 0.997641524438402 0.997464591979022 0.997292303496013 0.997124537098137 0.996961174093454 0.996802098905355 0.996647198990788 0.996496364760639 0.996349489502196 0.996206469303655 0.996067202980604 0.995931592004433 0.995799540432631 0.995670954840905 0.995545744257087 0.99542382009677 0.995305096100636 0.995189488273433 0.995076914824544 0.994967296110124 0.994860554576756 0.994756614706579 0.994655402963861 0.994556847742979 0.99446087931775 0.994367429792109 0.99427643305207 0.994187824718953 0.994101542103833 0.994017524163195 0.993935711455742 0.993856046100345 0.993778471735087 0.993702933477395 0.993629377885207 0.993557752919165 0.993488007905794 0.993420093501659 0.993353961658446 0.993289565588975 0.993226859734098 0.993165799730465 0.993106342379139 0.99304844561503 0.992992068477141 0.992937171079584 0.992883714583363 0.992831661168895 0.992780974009255 0.992731617244119 0.992683555954397 0.992636756137525 0.992591184683411 0.992546809351007 0.992503598745505 0.992461522296118 0.992420550234459 0.992380653573474 0.99234180408694 0.992303974289489 0.99226713741717 0.992231267408508 0.992196338886066 0.992162327138498 0.992129208103055 0.992096958348572 0.992065555058882 0.992034976016681 0.992005199587805 0.991976204705924 0.991947970857642 0.99192047806798 0.991893706886247 0.991867638372277 0.99184225408303 0.991817536059541 0.991793466814222 0.99177002931848 0.991747206990678 0.991724983684397 0.991703343677018 0.991682271658595 0.991661752721025 0.991641772347502 0.991622316402243 0.991603371120489 0.99158492309877 0.991566959285416 0.991549466971328 0.991532433780985 0.991515847663687 0.991499696885033 0.991483970018614 0.991468655937935 0.991453743808537 0.991439223080337 0.991425083480161 0.991411315004477 0.991397907912317 0.991384852718387 0.991372140186353 0.991359761322312 0.991347707368421 0.991335969796709 0.991324540303039 0.991313410801235 0.991302573417358 0.99129202048414 0.991281744535557 0.991271738301544 0.991261994702858 0.991252506846065 0.991243268018664 0.991234271684338 0.99122551147833 0.99121698120294 0.991208674823139 0.991200586462303 0.991192710398049 0.991185041058195 0.991177573016809 0.991170300990376 0.991163219834058 0.991156324538055 0.99114961022406 0.991143072141807 0.991136705665711 0.991130506291597 0.99112446963351 0.991118591420615 0.991112867494175 0.991107293804605 0.991101866408615 0.99109658146641 0.991091435238983 0.991086424085463 0.991081544460542 0.991076792911966 0.991072166078095 0.99106766068552 0.99106327354675 0.991059001557959 0.991054841696784 0.991050791020193 0.9910468466624 0.991043005832837 0.991039265814181 0.991035623960432 0.991032077695037 0.991028624509074 0.99102526195947 0.991021987667278 0.991018799315991 0.991015694649902 0.991012671472512 0.991009727644974 0.991006861084578 0.991004069763281 0.991001351706269 0.990998704990562 0.990996127743652 0.99099361814218 0.990991174410646 0.990988794820148 0.990986477687168 0.990984221372371 0.990982024279453 0.990979884854006 0.990977801582423 0.990975772990824 0.990973797644014 0.990971874144467 0.990970001131341 0.990968177279509 0.990966401298626 0.990964671932216 0.99096298795678 0.990961348180934 0.990959751444563 0.990958196618004 0.990956682601243 0.990955208323136 0.990953772740658 0.990952374838158 0.990951013626643 0.990949688143077 0.990948397449705 0.990947140633381 0.990945916804929 0.990944725098511 0.990943564671013 0.990942434701454 0.990941334390398 0.990940262959394 0.990939219650421 0.990938203725357 0.990937214465451 0.990936251170818 0.990935313159943 0.990934399769199
BantuSouthAfrica BantuSouthAfrica gen.fit.2date 0.972767899813688 0.0889078057 0.0463232189 1.0846870971932 1.08156869750274 1.07858819889612 1.075737951944 1.07301078312986 1.07039996387276 1.06789918159864 1.06550251272419 1.06320439742593 1.06099961607599 1.05888326723371 1.05685074708967 1.05489773026575 1.05302015188103 1.05121419079941 1.04947625398069 1.04780296186152 1.04619113469816 1.04463777980701 1.04314007964344 1.04169538066317 1.04030118291457 1.03895513031304 1.03765500155259 1.03639870161216 1.03518425381738 1.03400979242101 1.03287355566753 1.03177387931012 1.03070919054981 1.02967800236904 1.02867890823353 1.02771057713805 1.02677174897344 1.02586123019358 1.02497788976264 1.02412065536394 1.02328850985334 1.02248048794088 1.02169567308582 1.02093319459078 1.02019222488215 1.01947197696429 1.01877170203627 1.01809068726032 1.01742825367214 1.0167837542238 1.01615657195034 1.01554611825224 1.01495183128596 1.01437317445557 1.01380963499892 1.01326072266209 1.01272596845638 1.01220492349253 1.01169715788707 1.0112022597362 1.01071983415268 1.01024950236181 1.00979090085257 1.00934368058034 1.00890750621801 1.00848205545214 1.00806701832152 1.00766209659516 1.00726700318742 1.00688146160768 1.00650520544251 1.00613797786818 1.00577953119164 1.00542962641806 1.00508803284336 1.0047545276701 1.00442889564523 1.00411092871839 1.00380042571941 1.0034971920538 1.00320103941525 1.00291178551383 1.00262925381914 1.00235327331739 1.00208367828156 1.00182030805383 1.00156300683954 1.00131162351199 1.00106601142739 1.00082602824941 1.0005915357826 1.00036239981439 1.0001384899649 0.999919679544313 0.999705845417185 0.999496867873429 0.999292630505485 0.999093020091364 0.998897926483208 0.998707242501053 0.998520863831497 0.998338688930995 0.998160618933518 0.997986557562327 0.997816411045649 0.997650088036012 0.997487499533061 0.99732855880966 0.997173181341091 0.997021284737194 0.996872788677293 0.996727614847754 0.996585686882035 0.99644693030311 0.996311272468138 0.996178642515254 0.996048971312392 0.99592219140803 0.995798236983749 0.995677043808549 0.995558549194797 0.995442691955762 0.995329412364645 0.99521865211503 0.995110354282707 0.995004463288788 0.99490092486406 0.99479968601453 0.994700694988092 0.994603901242283 0.99450925541307 0.994416709284626 0.994326215760062 0.994237728833054 0.994151203560357 0.99406659603514 0.993983863361134 0.99390296362754 0.99382385588469 0.993746500120401 0.993670857237029 0.993596889029172 0.993524558162005 0.993453828150234 0.993384663337625 0.993317028877108 0.993250890711428 0.993186215554313 0.993122970872163 0.99306112486622 0.993000646455222 0.992941505258508 0.992883671579569 0.992827116390031 0.992771811314047 0.992717728613096 0.992664841171173 0.992613122480346 0.992562546626689 0.992513088276565 0.992464722663251 0.992417425573899 0.992371173336817 0.992325942809068 0.992281711364368 0.992238456881287 0.992196157731727 0.992154792769694 0.992114341320325 0.992074783169193 0.992036098551857 0.991998268143671 0.991961273049829 0.99192509479565 0.991889715317093 0.991855116951491 0.991821282428508 0.99178819486131 0.991755837737932 0.99172419491286 0.991693250598799 0.991662989358638 0.991633396097597 0.991604456055558 0.991576154799573 0.991548478216545 0.991521412506074 0.991494944173471 0.991469060022931 0.99144374715086 0.99141899293936 0.991394785049851 0.991371111416855 0.991347960241905 0.991325319987603 0.991303179371808 0.991281527361958 0.991260353169516 0.991239646244549 0.991219396270423 0.991199593158618 0.991180227043665 0.991161288278192 0.991142767428081 0.991124655267739 0.991106942775468 0.991089621128947 0.991072681700808 0.991056116054315 0.991039915939139 0.991024073287225 0.991008580208759 0.990993428988212 0.990978612080489 0.990964122107147 0.990949951852712 0.990936094261066 0.990922542431922 0.99090928961738 0.990896329218548 0.990883654782249 0.990871259997798 0.990859138693851 0.99084728483532 0.990835692520363 0.990824355977437 0.990813269562419 0.990802427755785 0.990791825159859 0.990781456496119 0.990771316602566 0.990761400431143 0.990751703045223 0.990742219617145 0.990732945425806 0.990723875854306 0.990715006387649 0.990706332610489 0.99069785020493 0.990689554948373 0.990681442711414 0.990673509455779 0.990665751232321 0.990658164179044 0.990650744519181 0.990643488559314 0.99063639268753 0.990629453371624 0.990622667157338 0.990616030666643 0.990609540596049 0.990603193714967 0.990596986864096 0.990590916953851 0.99058498096282 0.990579175936264 0.990573498984643 0.990567947282177 0.990562518065438 0.990557208631977 0.990552016338973 0.99054693860192 0.99054197289334 0.990537116741524 0.990532367729299 0.99052772349283 0.990523181720437 0.990518740151445 0.990514396575061 0.990510148829273 0.99050599479977 0.990501932418892 0.990497959664601 0.990494074559473 0.990490275169713 0.990486559604195 0.990482926013516 0.990479372589079 0.990475897562191 0.990472499203184 0.99046917582055 0.990465925760106 0.990462747404161 0.990459639170718 0.990456599512686 0.990453626917106 0.990450719904399 0.990447877027632 0.990445096871796 0.990442378053101 0.990439719218287 0.990437119043953 0.990434576235896 0.990432089528464
BantuSouthAfrica Druze scaled.data NA NA NA 0.9203809096913 0.925997007362793 0.927716329355188 0.929541395596058 0.929396100593337 0.935813127176462 0.941203488589271 0.943419633384246 0.947210626672379 0.941282137796624 0.945192221727532 0.942774037611498 0.951844763064508 0.947443330490977 0.954870915380081 0.953654753182191 0.959379715074716 0.952975610442819 0.953916218111608 0.957569680748182 0.958538515260016 0.964401707058379 0.964429297618191 0.964055054879393 0.964617090455535 0.97279115955336 0.969821540482003 0.963396526169657 0.967943536815718 0.969107084298523 0.964910419979188 0.971206639301929 0.973592600728783 0.972150013989137 0.977034709776382 0.979252806210636 0.97592457785551 0.975907830044313 0.982245848448765 0.979371282126207 0.976384292008599 0.98233701117604 0.982428535537271 0.982834994380139 0.989562897116667 0.980232835096452 0.984206077966705 0.986427395681625 0.984771062831937 0.986420238778981 0.991790006201519 0.994998671253258 0.989938918030366 0.986737301853874 0.983821604025343 0.986024291864358 0.991695413891828 0.9925303956732 0.993063393306933 0.993316552289956 0.996906873047519 0.995029929047641 0.989520029331648 0.992523352058369 0.995590301032926 0.995714948992918 0.996720938033343 0.996107544361603 0.995505324170524 0.994609215695384 0.996003843440749 0.995433211579273 1.00004088838651 0.996074716004196 0.9925054696509 0.993716632386898 0.992125770104612 0.999230751870653 0.99591014482052 0.996533841667526 0.998092481351147 0.997896340617435 1.00056696511045 0.995897669585304 0.99636376037841 0.996482259058809 1.00183312984132 0.996417647688132 0.996378946861707 0.999106895238865 1.00322484272437 1.00103991863686 0.998697677995651 0.99552973756136 1.00042714075625 1.00052812506545 1.00019928949687 1.00463791677743 1.00104475606607 0.994784655606166 0.996807057484208 1.00385582141409 1.00156547402441 0.997609260075918 1.00458965835118 0.997873915359304 1.00415553778661 1.00010938955415 1.00088228759015 1.00558687033185 1.00509051538421 1.00355342784514 1.00275325897629 1.00367406425504 1.00634947073582 1.00555558128714 1.00312129160032 1.00241383433922 0.996809622348601 0.999981467930814 1.00322746997813 1.00208499669031 1.00391847556678 1.00549267832398 1.00000571660933 1.00042150871671 1.01007254185933 1.00393058659436 1.00112146732805 1.00430484482921 1.01019077977096 1.00582947051574 1.00244951468866 1.00400953461403 1.00160559752608 1.0031031170645 1.00320722516378 1.00652559592238 1.00558308854165 1.00262462466116 1.00241223305983 1.00711242122821 1.00731545071628 0.999518977920573 1.00414597633348 1.01298885258863 1.0062664185954 1.00293859231073 1.00195706141236 1.01489459136855 1.00985981619179 1.00951277816169 0.99703681993953 1.00042080149567 1.00829107934179 1.0054927413981 1.00471140521172 1.00913315695033 1.00912027534611 1.00639329412723 1.00755131611438 1.00027195379335 1.00744297863693 1.0099974103805 1.01024256194827 1.00462154953052 1.00782186802784 1.00838224286996 1.0085308141712 1.00907136303577 1.01432844002299 1.01147557290843 1.00286327177796 1.006682315222 1.01095397049089 1.01010772410725 1.00984815839835 1.00376499481177 1.00703952287621 1.00338304179013 1.0083858864018 1.01063112693817 1.01733425573962 1.01145842634674 1.00821387331215 1.0165998531403 1.00790350146966 1.00194358656736 1.01417927153873 1.01276385106381 1.00895674862975 1.00909088484651 1.01478446141698 1.00986664497039 1.00285822611815 1.00586463717562 1.01052110347045 1.01299597235492 1.00816491299766 1.00787743051319 1.0151756122905 1.01262622742523 1.0114759049902 1.01535387621677 1.01341297675014 1.00895012923946 1.01008837959301 1.00748380226674 1.00883547535144 1.00883276099265 1.01158554152831 1.00925883197919 1.01039063602383 1.00870392033024 1.01208749468139 1.00967258192372 1.00745756028581 1.00454957873647 1.01094751328677 1.01388217290137 1.00451033750296 1.01026220979325 1.01647245526955 1.0167304585387 1.00849934568613 1.01400068019782 1.01366732385388 1.00540381541341 1.01985766737347 1.00761022306309 1.00642069879193 1.00482498920709 1.00379149961508 1.01141871884914 1.01322655554864 1.01558211488431 1.00883508399242 1.01738866494461 1.00106934928437 1.00335486879813 1.00962590581681 1.00859974755858 1.00465609309569 1.00704557171166 1.01274411522945 0.99823678750899 1.00705482667995 1.01616167512735 1.01433526862013 1.00359892162424 0.997888642008407 1.00166880365687 0.996626746087267 1.00260623048499 1.00965335440506 1.00329996182714 1.01402202794035 1.00422155931671 1.00551812297068 1.01203440132384 1.00304960880099 1.00304933605343 1.01331331497836 1.0075153375811 0.998869393764837 1.02395176749089 1.00072393196263 1.00667757889406 1.01456577794703 0.999586281880163 0.994912470187404 0.997846413615497 1.00004189268298 1.01590726191388 1.00491572997523 0.998111934966041 1.00652287551451 1.01380813886595 1.00240142975609 1.00135966773623 1.00199528000948 1.0000575595954 1.01098786495727 1.00148722249523 1.0012410888762 1.00214459350503 1.01206375477622 0.997470459938925 1.01533893304963 0.99604143991699 1.00847728127785
BantuSouthAfrica Druze gen.fit.1date 0.943355290099124 -0.1069876297 NA 0.925949430647149 0.928101733497031 0.930197544487751 0.932238346370749 0.934225582979436 0.936160660250683 0.938044947219495 0.939879776987585 0.941666447666514 0.943406223296092 0.945100334738659 0.946749980549903 0.948356327826815 0.949920513033396 0.951443642804678 0.952926794729659 0.954371018113675 0.955777334720763 0.95714673949655 0.958480201272152 0.959778663449612 0.961043044669338 0.962274239460028 0.963473118871532 0.964640531091106 0.965777302043492 0.966884235975244 0.96796211602372 0.969011704771139 0.970033744784093 0.971028959138905 0.971998051933189 0.972941708783988 0.973860597312841 0.974755367618107 0.975626652734907 0.976475069082977 0.977301216902783 0.978105680680175 0.978889029559904 0.979651817748284 0.980394584905277 0.981117856526303 0.981822144314011 0.982507946540306 0.983175748398862 0.983826022348395 0.984459228446917 0.985075814677217 0.985676217263804 0.986260860981529 0.986830159456106 0.987384515456741 0.987924321181092 0.988449958532736 0.988961799391362 0.989460205875871 0.989945530600567 0.990418116924624 0.990878299195014 0.991326402983042 0.991762745314691 0.992187634894907 0.992601372326008 0.993004250320348 0.993396553907412 0.993778560635467 0.994150540767924 0.994512757474544 0.994865467017626 0.995208918933309 0.995543356208116 0.995869015450859 0.996186127060039 0.99649491538685 0.9967955988939 0.997088390309772 0.997373496779527 0.997651120011254 0.997921456418773 0.998184697260601 0.998441028775256 0.998690632313027 0.998933684464266 0.99917035718433 0.999400817915236 0.99962522970412 0.999843751318592 1.00005653735906 1.00026373836812 1.00046550093703 1.00066196780946 1.00085327798246 1.00103956680479 1.0012209660727 1.00139760412316 1.00156960592465 1.00173709316558 1.0019001843404 1.0020589948334 1.00221363700037 1.00236422024806 1.00251085111163 1.00265363332996 1.00279266791912 1.00292805324375 1.00305988508673 1.00318825671689 1.00331325895504 1.00343498023816 1.00355350668205 1.0036689221422 1.00378130827313 1.00389074458615 1.00399730850564 1.00410107542381 1.00420211875401 1.00430050998273 1.00439631872013 1.00448961274929 1.0045804580742 1.0046689189664 1.00475505801051 1.00483893614847 1.00492061272267 1.00500014551793 1.00507759080238 1.00515300336726 1.00522643656573 1.00529794235053 1.00536757131084 1.00543537270797 1.0055013945103 1.00556568342715 1.00562828494185 1.00568924334395 1.00574860176049 1.00580640218657 1.00586268551503 1.0059174915654 1.00597085911203 1.00602282591158 1.00607342872971 1.00612270336705 1.0061706846846 1.00621740662835 1.00626290225329 1.00630720374682 1.00635034245151 1.00639234888727 1.00643325277297 1.00647308304742 1.00651186788988 1.00654963473997 1.00658641031713 1.00662222063945 1.00665709104215 1.00669104619546 1.00672411012208 1.00675630621419 1.00678765725 1.00681818540983 1.00684791229185 1.00687685892734 1.00690504579557 1.00693249283827 1.00695921947377 1.00698524461072 1.00701058666147 1.0070352635551 1.0070592927501 1.00708269124674 1.00710547559905 1.00712766192659 1.00714926592581 1.0071703028812 1.00719078767603 1.00721073480297 1.00723015837427 1.00724907213179 1.0072674894567 1.00728542337895 1.00730288658648 1.00731989143424 1.00733644995287 1.00735257385724 1.00736827455475 1.00738356315337 1.00739845046955 1.00741294703581 1.00742706310822 1.00744080867369 1.00745419345695 1.00746722692753 1.00747991830639 1.00749227657247 1.00750431046904 1.00751602850988 1.0075274389853 1.00753854996804 1.00754936931892 1.00755990469245 1.00757016354224 1.00758015312626 1.00758988051197 1.00759935258133 1.00760857603567 1.00761755740043 1.00762630302979 1.00763481911113 1.00764311166942 1.00765118657153 1.00765904953031 1.00766670610868 1.00767416172352 1.00768142164958 1.00768849102312 1.00769537484561 1.00770207798724 1.00770860519037 1.00771496107289 1.00772115013148 1.0077271767448 1.00773304517657 1.00773875957861 1.00774432399378 1.00774974235878 1.00775501850704 1.00776015617134 1.00776515898649 1.0077700304919 1.00777477413408 1.00777939326908 1.00778389116485 1.00778827100359 1.00779253588395 1.00779668882327 1.00780073275969 1.00780467055422 1.00780850499279 1.0078122387882 1.00781587458204 1.00781941494658 1.00782286238657 1.00782621934102 1.00782948818492 1.00783267123091 1.00783577073095 1.00783878887789 1.00784172780701 1.00784458959755 1.0078473762742 1.00785008980847 1.00785273212014 1.00785530507861 1.0078578105042 1.00786025016945 1.0078626258004 1.00786493907776 1.00786719163814 1.00786938507517 1.0078715209407 1.0078736007458 1.0078756259619 1.0078775980218 1.00787951832072 1.00788138821722 1.00788320903423 1.00788498205995 1.00788670854876 1.00788838972213 1.00789002676945 1.00789162084891 1.0078931730883 1.00789468458579 1.00789615641075 1.00789758960448 1.00789898518092 1.00790034412743 1.00790166740544 1.00790295595115 1.00790421067618 1.00790543246823 1.00790662219169 1.00790778068828 1.00790890877761 1.00791000725779 1.00791107690598 1.00791211847892 1.00791313271352 1.00791412032734
BantuSouthAfrica Druze source.fit.1date 0.943355290099124 -0.0900388081987793 NA 0.938939959557739 0.94075129778468 0.94251509350894 0.944232594586676 0.945905016121354 0.947533541323412 0.949119322347362 0.950663481106921 0.952167110068745 0.953631273025332 0.955057005847639 0.956445317217938 0.957797189343449 0.959113578651231 0.96039541646484 0.961643609663221 0.962859041322317 0.964042571339824 0.965195037043558 0.966317253783849 0.967410015510387 0.968474095333931 0.96951024607327 0.97051920078783 0.971501673296301 0.972458358681652 0.973389933782894 0.974297057673924 0.97518037212982 0.976040502080877 0.976878056054738 0.977693626606919 0.978487790740029 0.979261110311993 0.980014132433555 0.980747389855348 0.981461401344812 0.982156672053207 0.982833693873004 0.983492945785885 0.984134894201623 0.984759993288052 0.985368685292385 0.985961400854097 0.986538559309598 0.987100568988901 0.987647827504513 0.988180722032738 0.988699629587596 0.989204917287559 0.989696942615275 0.990176053670485 0.990642589416298 0.991096879918999 0.991539246581568 0.991970002371067 0.992389452040055 0.992797892342204 0.993195612242236 0.993582893120372 0.993960008971395 0.994327226598501 0.994684805802059 0.995032999563411 0.995372054223856 0.99570220965893 0.996023699448117 0.996336751040099 0.996641585913673 0.996938419734446 0.997227462507413 0.99750891872553 0.997782987514394 0.998049862773119 0.998309733311513 0.998562782983663 0.998809190818006 0.999049131143989 0.999282773715405 0.99951028383049 0.999731822448868 0.99994754630543 1.00015760802122 1.00036215621141 1.00056133559044 1.00075528707441 1.00094414788078 1.00112805162543 1.0013071284172 1.00148150494993 1.00165130459214 1.00181664747425 1.00197765057359 1.00213442779719 1.00228709006231 1.00243574537499 1.00258049890638 1.00272145306719 1.00285870758017 1.00299235955058 1.00312250353498 1.00324923160808 1.00337263342787 1.0034927962991 1.003609805235 1.00372374301745 1.00383469025554 1.00394272544259 1.00404792501169 1.00415036338981 1.00425011305038 1.00434724456464 1.00444182665151 1.00453392622626 1.00462360844779 1.00471093676479 1.0047959729606 1.0048787771969 1.00495940805633 1.00503792258386 1.00511437632723 1.00518882337618 1.00526131640078 1.00533190668862 1.00540064418116 1.00546757750904 1.00553275402647 1.00559621984476 1.00565801986492 1.00571819780943 1.00577679625319 1.00583385665362 1.00588941938002 1.00594352374208 1.00599620801774 1.00604750948025 1.00609746442455 1.00614610819292 1.00619347520002 1.00623959895723 1.00628451209634 1.00632824639264 1.00637083278742 1.00641230140985 1.0064526815983 1.00649200192106 1.00653029019662 1.0065675735133 1.00660387824842 1.00663923008698 1.00667365403982 1.0067071744613 1.00673981506659 1.00677159894835 1.00680254859315 1.00683268589737 1.00686203218263 1.00689060821094 1.00691843419938 1.00694552983437 1.00697191428561 1.00699760621967 1.00702262381317 1.00704698476563 1.00707070631203 1.00709380523496 1.00711629787654 1.00713820014992 1.0071595275506 1.00718029516737 1.00720051769297 1.00722020943449 1.00723938432353 1.00725805592599 1.00727623745172 1.00729394176386 1.0073111813879 1.00732796852059 1.00734431503856 1.00736023250668 1.00737573218632 1.00739082504322 1.00740552175534 1.00741983272036 1.00743376806304 1.00744733764241 1.00746055105872 1.00747341766025 1.00748594654989 1.00749814659164 1.00751002641681 1.0075215944302 1.00753285881596 1.00754382754348 1.00755450837294 1.00756490886085 1.00757503636538 1.00758489805158 1.00759450089643 1.00760385169377 1.00761295705914 1.00762182343444 1.00763045709247 1.00763886414142 1.00764705052912 1.00765502204731 1.0076627843357 1.00767034288599 1.00767770304573 1.0076848700221 1.00769184888562 1.00769864457372 1.00770526189424 1.00771170552882 1.00771798003623 1.00772408985558 1.00773003930946 1.007735832607 1.00774147384689 1.00774696702019 1.00775231601323 1.00775752461035 1.00776259649653 1.00776753526004 1.007772344395 1.00777702730377 1.00778158729943 1.00778602760812 1.00779035137127 1.00779456164786 1.00779866141662 1.00780265357804 1.00780654095653 1.00781032630233 1.00781401229351 1.00781760153786 1.0078210965747 1.00782449987671 1.00782781385168 1.00783104084418 1.00783418313726 1.00783724295404 1.00784022245928 1.00784312376095 1.00784594891166 1.00784869991015 1.00785137870272 1.00785398718457 1.00785652720115 1.00785900054948 1.00786140897941 1.00786375419488 1.00786603785508 1.00786826157566 1.00787042692986 1.00787253544965 1.00787458862676 1.00787658791378 1.00787853472517 1.00788043043827 1.00788227639427 1.00788407389915 1.00788582422461 1.00788752860898 1.00788918825809 1.0078908043461 1.00789237801637 1.00789391038226 1.00789540252787 1.00789685550889 1.00789827035326 1.00789964806198 1.00790098960974 1.00790229594566 1.00790356799397 1.0079048066546 1.0079060128039 1.0079071872952 1.00790833095942 1.00790944460569 1.0079105290219 1.00791158497525 1.00791261321282 1.00791361446206 1.00791458943134 1.00791553881043 1.00791646327101 1.00791736346712 1.00791824003562 1.00791909359669 1.00791992475419
BantuSouthAfrica Druze gen.fit.2date 0.943793100819295 -0.0813593068 -0.0432471798 0.921677381474836 0.92455967757148 0.927313870214021 0.929947086750104 0.932466010528711 0.934876909813579 0.937185664784128 0.939397792751089 0.941518471705526 0.943552562312041 0.945504628449572 0.947378956396323 0.949179572748903 0.950910261159792 0.95257457797161 0.954175866821472 0.955717272283811 0.957201752615521 0.958632091662979 0.960010909986599 0.961340675254809 0.962623711955931 0.963862210473187 0.965058235565063 0.966213734290451 0.967330543415349 0.968410396335479 0.969454929546867 0.97046568869433 0.971444134225787 0.97239164667849 0.973309531621512 0.97419902427721 0.975061293842892 0.975897447532484 0.976708534356689 0.977495548658887 0.978259433422908 0.979001083367703 0.979721347842963 0.980421033538794 0.981100907021699 0.98176169710827 0.982404097087287 0.983028766800167 0.983636334589065 0.984227399121317 0.984802531098327 0.98536227485647 0.985907149867077 0.986437652142103 0.986954255551642 0.987457413059042 0.987947557878994 0.98842510456361 0.988890450021186 0.989343974472009 0.989786042345314 0.990217003121194 0.990637192121032 0.991046931249788 0.991446529693243 0.991836284573113 0.992216481562739 0.992587395465894 0.992949290761065 0.993302422113433 0.993647034856607 0.993983365446054 0.994311641886011 0.99463208413158 0.994944904467579 0.995250307865611 0.995548492320729 0.995839649168994 0.996123963387111 0.99640161387527 0.996672773724251 0.996937610467759 0.997196286320921 0.997448958405788 0.997695778964652 0.997936895561931 0.998172451275312 0.998402584876819 0.998627431004408 0.998847120324677 0.999061779687212 0.999271532271083 0.999476497723954 0.99967679229425 0.999872528956789 1.00006381753227 1.00025076480095 1.00043347461095 1.00061204798129 1.00078658320022 1.00095717591896 1.00112391924104 1.00128690380775 1.00144621787964 1.00160194741443 1.00175417614154 1.00190298563338 1.00204845537359 1.00219066282239 1.00232968347921 1.00246559094273 1.00259845696851 1.00272835152426 1.00285534284294 1.00297949747378 1.00310088033129 1.00321955474247 1.00333558249216 1.00344902386671 1.00355993769615 1.00366838139462 1.00377441099957 1.00387808120943 1.00397944541997 1.0040785557595 1.00417546312272 1.00427021720357 1.00436286652686 1.00445345847897 1.00454203933743 1.00462865429966 1.00471334751074 1.00479616209025 1.0048771401584 1.00495632286124 1.00503375039517 1.00510946203066 1.0051834961353 1.00525589019614 1.0053266808414 1.00539590386154 1.00546359422971 1.00552978612161 1.00559451293484 1.00565780730767 1.00571970113727 1.00578022559747 1.00583941115605 1.0058972875915 1.00595388400939 1.00600922885827 1.00606334994517 1.00611627445066 1.00616802894355 1.00621863939518 1.00626813119337 1.00631652915598 1.00636385754417 1.00641014007525 1.00645539993528 1.00649965979132 1.00654294180338 1.00658526763605 1.0066266584699 1.00666713501252 1.00670671750938 1.00674542575433 1.00678327909993 1.00682029646747 1.00685649635679 1.00689189685584 1.00692651564998 1.00696037003117 1.0069934769068 1.0070258528084 1.00705751390014 1.00708847598708 1.00711875452328 1.00714836461969 1.00717732105186 1.00720563826748 1.00723333039374 1.00726041124452 1.00728689432739 1.0073127928505 1.00733811972925 1.00736288759289 1.00738710879083 1.00741079539897 1.00743395922579 1.00745661181827 1.00747876446779 1.00750042821577 1.00752161385928 1.00754233195645 1.00756259283183 1.00758240658153 1.00760178307837 1.00762073197679 1.00763926271771 1.00765738453332 1.00767510645166 1.0076924373012 1.00770938571522 1.00772596013619 1.00774216881999 1.00775801984002 1.00777352109129 1.00778868029435 1.00780350499915 1.00781800258886 1.00783218028352 1.00784604514366 1.00785960407387 1.00787286382622 1.00788583100363 1.00789851206322 1.00791091331946 1.00792304094742 1.00793490098576 1.00794649933983 1.00795784178456 1.00796893396737 1.007979781411 1.00799038951625 1.00800076356468 1.00801090872124 1.00802083003686 1.00803053245098 1.00804002079398 1.00804929978961 1.00805837405737 1.00806724811477 1.00807592637962 1.00808441317219 1.00809271271742 1.008100829147 1.0081087665014 1.00811652873193 1.0081241197027 1.00813154319253 1.00813880289685 1.00814590242951 1.00815284532464 1.00815963503834 1.00816627495048 1.0081727683663 1.00817911851813 1.00818532856695 1.00819140160401 1.00819734065231 1.00820314866818 1.00820882854268 1.00821438310309 1.00821981511431 1.0082251272802 1.00823032224499 1.00823540259455 1.00824037085767 1.00824522950738 1.00824998096211 1.00825462758693 1.00825917169475 1.00826361554742 1.00826796135689 1.0082722112863 1.00827636745106 1.00828043191993 1.00828440671597 1.00828829381767 1.0082920951598 1.00829581263449 1.0082994480921 1.00830300334217 1.00830648015431 1.00830988025908 1.00831320534886 1.00831645707871 1.00831963706715 1.008322746897 1.00832578811615 1.00832876223833 1.00833167074391 1.00833451508054 1.00833729666399 1.00834001687875 1.00834267707879 1.00834527858818 1.0083478227018 1.00835031068595 1.008352743779 1.00835512319199 1.00835745010924 1.00835972568895
BantuSouthAfrica English scaled.data NA NA NA 0.910797663382974 0.919759296514 0.921637482947494 0.922020481184676 0.925167602572467 0.923458322028626 0.928930259233319 0.934765987409296 0.935566920961041 0.936177980395224 0.937697910429239 0.937223525945246 0.944588958062788 0.943251605321824 0.948636592985321 0.947810871016679 0.95116022338319 0.950059645662456 0.951131738728902 0.953627955494925 0.957614644552011 0.957961226882455 0.95874217209124 0.961708144193331 0.963333331708293 0.964455107421304 0.970639287499897 0.963573323916389 0.967905753002439 0.96697068321354 0.968241922291488 0.972070493754841 0.971246355789947 0.972072558532193 0.976335921470357 0.976425237835516 0.974122938222512 0.976784550940745 0.979678348614494 0.97714577217323 0.976431662732461 0.980328678539076 0.98345001819396 0.981577239307005 0.985523994884565 0.979921023214708 0.984460247149713 0.984787210321453 0.983693622155799 0.98455789304401 0.987908983460941 0.988302987201258 0.986770476800613 0.984031417241632 0.98371154758329 0.987502917965714 0.987389116735743 0.990032508773435 0.988551399323053 0.98957702943108 0.992556079469718 0.988250299403594 0.993748857622726 0.991606582623782 0.993473983041931 0.994088125060191 0.992366408510376 0.993948684308355 0.993967125780414 0.994766396134332 0.992563505944597 0.993857546445126 0.995817583997709 0.995198283904013 0.99107163651107 0.996659536514956 0.998536806528049 0.999107299617593 0.999498441025326 0.997145588961655 1.00028508724753 0.998266336943893 0.997652076070088 0.998242022958592 0.999013182434618 0.998533738927165 1.00123013968903 0.998033742390968 0.998842023900767 0.997527434953049 0.999052830546983 0.999537285649641 1.00053112212374 1.00202200994027 1.00215494931757 0.997846468338835 1.00076004764569 1.00133611822788 1.00293826251202 0.999924407443378 0.997722693508574 1.00153228461423 1.00248631402612 0.998465314652987 1.00530774280574 1.00414732959 1.00368736049526 1.00206765294181 0.99739433992698 1.00010819996163 1.00373061205478 0.999361203155705 1.0022511032365 1.00270206635061 1.00214774724052 1.00504015703492 1.00066328906444 1.00312684447669 0.998331826880299 1.0013471160197 1.00261625111256 1.00372433988868 1.0025554444267 1.00250172924578 1.00178038693347 1.00364460030895 1.00444750853691 1.00531711313938 1.00280601520353 1.00436224268227 1.00596850495953 1.00707106869249 1.00359068651726 1.00342163816486 1.00517033576124 1.00320414792613 1.00455665259573 1.00331691423834 1.0103365123185 1.00752638999765 1.00398522737309 1.00682980879519 1.00803114087418 1.00157861931723 1.00541838435878 1.01339511073254 1.00691850656706 1.0084562723277 1.00739961944475 1.01205264353037 1.00995785027644 1.00831796018211 1.00259639071615 1.01022942341427 1.00819318019169 1.01179450356501 1.01041810583807 1.00897262134835 1.01071120002655 1.00689629042894 1.00927341244062 1.00615439462903 1.01111541969487 1.0115985747621 1.01652473127104 1.01135332181095 1.0091229318209 1.01102918776607 1.00787219964401 1.00802046648056 1.01433957761871 1.00927743841226 1.00797892934035 1.01272845754154 1.01596345472983 1.01617590262047 1.01340642991969 1.00882936459819 1.00972282025285 1.00958718251528 1.01277681135439 1.011083530394 1.01593089389329 1.01432871149634 1.00822684254042 1.01298936656085 1.0151009035737 1.00745813216655 1.01491525205056 1.01007926713577 1.0083561748971 1.01034424895426 1.01368966889052 1.01347256708749 1.00799286328814 1.01402103945977 1.01057303940341 1.0116362067259 1.01224499983169 1.01298156358153 1.01530551568802 1.01424736635406 1.01117582694075 1.01255814978245 1.01522309987629 1.01491667004351 1.01387167087799 1.0125573398082 1.0100911938791 1.01391769591558 1.01580698614408 1.01382425889174 1.01728090347391 1.01037401699909 1.01326784636414 1.01525669081043 1.00727153086098 1.01402470753538 1.01469378044396 1.01662556124694 1.01206457531292 1.00891273507182 1.0120740560655 1.01246600843487 1.01480801070695 1.01219313288603 1.01658210269746 1.00966459402968 1.01524980480106 1.01076450475697 1.015250372128 1.00931611776692 1.01191290656929 1.01514934665772 1.01363150992811 1.01239992112152 1.00971082684929 1.0175151325685 1.00454703844935 1.00244666961724 1.00838517368774 1.01285209987652 1.00800038934663 1.0112841673727 1.01226171054085 1.00635511324897 1.00819158004499 1.01165013533584 1.01016649312848 1.00661722038534 1.00398794344884 1.01178306003224 1.00687271536641 1.00847714487936 1.01169915250329 1.00674961979116 1.01003737994383 1.00797272803431 1.00536633065845 1.01251104903538 1.00441587962417 1.00935501809851 1.0136263297557 1.00947652799816 1.00217318689122 1.01235346925983 1.01000670833995 1.0059891906036 1.00525908322946 1.00359786863614 1.0057000000489 1.00212786798819 1.00386209690862 1.00926015520413 1.00704628378527 1.00121145595552 1.0036627693634 1.00656136525855 1.0072725316756 1.0012067546113 1.00423156214183 1.00150169161072 1.00974902365172 1.00569166191268 1.00190170977743 0.999737374834241 1.00618240486522 1.00590800091696 1.0053567038602 1.00100219149632 1.00881622182238
BantuSouthAfrica English gen.fit.1date 0.971835600699648 -0.1208144508 NA 0.917063477603112 0.919493938839934 0.921860607347077 0.924165157503172 0.926409219739149 0.928594381691743 0.930722189326713 0.932794148032595 0.934811723685734 0.93677634368737 0.9386893979735 0.940552239998233 0.94236618769134 0.944132524390662 0.945852499750056 0.947527330623501 0.949158201926 0.950746267471895 0.952292650791161 0.953798445924296 0.955264718196327 0.956692504970516 0.958082816382273 0.959436636053814 0.960754921790053 0.962038606256238 0.963288597637792 0.964505780282841 0.965691015327874 0.966845141306987 0.967968974745126 0.969063310735769 0.97012892350344 0.97116656695146 0.972176975195323 0.973160863082066 0.974118926696015 0.975051843851253 0.975960274571161 0.976844861555374 0.977706230634481 0.978544991212787 0.979361736699461 0.980157044928359 0.980931478566834 0.981685585513813 0.982419899287426 0.983134939402464 0.983831211737923 0.984509208894907 0.985169410545135 0.985812283770302 0.986438283392528 0.987047852296143 0.987641421741013 0.988219411667654 0.988782230994333 0.989330277906369 0.989863940137842 0.990383595245912 0.990889610877929 0.991382345031542 0.991862146307977 0.99232935415866 0.99278429912538 0.99322730307414 0.99365867942287 0.994078733363167 0.994487762076211 0.994886054943019 0.995273893749173 0.995651552884183 0.996019299535609 0.996377393878095 0.996726089257436 0.997065632369818 0.997396263436348 0.99771821637301 0.998031718956157 0.998336992983654 0.998634254431803 0.998923713608136 0.99920557530021 0.999480038920488 0.999747298647418 1.00000754356282 1.00026095778563 1.00050772060222 1.00074800659316 1.00098198575682 1.00120982362954 1.00143168140285 1.00164771603744 1.0018580803742 1.00206292324242 1.00226238956501 1.0024566204611 1.0026457533458 1.00282992202749 1.00300925680246 1.00318388454707 1.00335392880754 1.00351950988738 1.00368074493244 1.00383774801383 1.00399063020863 1.00413949967844 1.00428446174595 1.0044256189694 1.00456307121519 1.00469691572849 1.00482724720207 1.00495415784329 1.00507773743931 1.00519807342064 1.005315250923 1.00542935284751 1.00554045991939 1.00564865074505 1.00575400186769 1.00585658782149 1.00595648118431 1.00605375262903 1.00614847097359 1.00624070322964 1.00633051464997 1.00641796877467 1.00650312747608 1.00658605100256 1.00666679802112 1.00674542565895 1.00682198954379 1.00689654384332 1.00696914130346 1.00703983328571 1.00710866980347 1.00717569955743 1.00724096997004 1.00730452721902 1.00736641627007 1.00742668090866 1.00748536377103 1.00754250637433 1.00759814914599 1.00765233145235 1.0077050916265 1.00775646699539 1.00780649390622 1.00785520775221 1.00790264299759 1.00794883320202 1.00799381104429 1.00803760834548 1.00808025609145 1.00812178445478 1.00816222281609 1.00820159978484 1.0082399432196 1.0082772802477 1.00831363728447 1.00834904005191 1.00838351359689 1.00841708230886 1.00844976993715 1.00848159960768 1.00851259383944 1.00854277456033 1.00857216312269 1.00860078031846 1.00862864639382 1.00865578106357 1.00868220352501 1.00870793247161 1.00873298610618 1.00875738215373 1.00878113787408 1.00880427007398 1.0088267951191 1.00884872894553 1.00887008707109 1.00889088460628 1.00891113626504 1.00893085637505 1.00895005888799 1.0089687573893 1.00898696510786 1.00900469492534 1.00902195938528 1.009038770702 1.00905514076924 1.00907108116853 1.00908660317745 1.00910171777755 1.00911643566218 1.00913076724399 1.00914472266233 1.00915831179043 1.00917154424237 1.00918442937989 1.00919697631902 1.0092091939365 1.00922109087609 1.00923267555469 1.00924395616825 1.00925494069764 1.00926563691421 1.00927605238536 1.00928619447987 1.0092960703731 1.00930568705208 1.00931505132045 1.00932416980327 1.00933304895173 1.00934169504766 1.00935011420804 1.00935831238929 1.00936629539148 1.00937406886245 1.0093816383018 1.0093890090648 1.00939618636612 1.00940317528359 1.00940998076176 1.00941660761538 1.00942306053285 1.0094293440795 1.00943546270083 1.00944142072566 1.0094472223692 1.00945287173602 1.00945837282294 1.0094637295219 1.00946894562267 1.00947402481555 1.009478970694 1.00948378675713 1.00948847641223 1.00949304297716 1.00949748968268 1.00950181967477 1.00950603601681 1.00951014169181 1.00951413960446 1.00951803258321 1.00952182338229 1.00952551468362 1.00952910909874 1.00953260917063 1.00953601737554 1.00953933612471 1.00954256776611 1.00954571458607 1.00954877881091 1.00955176260852 1.00955466808988 1.00955749731058 1.00956025227224 1.00956293492396 1.00956554716366 1.00956809083946 1.00957056775097 1.00957297965056 1.00957532824461 1.00957761519471 1.00957984211885 1.00958201059253 1.00958412214991 1.00958617828488 1.00958818045213 1.00959013006816 1.00959202851228 1.00959387712762 1.00959567722203 1.00959743006906 1.00959913690882 1.00960079894886 1.00960241736506 1.00960399330241 1.00960552787586 1.0096070221711 1.00960847724533 1.00960989412797 1.00961127382145 1.00961261730188 1.00961392551975 1.00961519940061 1.00961643984569 1.00961764773261 1.00961882391591 1.00961996922773 1.00962108447835
BantuSouthAfrica English source.fit.1date 0.971835600699648 -0.0992559162399441 NA 0.933587149570628 0.935583911177452 0.937528263442588 0.939421581962947 0.941265206229912 0.943060440577009 0.944808555102698 0.946510786568952 0.948168339276239 0.949782385915549 0.95135406839805 0.952884498662978 0.954374759464305 0.955825905136779 0.957238962341844 0.958614930793984 0.959954783968009 0.96125946978777 0.962529911296799 0.963767007311347 0.964971633056282 0.966144640784296 0.967286860378859 0.96839909994135 0.969482146362773 0.970536765880468 0.971563704620215 0.972563689124104 0.97353742686455 0.97448560674482 0.975408899586418 0.976307958603685 0.97718341986593 0.978035902747447 0.978866010365703 0.979674330008042 0.980461433547175 0.981227877845773 0.981974205150439 0.982700943475335 0.983408606975747 0.984097696311839 0.984768699002863 0.98542208977207 0.986058330882568 0.986677872464369 0.987281152832844 0.987868598798825 0.988440625970571 0.988997639047797 0.989540032107997 0.990068188885246 0.990582483041685 0.991083278431881 0.991570929360249 0.992045780831716 0.992508168795805 0.992958420384315 0.993396854142761 0.99382378025574 0.994239500766381 0.994644309790035 0.995038493722358 0.99542233144193 0.995796094507558 0.996160047350399 0.996514447461039 0.996859545571666 0.997195585833457 0.997522805989312 0.997841437542053 0.998151705918207 0.998453830627493 0.998748025418121 0.999034498428016 0.999313452332071 0.999585084485535 0.999849587063644 1.00010714719757 1.00035794710684 1.00060216422821 1.00083997134123 1.00107153669049 1.00129702410462 1.00151659311222 1.00173039905472 1.00193859319626 1.00214132283073 1.002338731386 1.00253095852531 1.0027181402462 1.0029004089766 1.00307789366861 1.00325071988971 1.00341900991158 1.0035828827966 1.00374245448213 1.00389783786247 1.00404914286878 1.00419647654685 1.00433994313279 1.00447964412684 1.00461567836513 1.00474814208961 1.00487712901618 1.00500273040093 1.00512503510477 1.00524412965623 1.00536009831273 1.00547302312017 1.00558298397097 1.00569005866061 1.00579432294265 1.00589585058234 1.00599471340879 1.00609098136581 1.00618472256138 1.00627600331584 1.0063648882088 1.00645144012485 1.00653572029803 1.00661778835516 1.00669770235804 1.00677551884448 1.00685129286835 1.00692507803853 1.00699692655679 1.00706688925477 1.00713501562991 1.00720135388048 1.0072659509397 1.00732885250892 1.00739010308995 1.00744974601655 1.00750782348511 1.00756437658447 1.007619445325 1.00767306866693 1.00772528454788 1.00777612990972 1.00782564072469 1.00787385202088 1.00792079790697 1.0079665115964 1.00801102543085 1.0080543709031 1.00809657867938 1.00813767862096 1.00817769980538 1.00821667054697 1.00825461841687 1.00829157026257 1.00832755222689 1.00836258976646 1.00839670766978 1.00842993007468 1.00846228048546 1.00849378178951 1.00852445627347 1.00855432563903 1.00858341101827 1.00861173298861 1.00863931158737 1.00866616632596 1.00869231620366 1.00871777972107 1.0087425748932 1.00876671926223 1.00879022990989 1.00881312346959 1.00883541613813 1.00885712368721 1.00887826147455 1.00889884445478 1.00891888719004 1.00893840386021 1.00895740827302 1.00897591387377 1.00899393375487 1.00901148066508 1.00902856701856 1.0090452049036 1.00906140609125 1.00907718204357 1.00909254392178 1.00910750259416 1.00912206864372 1.0091362523757 1.00915006382486 1.00916351276256 1.0091766087037 1.00918936091344 1.00920177841377 1.00921386998985 1.00922564419628 1.0092371093631 1.00924827360174 1.00925914481071 1.00926973068121 1.00928003870257 1.00929007616753 1.00929985017744 1.00930936764726 1.00931863531042 1.00932765972365 1.00933644727157 1.00934500417122 1.00935333647647 1.00936145008229 1.00936935072892 1.00937704400593 1.00938453535619 1.0093918300797 1.00939893333737 1.00940585015462 1.00941258542499 1.00941914391357 1.00942553026039 1.00943174898368 1.00943780448308 1.00944370104275 1.00944944283442 1.00945503392031 1.00946047825601 1.00946577969331 1.00947094198289 1.00947596877696 1.00948086363192 1.00948563001079 1.0094902712857 1.00949479074028 1.00949919157197 1.00950347689427 1.009507649739 1.00951171305835 1.00951566972708 1.00951952254444 1.00952327423625 1.00952692745677 1.00953048479059 1.00953394875447 1.00953732179909 1.00954060631084 1.00954380461344 1.00954691896966 1.00954995158284 1.0095529045985 1.00955578010586 1.00955858013929 1.00956130667976 1.00956396165626 1.00956654694715 1.00956906438146 1.00957151574025 1.0095739027578 1.0095762271229 1.00957849047999 1.00958069443036 1.00958284053328 1.00958493030706 1.0095869652302 1.00958894674236 1.00959087624544 1.00959275510452 1.00959458464886 1.00959636617285 1.00959810093687 1.00959979016824 1.00960143506208 1.0096030367821 1.0096045964615 1.00960611520374 1.00960759408329 1.00960903414643 1.00961043641199 1.00961180187205 1.00961313149265 1.00961442621447 1.00961568695351 1.00961691460171 1.00961811002762 1.00961927407699 1.00962040757335 1.00962151131864 1.00962258609374 1.00962363265904 1.00962465175496 1.00962564410249 1.00962661040371 1.00962755134226 1.00962846758383
BantuSouthAfrica English gen.fit.2date 0.973411797974765 -0.0928831053 -0.0463429809 0.912743735186172 0.915932962944706 0.918982697502217 0.921900625379386 0.924693956234691 0.927369453871396 0.929933465194617 0.932391947254784 0.934750492504683 0.937014352388818 0.939188459375928 0.941277447538088 0.943285671772971 0.945217225759376 0.947075958730164 0.948865491141117 0.950589229309023 0.952250379087393 0.953851958643675 0.95539681039759 0.956887612176205 0.958326887637704 0.959717016012339 0.961060241205797 0.962358680307261 0.963614331541559 0.964829081702259 0.966004713100022 0.967142910058337 0.968245264986539 0.969313284058101 0.970348392520263 0.971351939659372 0.972325203444675 0.973269394871781 0.974185662025628 0.97507509388143 0.97593872386091 0.976777533159913 0.977592453862465 0.978384371855346 0.979154129556269 0.979902528467943 0.980630331569445 0.981338265555577 0.982027022934193 0.982697263990788 0.98334961862905 0.983984688095502 0.984603046595785 0.985205242809692 0.985791801311529 0.986363223902005 0.986919990857388 0.987462562101315 0.987991378304296 0.988506861915585 0.989009418131812 0.989499435806466 0.989977288304061 0.990443334302539 0.990897918547265 0.991341372559716 0.991774015303785 0.992196153812404 0.992608083777045 0.993010090102463 0.993402447428886 0.993785420623752 0.994159265244898 0.994524227977031 0.994880547043162 0.995228452592583 0.995568167066864 0.995899905545251 0.996223876070756 0.996540279958131 0.996849312084881 0.997151161166336 0.99744601001579 0.997734035790624 0.998015410225269 0.998290299851811 0.998558866209009 0.998821266040408 0.999077651482225 0.999328170241615 0.999572965765891 0.99981217740325 1.0000459405555 1.00027438682327 1.00049764414411 1.00071583692401 1.00092908616252 1.00113750957203 1.00134122169153 1.00154033399496 1.00173495499479 1.00192519034075 1.00211114291432 1.00229291291889 1.0024705979661 1.00264429315842 1.00281409116823 1.00298008231354 1.00314235463058 1.00330099394344 1.00345608393088 1.0036077061904 1.00375594029989 1.00390086387676 1.0040425526349 1.00418108043936 1.00431651935909 1.00444893971762 1.00457841014196 1.00470499760967 1.00482876749431 1.0049497836092 1.00506810824977 1.00518380223432 1.0052969249435 1.00540753435841 1.00551568709742 1.00562143845185 1.0057248424204 1.00582595174251 1.00592481793074 1.00602149130198 1.00611602100783 1.00620845506394 1.00629884037855 1.00638722278012 1.00647364704413 1.00655815691909 1.00664079515186 1.00672160351212 1.00680062281623 1.00687789295038 1.00695345289309 1.00702734073707 1.00709959371049 1.00717024819768 1.00723933975922 1.00730690315154 1.00737297234595 1.00743758054719 1.00750076021147 1.00756254306408 1.00762296011647 1.00768204168294 1.00773981739689 1.00779631622664 1.00785156649087 1.00790559587364 1.00795843143905 1.00801009964553 1.00806062635978 1.00811003687036 1.00815835590093 1.00820560762319 1.00825181566947 1.00829700314508 1.00834119264026 1.00838440624192 1.0084266655451 1.00846799166408 1.0085084052433 1.008547926468 1.00858657507458 1.00862437036076 1.00866133119545 1.00869747602842 1.00873282289976 1.00876738944906 1.00880119292445 1.00883425019134 1.00886657774107 1.00889819169923 1.00892910783391 1.00895934156368 1.0089889079654 1.00901782178188 1.00904609742935 1.00907374900473 1.00910079029277 1.009127234773 1.00915309562659 1.00917838574292 1.00920311772613 1.00922730390148 1.00925095632151 1.00927408677217 1.00929670677869 1.00931882761141 1.00934046029144 1.00936161559621 1.00938230406484 1.00940253600347 1.00942232149044 1.00944167038129 1.00946059231378 1.00947909671264 1.00949719279436 1.00951488957176 1.00953219585855 1.00954912027369 1.00956567124575 1.00958185701709 1.00959768564803 1.00961316502082 1.00962830284364 1.00964310665442 1.00965758382462 1.00967174156291 1.00968558691877 1.00969912678602 1.00971236790627 1.00972531687224 1.00973798013112 1.00975036398775 1.00976247460776 1.00977431802068 1.00978590012291 1.00979722668069 1.00980830333299 1.00981913559427 1.00982972885728 1.00984008839574 1.00985021936694 1.00986012681436 1.00986981567015 1.00987929075761 1.00988855679356 1.00989761839073 1.00990648006006 1.00991514621292 1.00992362116331 1.00993190913004 1.00994001423881 1.00994794052427 1.00995569193204 1.00996327232065 1.00997068546351 1.00997793505071 1.00998502469097 1.00999195791332 1.00999873816896 1.01000536883291 1.01001185320571 1.01001819451508 1.01002439591752 1.01003046049986 1.01003639128085 1.0100421912126 1.01004786318208 1.01005341001257 1.01005883446506 1.0100641392396 1.01006932697667 1.01007440025849 1.01007936161031 1.01008421350165 1.01008895834756 1.01009359850976 1.01009813629792 1.0101025739707 1.01010691373695 1.01011115775677 1.01011530814262 1.01011936696032 1.01012333623013 1.01012721792775 1.01013101398524 1.01013472629209 1.01013835669606 1.01014190700416 1.01014537898352 1.01014877436229 1.01015209483048 1.01015534204084 1.01015851760962 1.01016162311743 1.01016466011001 1.01016763009897 1.01017053456261 1.01017337494657 1.01017615266463 1.01017886909936 1.01018152560283 1.01018412349728
BantuSouthAfrica Ireland scaled.data NA NA NA 0.911071818844022 0.919955086756781 0.921939722049631 0.92211019632516 0.925161616182895 0.923933834688439 0.929481782575131 0.935217846569407 0.935925421919855 0.936578395987017 0.93807866696266 0.937552532061775 0.94472682961586 0.943247317403332 0.948933304494212 0.947964896134159 0.951487850684401 0.950398552409615 0.951472877669641 0.954035770458508 0.957639450255542 0.958115728892984 0.959003156506178 0.961787562077848 0.963266338513947 0.964682015906728 0.970775419699752 0.963896783315963 0.968023618547176 0.967500285580199 0.968474983067265 0.972476632322192 0.971354254783261 0.972513525357746 0.976385286163568 0.976449263010073 0.974106700850405 0.977085817219155 0.979812674509625 0.97718160679926 0.976698776641256 0.980552914519193 0.983439510868492 0.981812430989641 0.985658338567319 0.97989011087239 0.984276765806303 0.984917793990514 0.983823669749578 0.984564707917052 0.987572149268286 0.988298698288858 0.986759448946456 0.984103286703627 0.984212415966169 0.987635601544138 0.987462718122332 0.989906994397056 0.98834496929668 0.989578767754192 0.992670213862028 0.988407531085813 0.993730100467416 0.991486020186975 0.993541168573462 0.993899877817539 0.992339558847633 0.993642756090841 0.994241505805419 0.994857649962491 0.992515508461946 0.993957927927511 0.995690670554231 0.995019743441821 0.990892253468634 0.996243832373431 0.998218791496065 0.998986746430398 0.999261775255807 0.997286458522015 1.00040457674996 0.998312279943431 0.997549170461918 0.998045080898903 0.998722877236015 0.998617858580808 1.00144801073595 0.998014697772163 0.99887449414458 0.997524346392029 0.99877109413295 0.999380468111599 1.00067009948498 1.00182664157651 1.00215189539394 0.997836114191433 1.00078932928936 1.00099030028583 1.00268138190302 0.999746348335594 0.997362035926339 1.00144485149962 1.00247834845188 0.998434070858318 1.00513025838431 1.00389145422236 1.00330222547835 1.0017956063906 0.997492360507226 1.00010030260301 1.00356045675937 0.999323690292507 1.00204806063954 1.00257098231961 1.00206077578169 1.00463158048987 1.00077462321171 1.002866875309 0.998035791553838 1.00109023711423 1.00231169716651 1.00345810540869 1.0023942608299 1.00269960498493 1.00161814729655 1.00348624352962 1.00448487702848 1.0052711485187 1.00255962093472 1.00439420455563 1.00615499622269 1.0069476716714 1.00316741917998 1.00327151626191 1.0049541134381 1.00309115870177 1.00426249122704 1.00350758898972 1.01027545995601 1.0072478663101 1.00419869991903 1.00688732350229 1.00824687566193 1.00169195585784 1.00557698207877 1.0133079494616 1.00701262655371 1.00863121565732 1.00741741236005 1.01207436822779 1.00993559683247 1.007983788744 1.00272635007149 1.01002793967521 1.00860387982789 1.01183322620582 1.01028543504767 1.00894706998468 1.01096620261057 1.00686048672823 1.00943568596188 1.00608159967373 1.01083587665072 1.01158656311626 1.01622276513561 1.01128838767223 1.00919557556165 1.01122901798984 1.00805793689739 1.00798241481075 1.01418631383425 1.00923471982757 1.00808725572077 1.0127217654563 1.0157664332879 1.0160987130192 1.01365748995269 1.00901823368852 1.00959207111639 1.00966274444409 1.01230795885532 1.01116797105072 1.01619594269392 1.01450575902395 1.00799385846621 1.01280697671662 1.01487348648545 1.00738542331807 1.01467884329902 1.01010286821491 1.00857987936593 1.01029613718706 1.0134241168627 1.01351474674595 1.00781644304244 1.01379941901402 1.01036209755345 1.01180755576718 1.01201172537389 1.01307396210318 1.01551577687283 1.01425407315668 1.0112969437553 1.01267384510579 1.01552529019189 1.01493706901702 1.01352498327967 1.01273769346418 1.01011156105112 1.01360813927164 1.0150414685786 1.01390800014243 1.01691139292715 1.01062146443214 1.01303277463874 1.01534116324315 1.00699133093047 1.01392933088014 1.01444872794844 1.0165648121162 1.01172566417573 1.00874678723759 1.01212515312435 1.01271087262853 1.01498654224272 1.01205157076149 1.01633760931545 1.00951386588555 1.01539169953897 1.01074269666363 1.01471204081356 1.00917461668861 1.01144050481985 1.01508891517827 1.01323766668231 1.01252695536575 1.00976157773796 1.01712411139012 1.00430480563812 1.00208925925993 1.00804052213771 1.01246900831046 1.00779076089476 1.01153008978765 1.01274491728207 1.00627527460911 1.00840474557949 1.01148534704088 1.01037450567085 1.00650744904487 1.00383916128842 1.01138266530238 1.00618178323584 1.00817066111027 1.01171917319606 1.00627064532815 1.01043056133913 1.00815725102774 1.00507163941054 1.01248525754439 1.00452893651326 1.0092797788936 1.01336648500395 1.00951863080443 1.00162211964816 1.01251425004404 1.00932766131852 1.00613011539648 1.00614047079038 1.00393001959785 1.00571185564438 1.00162079055152 1.00381983996735 1.00981464781787 1.00733792762062 1.0009140715739 1.00394723425493 1.00700878084376 1.00763656461744 1.00178815618087 1.00435456903305 1.0016272509253 1.00932832548448 1.00558782265331 1.00176985990525 0.999686693190336 1.00646815907457 1.00593857730594 1.00557853380263 1.0010290042901 1.00884704538714
BantuSouthAfrica Ireland gen.fit.1date 0.971695273925063 -0.1202445765 NA 0.917433827787624 0.919852824687999 0.922208329765085 0.924502009499571 0.926735486631746 0.928910341309557 0.931028112206541 0.933090297610406 0.935098356483049 0.937053709492747 0.938957740019252 0.940811795132516 0.942617186545713 0.944375191543262 0.946087053884476 0.947753984683509 0.949377163266195 0.950957738004402 0.952496827128485 0.953995519518418 0.955454875474158 0.956875927465785 0.958259680863965 0.959607114651227 0.960919182114579 0.962196811519943 0.963440906768888 0.964652348038123 0.965831992402212 0.966980674439933 0.968099206824737 0.969188380899694 0.970248967237359 0.971281716184937 0.972287358395143 0.973266605343125 0.974220149829823 0.975148666472112 0.976052812180084 0.976933226621798 0.977790532675838 0.978625336871989 0.979438229820343 0.980229786629149 0.981000567311694 0.981751117182499 0.982481967243123 0.983193634557835 0.983886622619432 0.984561421705449 0.985218509225023 0.985858350056653 0.986481396877092 0.98708809048161 0.987678860095848 0.988254123679489 0.988814288221956 0.989359750030352 0.989890895009842 0.990408098936668 0.990911727724013 0.991402137680874 0.991879675764143 0.992344679824076 0.992797478843318 0.993238393169648 0.993667734742623 0.994085807314271 0.994492906663986 0.994889320807793 0.995275330202108 0.995651207942163 0.99601721995521 0.996373625188666 0.99672067579331 0.997058617301675 0.997387688801762 0.997708123106187 0.998020146916895 0.998323980985546 0.998619840269692 0.998907934084861 0.999188466252637 0.999461635244868 0.999727634324073 0.999986651680181 1.00023887056367 1.00048446941519 1.00072362199187 1.00095649749018 1.00118326066564 1.00140407194946 1.00161908756193 1.00182845962303 1.00203233626001 1.00223086171221 1.00242417643309 1.00261241718958 1.00279571715891 1.00297420602275 1.00314801005901 1.00331725223115 1.0034820522752 1.00364252678444 1.00379878929194 1.00395095035081 1.00409911761247 1.0042433959028 1.0043838872963 1.00452069118828 1.00465390436523 1.00478362107325 1.00490993308477 1.00503292976342 1.00515269812732 1.00526932291059 1.00538288662333 1.00549346960997 1.00560115010615 1.00570600429401 1.00580810635617 1.00590752852812 1.00600434114941 1.00609861271336 1.00619040991552 1.00627979770089 1.00636683930985 1.00645159632289 1.00653412870419 1.00661449484403 1.00669275160011 1.00676895433781 1.00684315696928 1.00691541199166 1.00698577052417 1.0070542823443 1.00712099592303 1.0071859584591 1.00724921591244 1.00731081303664 1.00737079341063 1.00742919946954 1.00748607253469 1.00754145284281 1.00759537957456 1.00764789088221 1.00769902391663 1.0077488148536 1.00779729891936 1.00784451041561 1.00789048274368 1.00793524842823 1.00797883914024 1.00802128571941 1.008062618196 1.00810286581204 1.00814205704205 1.00818021961318 1.00821738052481 1.00825356606767 1.00828880184243 1.00832311277781 1.00835652314823 1.00838905659098 1.00842073612291 1.00845158415678 1.00848162251706 1.00851087245538 1.0085393546656 1.00856708929839 1.00859409597556 1.00862039380388 1.00864600138862 1.00867093684673 1.00869521781962 1.00871886148569 1.00874188457243 1.0087643033683 1.00878613373421 1.0088073911148 1.0088280905493 1.00884824668222 1.00886787377369 1.00888698570955 1.00890559601118 1.00892371784505 1.00894136403207 1.00895854705661 1.00897527907539 1.00899157192602 1.00900743713542 1.00902288592798 1.00903792923345 1.00905257769472 1.00906684167533 1.00908073126682 1.00909425629583 1.00910742633111 1.00912025069023 1.00913273844622 1.00914489843394 1.0091567392564 1.00916826929078 1.00917949669439 1.00919042941042 1.00920107517359 1.00921144151561 1.00922153577048 1.00923136507973 1.00924093639742 1.00925025649511 1.00925933196661 1.00926816923267 1.0092767745455 1.00928515399322 1.00929331350415 1.009301258851 1.00930899565499 1.00931652938977 1.00932386538532 1.00933100883176 1.00933796478293 1.00934473816008 1.00935133375524 1.00935775623469 1.00936401014224 1.0093700999024 1.0093760298236 1.00938180410114 1.00938742682024 1.00939290195888 1.00939823339062 1.00940342488736 1.009408480122 1.00941340267104 1.0094181960171 1.00942286355139 1.00942740857611 1.00943183430679 1.00943614387457 1.00944034032839 1.00944442663717 1.00944840569191 1.00945228030772 1.00945605322584 1.00945972711552 1.00946330457601 1.00946678813827 1.00947018026689 1.00947348336172 1.00947669975967 1.00947983173627 1.00948288150735 1.00948585123057 1.00948874300695 1.0094915588824 1.00949430084907 1.00949697084689 1.00949957076481 1.00950210244225 1.00950456767032 1.00950696819313 1.009509305709 1.0095115818717 1.00951379829157 1.0095159565367 1.00951805813399 1.0095201045703 1.00952209729345 1.00952403771326 1.00952592720254 1.00952776709807 1.00952955870155 1.00953130328051 1.00953300206921 1.00953465626951 1.00953626705173 1.00953783555548 1.00953936289045 1.00954085013719 1.00954229834792 1.00954370854721 1.00954508173276 1.00954641887608 1.00954772092317 1.0095489887952 1.00955022338919 1.00955142557857 1.00955259621389 1.00955373612334 1.0095548461134
BantuSouthAfrica Ireland source.fit.1date 0.971695273925063 -0.0988440895244467 NA 0.933836363171427 0.935824839934331 0.937761124809255 0.939646587685566 0.94148256249691 0.943270348164948 0.945011209518326 0.946706378187516 0.948357053476176 0.949964403209635 0.951529564561115 0.953053644856255 0.954537722356533 0.955982847022113 0.957390041254675 0.95876030062075 0.960094594556064 0.961393867051398 0.962659037320448 0.963891000450148 0.965090628033939 0.966258768788394 0.967396249153682 0.968503873878255 0.969582426588195 0.970632670341618 0.971655348168523 0.972651183596474 0.973620881162484 0.974565126911464 0.975484588881586 0.976379917576911 0.97725174642761 0.978100692238105 0.978927355623444 0.979732321434233 0.980516159170404 0.981279423384126 0.982022654072144 0.982746377057817 0.983451104363128 0.984137334570931 0.984805553177693 0.985456232936971 0.986089834193879 0.986706805210777 0.987307582484402 0.987892591054692 0.988462244805484 0.989016946757341 0.989557089352672 0.990083054733387 0.990595215011249 0.991093932531143 0.991579560127425 0.992052441373547 0.99251291082513 0.992961294256659 0.993397908891958 0.993823063628625 0.994237059256569 0.994640188670816 0.995032737078726 0.995414982201773 0.995787194472027 0.996149637223484 0.996502566878367 0.996846233128538 0.997180879112159 0.997506741585701 0.997824051091446 0.998133032120598 0.998433903272097 0.998726877407283 0.999012161800486 0.999289958285674 0.999560463399242 0.999823868519062 1.00008035999988 1.00033011930515 1.00057332313543 1.0008101435534 1.00104074810555 1.00126529994078 1.00148395792578 1.00169687675743 1.00190420707228 1.00210609555308 1.00230268503256 1.00249411459452 1.00268051967219 1.00286203214407 1.00303878042721 1.00321088956808 1.00337848133105 1.00354167428449 1.00370058388472 1.00385532255762 1.00400599977824 1.00415272214822 1.00429559347118 1.00443471482621 1.00457018463937 1.00470209875328 1.004830550495 1.004955630742 1.00507742798647 1.00519602839793 1.00531151588422 1.00542397215079 1.00553347675861 1.00564010718034 1.00574393885526 1.00584504524253 1.00594349787325 1.00603936640101 1.00613271865122 1.00622362066902 1.0063121367661 1.00639832956611 1.00648226004904 1.00656398759429 1.00664357002276 1.00672106363769 1.00679652326451 1.00687000228968 1.00694155269836 1.00701122511129 1.00707906882054 1.00714513182441 1.00720946086138 1.00727210144316 1.00733309788694 1.00739249334667 1.00745032984367 1.00750664829629 1.0075614885489 1.00761488940006 1.00766688863 1.0077175230273 1.00776682841496 1.00781483967572 1.00786159077675 1.00790711479367 1.00795144393397 1.00799460955979 1.00803664221007 1.00807757162224 1.00811742675315 1.00815623579967 1.00819402621853 1.00823082474584 1.00826665741595 1.00830154957986 1.00833552592321 1.00836861048369 1.00840082666808 1.0084321972688 1.00846274448003 1.0084924899134 1.00852145461332 1.00854965907184 1.00857712324313 1.00860386655764 1.00862990793583 1.00865526580153 1.00867995809501 1.00870400228567 1.00872741538436 1.00875021395547 1.0087724141286 1.00879403161001 1.00881508169371 1.00883557927228 1.00885553884741 1.00887497454018 1.00889390010102 1.00891232891943 1.00893027403352 1.00894774813914 1.00896476359894 1.00898133245107 1.00899746641772 1.0090131769134 1.00902847505302 1.00904337165977 1.00905787727275 1.00907200215444 1.00908575629795 1.00909914943412 1.00911219103837 1.00912489033741 1.00913725631578 1.00914929772222 1.00916102307581 1.00917244067205 1.0091835585887 1.0091943846915 1.00920492663974 1.00921519189167 1.00922518770978 1.00923492116596 1.00924439914645 1.00925362835678 1.00926261532645 1.0092713664136 1.00927988780948 1.00928818554283 1.00929626548416 1.0093041333499 1.00931179470642 1.00931925497402 1.0093265194307 1.00933359321595 1.00934048133436 1.00934718865915 1.00935371993565 1.00936007978462 1.00936627270555 1.00937230307983 1.00937817517385 1.00938389314203 1.00938946102971 1.00939488277611 1.009400162217 1.00940530308751 1.00941030902471 1.00941518357023 1.00941993017272 1.00942455219033 1.00942905289306 1.00943343546508 1.00943770300698 1.00944185853799 1.00944590499806 1.00944984525001 1.0094536820815 1.00945741820702 1.00946105626981 1.00946459884375 1.00946804843515 1.00947140748454 1.00947467836839 1.00947786340079 1.00948096483511 1.00948398486555 1.00948692562873 1.00948978920521 1.00949257762091 1.00949529284858 1.00949793680922 1.00950051137336 1.00950301836249 1.00950545955024 1.00950783666373 1.00951015138471 1.00951240535081 1.00951460015669 1.00951673735512 1.00951881845814 1.0095208449381 1.00952281822869 1.00952473972598 1.00952661078941 1.00952843274272 1.00953020687492 1.00953193444116 1.00953361666367 1.00953525473261 1.00953684980687 1.00953840301495 1.00953991545571 1.00954138819918 1.0095428222873 1.00954421873467 1.00954557852924 1.00954690263306 1.00954819198289 1.00954944749095 1.00955067004546 1.00955186051139 1.00955301973095 1.00955414852428 1.00955524768997 1.00955631800568 1.00955736022863 1.00955837509618 1.00955936332632 1.00956032561822 1.00956126265268 1.00956217509264
BantuSouthAfrica Ireland gen.fit.2date 0.973422018027171 -0.0924224105 -0.0462064798 0.913110654273057 0.916287185632774 0.919324707527248 0.922230882229291 0.925012896589554 0.9276774929514 0.930230998021925 0.932679349835005 0.935028122933216 0.937282551887002 0.939447553261592 0.941527746134807 0.943527471262027 0.945450808978182 0.947301595920647 0.949083440651318 0.950799738250966 0.952453683954083 0.954048285887872 0.955586376974842 0.95707062605447 0.958503548275722 0.95988751480877 0.961224761921033 0.962517399459651 0.963767418779728 0.964976700155027 0.966147019705389 0.967280055872859 0.968377395476368 0.969440539372841 0.970470907750753 0.97146984508042 0.972438624743688 0.973378453364194 0.974290474857966 0.975175774222784 0.976035381083552 0.976870273009734 0.977681378619883 0.978469580487256 0.97923571785962 0.979980589205445 0.980704954597892 0.981409537947257 0.982095029091789 0.982762085756184 0.983411335386412 0.984043376868971 0.984658782142126 0.985258097706186 0.985841846039406 0.986410526925675 0.986964618699729 0.987504579415246 0.988030847940854 0.988543844988711 0.98904397408004 0.989531622451696 0.990007161907575 0.990470949618432 0.990923328873423 0.991364629786493 0.991795169960499 0.992215255111782 0.992625179657723 0.993025227269649 0.993415671393296 0.9937967757389 0.994168794742835 0.994531974002616 0.994886550686942 0.995232753922351 0.995570805157972 0.995900918509738 0.996223301085345 0.996538153291166 0.996845669122245 0.997146036436406 0.997439437213479 0.997726047800546 0.998006039144078 0.998279577009748 0.998546822190697 0.998807930704929 0.999063053982512 0.999312339043191 0.999555928664981 0.999793961544303 1.00002657244814 1.00025389235868 1.00047604861095 1.00069316502376 1.00090536202439 1.00111275676745 1.00131546324809 1.00151359241004 1.0017072522487 1.00189654790956 1.00208158178222 1.0022624535903 1.00243926047734 1.00261209708911 1.00278105565232 1.00294622605006 1.0031076958941 1.00326555059422 1.00341987342475 1.00357074558839 1.00371824627756 1.00386245273334 1.00400344030213 1.00414128249014 1.00427605101586 1.00440781586059 1.00453664531706 1.00466260603633 1.00478576307302 1.00490617992894 1.00502391859516 1.00513903959265 1.00525160201158 1.00536166354925 1.00546928054671 1.00557450802433 1.00567739971604 1.00577800810257 1.00587638444364 1.00597257880907 1.00606664010898 1.00615861612307 1.00624855352892 1.00633649792959 1.00642249388022 1.006506584914 1.0065888135673 1.00666922140405 1.00674784903951 1.0068247361633 1.00689992156175 1.00697344313973 1.0070453379418 1.00711564217274 1.00718439121767 1.00725161966143 1.00731736130762 1.00738164919699 1.00744451562547 1.0075059921616 1.0075661096636 1.00762489829597 1.00768238754564 1.00773860623772 1.00779358255087 1.00784734403225 1.00789991761213 1.00795132961805 1.00800160578876 1.0080507712877 1.0080988507162 1.00814586812634 1.0081918470335 1.00823681042861 1.0082807807901 1.00832378009554 1.00836582983304 1.00840695101234 1.00844716417567 1.00848648940829 1.00852494634887 1.00856255419954 1.00859933173575 1.00863529731589 1.00867046889068 1.00870486401233 1.0087384998435 1.00877139316606 1.00880356038962 1.00883501755987 1.00886578036678 1.0088958641525 1.00892528391918 1.00895405433657 1.00898218974944 1.00900970418484 1.00903661135921 1.00906292468528 1.00908865727886 1.00911382196544 1.0091384312867 1.00916249750678 1.0091860326185 1.00920904834935 1.00923155616745 1.00925356728726 1.00927509267524 1.00929614305539 1.00931672891459 1.00933686050787 1.0093565478636 1.00937580078847 1.00939462887243 1.0094130414935 1.00943104782245 1.00944865682744 1.00946587727845 1.00948271775171 1.00949918663399 1.0095152921268 1.00953104225046 1.00954644484816 1.00956150758984 1.00957623797605 1.0095906433417 1.00960473085972 1.00961850754462 1.00963198025604 1.00964515570214 1.00965804044296 1.00967064089373 1.00968296332799 1.00969501388082 1.00970679855184 1.0097183232082 1.00972959358756 1.0097406153009 1.00975139383536 1.00976193455692 1.00977224271315 1.00978232343578 1.00979218174326 1.00980182254329 1.00981125063522 1.00982047071252 1.00982948736502 1.00983830508128 1.0098469282508 1.00985536116618 1.00986360802532 1.00987167293345 1.00987955990521 1.00988727286664 1.00989481565715 1.00990219203141 1.00990940566125 1.00991646013745 1.00992335897156 1.00993010559765 1.00993670337401 1.00994315558481 1.00994946544176 1.0099556360857 1.00996167058816 1.0099675719529 1.0099733431174 1.00997898695432 1.00998450627292 1.0099899038205 1.00999518228372 1.01000034428997 1.01000539240867 1.01001032915252 1.01001515697881 1.01001987829059 1.0100244954379 1.01002901071892 1.01003342638114 1.01003774462243 1.01004196759219 1.01004609739239 1.01005013607862 1.01005408566111 1.01005794810574 1.01006172533504 1.01006541922908 1.01006903162647 1.01007256432526 1.01007601908382 1.01007939762172 1.0100827016206 1.01008593272499 1.01008909254315 1.01009218264783 1.01009520457711 1.01009815983511 1.01010104989278 1.01010387618861 1.01010664012936 1.01010934309073 1.01011198641811 1.01011457142715
BantuSouthAfrica Mandenka scaled.data NA NA NA 1.09876827259914 1.08909277043035 1.08894972272703 1.08501064302757 1.08300312689228 1.08573745744848 1.07995661011278 1.07255782508984 1.07195372996322 1.07087421982126 1.06787493928143 1.06988503114611 1.06290174381648 1.06336693677344 1.05726085454548 1.05805113172362 1.05743273260871 1.05428429724556 1.0534936382501 1.04979552187842 1.04655253537686 1.04680656283338 1.04599416856303 1.04464479440564 1.04051992288665 1.04178662829612 1.03680174095995 1.04265398900271 1.03648382527564 1.03770093480884 1.03749688324101 1.03166516820091 1.03169318773274 1.03309178965436 1.02845597775763 1.02611661066851 1.02789052185543 1.02611461445071 1.02358806205166 1.02594043666624 1.02622684561347 1.02207961943723 1.01922821100298 1.02101018693936 1.01734475685304 1.02322274637006 1.01793984385629 1.01748078510153 1.01906505654333 1.01749079111731 1.01433886793117 1.0127022036807 1.01495922269485 1.0176626232627 1.01741379674198 1.01398821321817 1.01311521108044 1.01252329028362 1.01262163303533 1.01283847649364 1.00779784620127 1.01610839557715 1.00770418576772 1.01128126656333 1.00584679325488 1.00556732980548 1.00939009136924 1.00945903591922 1.00435667572789 1.00505075819459 1.0075620036438 1.0107420650397 1.00713182693391 1.00421464093068 1.00983308668937 1.00258619638743 1.0024874114607 1.00399474857877 1.00294734711066 1.00356419507199 0.99949310312291 1.00355311780659 1.0036519755979 1.00443428322781 1.00334280727619 1.00258680316659 0.999891305773459 1.00201218868671 1.00119528898575 1.00328264035728 1.00473458099914 1.00119649265785 0.999160380166434 0.99746611312629 0.997459775305883 1.00248970519699 1.00218340056187 0.999307778265989 0.996948026208787 1.00009118308358 1.00172159532166 0.999360997131331 0.998060815694884 1.00140127207972 0.995846858881753 0.998534804851266 0.997323487754268 0.99830693563775 1.00199000801844 0.998960397666815 0.996630702317971 1.0012934861922 0.996809144465216 0.998620953779728 0.997895179314965 0.996256272466114 0.998247810066889 0.996925492453455 1.00054074794913 0.999151263763026 0.997149585371643 0.996722194542974 0.996537070860839 0.994505334131562 0.998898536130528 0.996455669830354 0.994722217423334 0.99381440710965 0.997158276220084 0.996314788039715 0.993320512870423 0.992193715716561 0.995373150795494 0.996833975946225 0.994733556879385 0.996294689093313 0.996482922237681 0.995550189735074 0.988996402483901 0.990817703166106 0.995379978194741 0.995002237676659 0.992493334384828 0.998106109174525 0.995738791072461 0.988229900208846 0.996186893007079 0.993009184907979 0.992459655397041 0.990235797680483 0.991489141318061 0.991924816751496 0.997251900694093 0.987219620697328 0.991361813597497 0.988619386233811 0.993406836339421 0.993885609404689 0.987742861868967 0.992926755265117 0.990074298910101 0.996265491577833 0.990468933124248 0.989477427540029 0.983181901183447 0.987612509564203 0.990395807297116 0.990168215961719 0.996604319185236 0.993714107813278 0.984029337400695 0.99021464867292 0.992073445565806 0.989578929304491 0.985905846342429 0.98716057646227 0.990043397416529 0.994080897322543 0.990889335162781 0.988493338281662 0.984776991987256 0.987994636771896 0.985204227257285 0.986705994103947 0.991137696199864 0.985064204465955 0.984701176440072 0.99457573746293 0.983888047083324 0.989509072134818 0.989407893743231 0.989226460715469 0.985081506449008 0.984952387889596 0.989396529225974 0.986484819410986 0.989233704383842 0.987190132086645 0.982722837103142 0.985874135140535 0.983137895143476 0.985760917187302 0.98826817598123 0.984274302859224 0.982399914416259 0.983232459534825 0.985142323048226 0.983521195748278 0.98889143506 0.982808525245513 0.984485344727639 0.986087197569008 0.982739611611508 0.987561671020315 0.984276222111857 0.98355430676394 0.988149558467673 0.985461219292127 0.980665987039198 0.980208257231865 0.986061814022127 0.991218544181596 0.984961014207409 0.987740559286989 0.982944874656604 0.987021143171461 0.984042099013082 0.990443926326971 0.980175614805086 0.988918363013971 0.984853365297668 0.987972359468671 0.987593625379315 0.98257178541115 0.984232232936255 0.986284486981289 0.991608577066312 0.981058796909466 0.994544545174839 0.994895602899962 0.98919182600805 0.989440014930975 0.989563290530866 0.988148126626565 0.98768978947455 0.991664054724849 0.996226790097381 0.988035567145653 0.988013346394225 0.989872708380475 0.997477906128137 0.986098467790779 0.994105836726117 0.991290948024942 0.987903190485774 0.992153578508476 0.989952525633101 0.990630282722328 0.992460749487591 0.988079748510718 0.994147985306888 0.990485738173776 0.986868149736816 0.992045488065771 0.994774478827396 0.987510021870336 0.987662342783861 0.994097370984378 0.995408675856751 0.997043747164923 0.992457939902527 0.995353512092956 0.994519839807301 0.993587960975747 0.992707705240904 0.997353127805495 0.999003639669664 0.994052918043497 0.991352861290497 0.995909410394783 1.0001089452259 1.00137753060383 0.996899435797595 0.992236033132674 0.999832616337274 0.999452970966691 0.990880144067145 0.99296808105914 0.993458478766925 0.997901551079136 0.991531847376225
BantuSouthAfrica Mandenka gen.fit.1date 0.971865576514046 0.1338365963 NA 1.09249337916681 1.08980094744982 1.08717918444629 1.08462623530246 1.08214029384925 1.0797196013244 1.07736244512818 1.07506715761177 1.0728321148974 1.07065573572949 1.06853648035596 1.06647284943886 1.06446338299361 1.0625066593561 1.06060129417689 1.05874593944178 1.05693928251812 1.05518004522619 1.05346698293483 1.05179888368095 1.05017456731205 1.04859288465129 1.04705271668449 1.04555297376841 1.04409259485986 1.04267054676504 1.04128582340856 1.03993744512165 1.0386244579491 1.0373459329743 1.03610096566208 1.03488867521877 1.03370820396902 1.03255871674904 1.03143940031574 1.03034946277134 1.02928813300314 1.02825466013798 1.02724831301098 1.02626837964827 1.02531416676329 1.02438499926629 1.02348021978669 1.02259918820807 1.02174128121521 1.02090589185319 1.02009242909792 1.01930031743801 1.01852899646763 1.01777792049002 1.01704655813141 1.01633439196508 1.01564091814531 1.01496564605089 1.01430809793806 1.01366780860243 1.01304432504996 1.01243720617638 1.0118460224552 1.01127035563375 1.01070979843733 1.01016395428103 1.00963243698918 1.00911487052215 1.00861088871025 1.00812013499474 1.0076422621755 1.00717693216548 1.00672381575141 1.00628259236097 1.00585294983594 1.00543458421138 1.00502719950057 1.00463050748558 1.00424422751342 1.00386808629742 1.00350181772392 1.003145162664 1.00279786879014 1.00245969039768 1.00213038823103 1.00180972931439 1.0014974867869 1.00119343974217 1.00089737307196 1.00060907731403 1.00032834850391 1.00005498803065 0.999788802496242 0.999529603578857 0.999277207899564 0.999031436892617 0.998792116679112 0.998559077943976 0.998332155816179 0.998111189752085 0.997896023421878 0.997686504598956 0.997482485052232 0.99728382044127 0.997090370214159 0.996901997508079 0.996718569052472 0.996539955074752 0.996366029208502 0.99619666840406 0.996031752841472 0.99587116584572 0.995714793804173 0.995562526086211 0.995414254964953 0.995269875541047 0.995129285668449 0.994992385882162 0.994859079327862 0.994729271693378 0.994602871141966 0.994479788247337 0.994359935930388 0.994243229397598 0.994129586081034 0.994018925579938 0.993911169603847 0.993806241917197 0.993704068285394 0.993604576422292 0.993507695939052 0.993413358294341 0.993321496745845 0.993232046303045 0.993144943681239 0.99306012725677 0.992977537023427 0.992897114549993 0.992818802938905 0.992742546786 0.992668292141317 0.992595986470929 0.992525578619776 0.992457018775473 0.992390258433071 0.992325250360737 0.99226194856634 0.992200308264913 0.992140285846966 0.992081838847638 0.992024925916647 0.991969506789041 0.991915542256708 0.991862994140638 0.991811825263913 0.991761999425403 0.991713481374155 0.991666236784454 0.99162023223154 0.991575435167954 0.991531813900519 0.991489337567914 0.99144797611884 0.991407700290757 0.991368481589188 0.991330292267553 0.991293105307542 0.991256894399998 0.991221633926307 0.991187298940269 0.991153865150452 0.991121308903007 0.991089607164928 0.991058737507763 0.991028678091743 0.990999407650331 0.990970905475175 0.990943151401461 0.990916125793642 0.990889809531551 0.99086418399687 0.990839231059958 0.990814933067027 0.990791272827652 0.990768233602606 0.99074579909202 0.990723953423851 0.990702681142653 0.990681967198639 0.990661796937038 0.990642156087726 0.990623030755128 0.99060440740839 0.990586272871802 0.990568614315482 0.990551419246296 0.990534675499016 0.99051837122772 0.990502494897407 0.990487035275838 0.990471981425587 0.990457322696306 0.990443048717186 0.990429149389625 0.99041561488008 0.990402435613111 0.990389602264604 0.990377105755179 0.990364937243764 0.990353088121338 0.990341550004846 0.99033031473126 0.990319374351812 0.990308721126365 0.99029834751794 0.99028824618738 0.990278409988162 0.990268831961339 0.990259505330615 0.990250423497556 0.990241580036914 0.990232968692089 0.990224583370697 0.990216418140262 0.99020846722402 0.99020072499683 0.990193185981194 0.990185844843384 0.990178696389668 0.990171735562633 0.99016495743761 0.990158357219188 0.990151930237821 0.990145671946529 0.990139577917673 0.990133643839829 0.990127865514736 0.990122238854326 0.990116759877828 0.99011142470896 0.990106229573176 0.990101170795005 0.990096244795446 0.990091448089436 0.990086777283384 0.990082229072774 0.990077800239821 0.990073487651201 0.990069288255828 0.9900651990827 0.990061217238795 0.990057339907025 0.990053564344242 0.990049887879297 0.990046307911153 0.990042821907043 0.990039427400675 0.990036121990494 0.990032903337976 0.990029769165979 0.990026717257127 0.990023745452247 0.990020851648835 0.990018033799573 0.990015289910881 0.990012618041502 0.990010016301133 0.990007482849086 0.990005015892987 0.990002613687504 0.990000274533117 0.989997996774913 0.989995778801417 0.989993619043448 0.989991515973014 0.989989468102228 0.989987473982255 0.989985532202288 0.98998364138855 0.989981800203322 0.989980007343997 0.989978261542155 0.989976561562671 0.989974906202838 0.989973294291516 0.989971724688305 0.989970196282736 0.989968707993489 0.989967258767623 0.989965847579834 0.989964473431732 0.989963135351129 0.989961832391355 0.989960563630588 0.9899593281712
BantuSouthAfrica Mandenka source.fit.1date 0.971865576514046 0.113611095868972 NA 1.07699141949226 1.07470587034885 1.07248031040275 1.07031316510728 1.06820290124316 1.0661480258338 1.06414708508899 1.06219866337641 1.06030138222009 1.05845389932514 1.05665490762813 1.05490313437233 1.05319734020727 1.05153631831194 1.04991889354096 1.04834392159319 1.04681028820214 1.04531690834769 1.04386272548841 1.0424467108141 1.04106786251791 1.03972520508759 1.03841778861533 1.03714468812571 1.03590500292128 1.03469785594537 1.03352239316156 1.03237778294946 1.03126321551639 1.0301779023244 1.02912107553245 1.02809198745315 1.02708991002379 1.02611413429124 1.0251639699104 1.02423874465575 1.02333780394581 1.02246051037999 1.02160624328769 1.02077439828913 1.01996438686781 1.0191756359541 1.01840758751985 1.01765969818355 1.01693143882594 1.01622229421561 1.01553176264454 1.01485935557313 1.01420459728455 1.01356702454819 1.01294618629194 1.01234164328305 1.01175296781739 1.01117974341685 1.01062156453471 1.01007803626866 1.00954877408151 1.00903340352905 1.00853155999519 1.00804288843395 1.00756704311835 1.00710368739571 1.00665249344958 1.00621314206774 1.00578532241637 1.00536873182021 1.00496307554831 1.00456806660561 1.00418342552984 1.00380888019385 1.00344416561303 1.00308902375788 1.00274320337144 1.00240645979152 1.00207855477766 1.00175925634249 1.00144833858768 1.0011455815441 1.00085077101616 1.00056369843031 1.00028416068748 1.00001196001935 0.999746903848484 0.999488804652036 0.999237479829118 0.998992751571596 0.998754446738296 0.998522396732507 0.998296437382709 0.998076408826417 0.997862155397085 0.997653525513972 0.997450371574905 0.997252549851847 0.997059920389218 0.996872346904875 0.996689696693695 0.99651184053369 0.996338652594583 0.996170010348785 0.996005794484711 0.995845888822366 0.995690180231153 0.99553855854983 0.995390916508578 0.995247149653108 0.995107156270759 0.994970837318539 0.994838096353055 0.994708839462281 0.994582975199116 0.994460414516684 0.994341070705341 0.994224859331322 0.994111698177014 0.99400150718278 0.993894208390322 0.99378972588753 0.993687985754768 0.993588916012585 0.993492446570783 0.993398509178836 0.993307037377602 0.993217966452301 0.993131233386733 0.993046776818697 0.992964536996574 0.992884455737057 0.992806476383987 0.992730543768266 0.992656604168832 0.992584605274647 0.992514496147689 0.992446227186918 0.992379750093177 0.992315017835028 0.992251984615475 0.992190605839561 0.992130838082824 0.992072639060569 0.992015967597955 0.991960783600864 0.991907048027535 0.991854722860944 0.991803771081904 0.99175415664288 0.99170584444248 0.991658800300625 0.991612990934366 0.99156838393434 0.991524947741834 0.991482651626464 0.991441465664432 0.991401360717355 0.991362308411648 0.991324281118454 0.991287251934096 0.991251194661041 0.991216083789368 0.991181894478719 0.991148602540725 0.991116184421892 0.991084617186941 0.991053878502578 0.991023946621693 0.990994800367981 0.990966419120949 0.990938782801337 0.99091187185691 0.99088566724862 0.990860150437144 0.99083530336976 0.990811108467583 0.99078754861312 0.990764607138166 0.99074226781201 0.990720514829948 0.990699332802109 0.990678706742559 0.990658622058704 0.990639064540964 0.99062002035272 0.990601476020526 0.990583418424574 0.990565834789417 0.990548712674924 0.990532039967483 0.990515804871432 0.99049999590071 0.990484601870732 0.990469611890479 0.990455015354789 0.990440801936854 0.990426961580919 0.990413484495162 0.990400361144768 0.990387582245184 0.990375138755553 0.990363021872312 0.990351223022967 0.990339733860028 0.990328546255105 0.990317652293151 0.990307044266871 0.990296714671262 0.990286656198307 0.990276861731803 0.990267324342328 0.990258037282337 0.990248993981391 0.990240188041503 0.990231613232618 0.990223263488201 0.990215132900947 0.9902072157186 0.990199506339886 0.990191999310546 0.990184689319483 0.990177571194999 0.99017063990114 0.990163890534131 0.990157318318906 0.990150918605732 0.990144686866919 0.990138618693615 0.990132709792688 0.99012695598369 0.990121353195895 0.990115897465425 0.990110584932442 0.990105411838415 0.990100374523468 0.990095469423783 0.990090693069085 0.990086042080181 0.990081513166574 0.990077103124134 0.990072808832828 0.990068627254516 0.990064555430802 0.990060590480938 0.990056729599788 0.990052970055842 0.990049309189286 0.990045744410118 0.990042273196315 0.990038893092051 0.990035601705959 0.990032396709438 0.990029275835006 0.990026236874697 0.990023277678496 0.990020396152821 0.990017590259041 0.990014858012032 0.990012197478776 0.990009606776988 0.990007084073792 0.990004627584415 0.990002235570933 0.989999906341036 0.989997638246833 0.989995429683684 0.989993279089068 0.989991184941474 0.989989145759329 0.989987160099945 0.989985226558501 0.989983343767047 0.989981510393542 0.989979725140903 0.989977986746093 0.989976293979229 0.989974645642704 0.989973040570348 0.9899714776266 0.989969955705702 0.989968473730921 0.989967030653784 0.989965625453338 0.989964257135428 0.98996292473199 0.989961627300373 0.989960363922664 0.989959133705044 0.989957935777156 0.989956769291485 0.989955633422762 0.989954527367378 0.989953450342819 0.989952401587106
BantuSouthAfrica Mandenka gen.fit.2date 0.973525763765846 0.1037887075 0.0489880019 1.09676473351335 1.0932945604009 1.08997402447413 1.08679495235544 1.08374967580858 1.08083099893852 1.07803216755873 1.07534684058182 1.07276906329901 1.07029324242297 1.0679141227769 1.06562676552026 1.06342652780948 1.06130904379793 1.05927020688651 1.05730615314178 1.05541324580402 1.0535880608131 1.05182737328441 1.05012814487204 1.04848751196023 1.04690277462828 1.0453713863376 1.04389094429307 1.04245918043405 1.04107395301337 1.03973323872529 1.03843512534626 1.03717780485441 1.03595956699616 1.03477879327047 1.03363395130298 1.03252358958452 1.03144633254967 1.03040087597313 1.02938598266287 1.0284004784305 1.0274432483206 1.02651323308194 1.02560942586472 1.02473086912892 1.0238766517499 1.0230459063083 1.02223780655214 1.02145156501987 1.02068643081366 1.01994168751338 1.01921665122173 1.01851066873225 1.017823115812 1.01715339559143 1.01650093705456 1.01586519362291 1.01524564182696 1.01464178005961 1.01405312740629 1.01347922254661 1.01291962272316 1.01237390277289 1.0118416542172 1.01132248440685 1.0108160157182 1.01032188479754 1.00983974185029 1.00936924997236 1.00891008452084 1.00846193252157 1.00802449211132 1.00759747201217 1.00718059103634 1.00677357761924 1.00637616937922 1.00598811270218 1.00560916234954 1.00523908108811 1.00487763934046 1.00452461485458 1.00417979239152 1.00384296343005 1.00351392588718 1.00319248385356 1.00287844734295 1.00257163205481 1.00227185914923 1.00197895503349 1.00169275115953 1.00141308383166 1.0011397940239 1.00087272720642 1.00061173318049 1.00035666592147 1.00010738342939 0.999863747586553 0.999625624021982 0.999392881982096 0.999165394207375 0.998943036814656 0.998725689184724 0.998513233854913 0.998305556416439 0.998102545416195 0.997904092262774 0.997710091136477 0.997520438903102 0.997335035031301 0.997153781513327 0.996976582788975 0.996803345672572 0.996633979282831 0.996468394975451 0.996306506278298 0.996148228829049 0.995993480315181 0.995842180416167 0.995694250747804 0.995549614808536 0.995408197927701 0.995269927215594 0.995134731515276 0.99500254135603 0.994873288908409 0.99474690794078 0.994623333777323 0.994502503257396 0.994384354696223 0.994268827846839 0.994155863863243 0.994045405264703 0.99393739590117 0.99383178091975 0.9937285067322 0.993627520983389 0.99352877252071 0.993432211364383 0.993337788678628 0.993245456743671 0.993155168928552 0.993066879664699 0.992980544420255 0.992896119675109 0.992813562896627 0.992732832516043 0.992653887905493 0.992576689355674 0.992501198054092 0.992427376063898 0.99235518630328 0.992284592525391 0.992215559298807 0.992148051988489 0.99208203673723 0.992017480447585 0.991954350764254 0.991892616056912 0.991832245403474 0.991773208573774 0.991715476013656 0.991659018829449 0.991603808772839 0.991549818226101 0.991497020187697 0.991445388258221 0.99139489662669 0.99134552005716 0.99129723387567 0.991250013957492 0.991203836714691 0.991158679083979 0.991114518514857 0.991071332958038 0.991029100854143 0.990987801122662 0.990947413151175 0.990907916784825 0.990869292316036 0.990831520474467 0.990794582417211 0.990758459719203 0.990723134363866 0.990688588733967 0.990654805602678 0.99062176812485 0.990589459828488 0.990557864606411 0.990526966708116 0.990496750731817 0.990467201616673 0.990438304635186 0.990410045385781 0.990382409785543 0.990355384063129 0.990328954751832 0.990303108682812 0.990277832978468 0.990253115045969 0.990228942570927 0.99020530351121 0.990182186090903 0.990159578794392 0.990137470360594 0.990115849777306 0.990094706275688 0.990074029324865 0.990053808626651 0.990034034110394 0.990014695927934 0.989995784448671 0.989977290254747 0.989959204136339 0.989941517087043 0.989924220299381 0.98990730516039 0.989890763247321 0.989874586323429 0.989858766333856 0.989843295401608 0.989828165823621 0.989813370066915 0.989798900764829 0.989784750713347 0.9897709128675 0.989757380337851 0.989744146387054 0.989731204426497 0.989718548013008 0.989706170845647 0.98969406676256 0.989682229737905 0.989670653878849 0.989659333422625 0.989648262733665 0.989637436300784 0.989626848734437 0.989616494764026 0.989606369235281 0.989596467107685 0.989586783451963 0.989577313447625 0.989568052380565 0.98955899564071 0.989550138719726 0.989541477208768 0.989533006796284 0.989524723265869 0.989516622494162 0.989508700448793 0.989500953186374 0.989493376850536 0.989485967670003 0.989478721956722 0.989471636104017 0.989464706584799 0.989457929949807 0.98945130282589 0.989444821914327 0.989438483989184 0.98943228589571 0.989426224548761 0.98942029693127 0.989414500092738 0.98940883114777 0.989403287274636 0.989397865713866 0.989392563766875 0.989387378794623 0.989382308216297 0.989377349508026 0.98937250020163 0.989367757883382 0.989363120192816 0.989358584821544 0.98935414951211 0.989349812056868 0.989345570296879 0.989341422120839 0.989337365464026 0.989333398307273 0.989329518675964 0.989325724639049 0.989322014308083 0.989318385836288 0.98931483741763 0.989311367285924 0.98930797371395 0.989304655012599 0.989301409530027 0.989298235650836 0.989295131795267 0.989292096418417 0.989289128009468 0.989286225090933
BantuSouthAfrica Sardinian scaled.data NA NA NA 0.908192008449931 0.918573562678873 0.921617746701892 0.918384014793288 0.924889857134249 0.921815129015761 0.928941810727916 0.934218732966838 0.937019606747108 0.934603047231277 0.937339461131148 0.935174714092686 0.944078315473776 0.942291462218161 0.948019007577576 0.945928491679097 0.951379647876176 0.95082797615908 0.951186411289342 0.953557866871422 0.957563712455825 0.957738075346299 0.958331320838006 0.959310516317594 0.964814552848322 0.965774039434104 0.969759341481975 0.963535734724741 0.967761761837943 0.968635804306001 0.968814620539187 0.97260081083839 0.969033481191828 0.972322500378359 0.977091010842032 0.974177333544307 0.972424838479827 0.977245646519704 0.979715323362392 0.977729531073353 0.975036633103962 0.981470381370041 0.984988627197075 0.983529699624697 0.983988699677927 0.980688287486748 0.983944499435007 0.984331506676899 0.982890463132439 0.98531843461007 0.986967938274459 0.990450657901845 0.986324107445998 0.986161168526928 0.98373847464829 0.989653312301941 0.987639682225471 0.990370121081421 0.988742416784049 0.990625638229101 0.993525288627387 0.990764002851481 0.994791048920497 0.992423164773637 0.993911981814927 0.993185579871864 0.993943526031805 0.995012940696598 0.996317521355043 0.9962656053584 0.9930786288414 0.994020777630319 0.995372045439801 0.994409464614812 0.991396674212835 0.998386575807511 0.998658242842844 0.999038601693828 0.998762252532685 0.997784262877019 1.00023855071156 0.999323712704712 0.998195813306656 0.998989916363201 0.999128089684745 0.998914566103987 1.00331157043227 0.999252780005923 1.00066204964646 0.996676586654027 0.998461801187818 1.00067629723729 0.999877132780534 1.00045411763032 0.999377081187587 0.996545451539526 1.00063367140585 1.00174627035235 1.00292526914203 1.00091171136857 0.998385076233595 0.999538289054943 1.00347687654798 0.99714081931478 1.00412469173629 1.00430733552117 1.0021614220765 1.00279408981531 0.994639399079177 1.00072448415865 1.00213211919058 1.00070875121399 1.0030669374128 1.00006851576418 0.999524903843761 1.0019621966947 0.998906048013281 1.00433422398671 0.999389409437023 1.003174040034 1.00162218571544 1.00052172755523 1.00247839546458 1.00186415167596 1.00069184144738 1.00154656051679 1.00437669164041 1.00595599252284 1.00494845913582 1.00384328692371 1.00767897890822 1.00933627615228 1.00245115757622 1.00386242351506 1.00373329854858 1.0001671310142 1.00082603409156 1.00465369642621 1.00957972508717 1.00591442917743 1.00679220766385 1.00813097992065 1.0101733901676 0.999585869455413 1.00714749469244 1.01554345550887 1.00544671865983 1.00507648116128 1.00773733248562 1.01014583578458 1.01027809031098 1.01069629424541 1.00318527542942 1.0098349443917 1.00636942134034 1.0123488552599 1.00910000939704 1.01106263483087 1.01217340684288 1.00612195993785 1.00966862848271 1.0043273971777 1.00928907296734 1.01141768380105 1.01726240965102 1.01108847525958 1.00954930275374 1.0115655933869 1.00617802296479 1.0053932381466 1.0148827404446 1.00739553796488 1.00736954876316 1.01227527293159 1.0143310651101 1.01604176079007 1.01462085620754 1.00939342618336 1.01031376298463 1.00921518817583 1.0098775228263 1.01295641709947 1.01807907682155 1.0130247495645 1.00878373879432 1.01283957113272 1.01529191331262 1.00599399518242 1.01618501511562 1.0083545216004 1.00899255345242 1.01094053291515 1.01026489749395 1.01256732886477 1.00910920807802 1.01471399764921 1.0096566580439 1.01163935963138 1.01285406000561 1.0152697804479 1.01642520451261 1.01423023964661 1.00955103749217 1.01082412224245 1.01740244207105 1.01405844915364 1.00988790057996 1.0112131941461 1.00793276574824 1.01240777691386 1.01788271499661 1.01537645621905 1.02020689895004 1.01380963257249 1.0117922055437 1.01595031713544 1.00925971429341 1.01577927760168 1.01676601359106 1.0180958067133 1.01298647392666 1.00930483806285 1.01108198117278 1.01483443936736 1.01467086072006 1.01319085582026 1.01931972548543 1.01257325518379 1.01616606261956 1.0114234599274 1.01614671246235 1.00667596889689 1.0093130246539 1.01547792737448 1.01137707941491 1.01496736000677 1.01025637629874 1.01968854160512 1.00528799525704 1.00148431347123 1.00967958120292 1.01261580761482 1.00731664795052 1.01027286018911 1.01004686943968 1.00424969378499 1.00667314681961 1.01113818289083 1.01032764453175 1.00536546890023 1.00195663078248 1.01117312659599 1.00627712570302 1.00697473494821 1.01344840814994 1.0057144024098 1.01514817612486 1.00823657693101 1.00606465159663 1.01164618846264 1.00177451932874 1.01087768275114 1.01624987622374 1.01066867684948 1.00382958840811 1.01206701395355 1.00843230025955 1.01081505424583 1.00383067712073 1.00524808309975 1.00457364580999 1.00257822030919 1.00753014539995 1.01060855489976 1.00949063713392 0.999168731296588 1.00036457565789 1.00660134639193 1.01115709334713 1.00192808630498 1.00600220039665 1.00034522715109 1.00880907307937 1.00558941687013 0.998324831602165 1.00311199037253 1.00435547221336 1.0086081121907 1.00307101461733 1.00097731970851 1.00702591478383
BantuSouthAfrica Sardinian gen.fit.1date 0.964076083136291 -0.121757393 NA 0.916425841150301 0.918875271843984 0.921260411913424 0.923582948805579 0.925844525676694 0.928046742554815 0.930191157471781 0.932279287565502 0.934312610153311 0.936292563777144 0.938220549221279 0.940097930503372 0.941926035839477 0.943706158583733 0.945439558143393 0.947127460869834 0.948771060926181 0.950371521132154 0.951929973786747 0.95344752146931 0.954925237819604 0.956364168297387 0.957765330922053 0.959129716992871 0.960458291790308 0.96175199525895 0.963011742672498 0.96423842528131 0.96543291094294 0.966596044736142 0.967728649558741 0.968831526709824 0.969905456456643 0.970951198586644 0.971969492945004 0.972961059958054 0.973926601142976 0.974866799604109 0.975782320516237 0.976673811595188 0.977541903556083 0.978387210559556 0.979210330646261 0.980011846159978 0.980792324159611 0.981552316820372 0.982292361824437 0.983012982741345 0.983714689398418 0.984397978241451 0.985063332685944 0.985711223459109 0.986342108932897 0.986956435448295 0.987554637631103 0.988137138699421 0.988704350763074 0.989256675115168 0.989794502516003 0.990318213469525 0.990828178492529 0.991324758376792 0.991808304444329 0.992279158795945 0.992737654553268 0.993184116094426 0.993618859283538 0.994042191694183 0.994454412827007 0.99485581432161 0.995246680162876 0.995627286881892 0.995997903751586 0.996358792977232 0.996710209881959 0.997052403087387 0.99738561468952 0.997710080430028 0.998026029863031 0.998333686517499 0.998633268055403 0.998924986425702 0.999209048014293 0.999485653790028 0.999754999446898 1.00001727554248 1.00027266763274 1.00052135640335 1.00076351779748 1.00099932314029 1.00122893926014 1.00145252860662 1.00167024936547 1.00188225557051 1.00208869721262 1.00228972034581 1.00248546719061 1.00267607623467 1.00286168233072 1.00304241679197 1.00321840748507 1.0033897789205 1.00355665234069 1.00371914580583 1.00387737427734 1.00403144969923 1.00418148107731 1.00432757455627 1.00446983349483 1.00460835853882 1.0047432476924 1.00487459638742 1.00500249755089 1.00512704167075 1.00524831685991 1.00536640891854 1.00548140139481 1.00559337564399 1.005702410886 1.00580858426145 1.00591197088625 1.00601264390472 1.00611067454133 1.00620613215115 1.00629908426884 1.00638959665647 1.00647773335007 1.00656355670487 1.00664712743947 1.00672850467878 1.00680774599584 1.00688490745257 1.00696004363942 1.00703320771398 1.00710445143862 1.0071738252171 1.00724137813021 1.00730715797052 1.00737121127616 1.00743358336379 1.00749431836062 1.00755345923566 1.00761104783008 1.00766712488686 1.0077217300796 1.00777490204054 1.00782667838798 1.00787709575282 1.00792618980451 1.00797399527626 1.00802054598966 1.00806587487857 1.00811001401241 1.0081529946189 1.00819484710609 1.00823560108394 1.00827528538519 1.00831392808583 1.00835155652493 1.00838819732399 1.00842387640576 1.0084586190126 1.00849244972432 1.0085253924756 1.00855747057288 1.00858870671088 1.00861912298865 1.0086487409252 1.00867758147473 1.00870566504145 1.00873301149402 1.00875964017959 1.00878556993752 1.00881081911268 1.00883540556844 1.00885934669932 1.00888265944325 1.00890536029364 1.00892746531094 1.00894899013408 1.00896994999153 1.00899035971204 1.00901023373514 1.00902958612137 1.00904843056223 1.00906678038984 1.00908464858641 1.00910204779338 1.0091189903204 1.00913548815403 1.00915155296622 1.00916719612254 1.00918242869028 1.00919726144622 1.0092117048843 1.00922576922299 1.0092394644126 1.00925280014223 1.0092657858467 1.00927843071317 1.00929074368768 1.00930273348146 1.00931440857707 1.00932577723447 1.00933684749678 1.00934762719603 1.00935812395868 1.00936834521101 1.0093782981844 1.0093879899204 1.00939742727575 1.00940661692723 1.00941556537637 1.00942427895404 1.00943276382495 1.00944102599202 1.00944907130057 1.00945690544255 1.00946453396047 1.00947196225138 1.00947919557067 1.0094862390358 1.00949309762991 1.00949977620532 1.00950627948703 1.009512612076 1.00951877845243 1.00952478297893 1.0095306299036 1.00953632336304 1.00954186738529 1.00954726589263 1.00955252270444 1.00955764153982 1.00956262602025 1.00956747967217 1.00957220592947 1.00957680813588 1.0095812895474 1.00958565333455 1.00958990258464 1.00959404030394 1.00959806941981 1.0096019927828 1.0096058131686 1.0096095332801 1.00961315574919 1.00961668313872 1.00962011794425 1.00962346259587 1.00962671945984 1.00962989084034 1.00963297898109 1.00963598606688 1.00963891422517 1.0096417655276 1.00964454199141 1.0096472455809 1.00964987820881 1.0096524417377 1.0096549379812 1.00965736870538 1.00965973562992 1.00966204042939 1.0096642847344 1.00966647013276 1.00966859817059 1.00967067035345 1.00967268814737 1.00967465297992 1.00967656624117 1.00967842928472 1.00968024342866 1.00968200995645 1.00968373011788 1.00968540512995 1.00968703617769 1.00968862441504 1.00969017096565 1.00969167692369 1.00969314335459 1.00969457129583 1.00969596175765 1.00969731572378 1.00969863415214 1.00969991797548 1.00970116810209 1.00970238541642 1.00970357077969 1.00970472503053 1.00970584898555
BantuSouthAfrica Sardinian source.fit.1date 0.964076083136291 -0.100758791373234 NA 0.932520349078042 0.93454734448331 0.936521136995238 0.938443123039221 0.940314662388439 0.942137079125875 0.943911662581079 0.945639668242349 0.94732231864497 0.948960804236134 0.950556284217161 0.952109887363621 0.953622712823915 0.955095830896913 0.956530283789165 0.95792708635225 0.959287226800765 0.960611667411471 0.961901345204084 0.963157172604207 0.964380038088853 0.965570806815026 0.966730321231807 0.967859401676374 0.968958846954375 0.970029434905069 0.971071922951637 0.972087048637044 0.973075530145841 0.974038066812264 0.974975339615007 0.975888011658998 0.97677672864454 0.977642119324127 0.978484795947282 0.979305354693709 0.980104376095083 0.980882425445763 0.981640053202734 0.98237779537504 0.983096173903007 0.983795697027503 0.98447685964951 0.985140143680263 0.985786018382188 0.986414940700903 0.987027355588492 0.987623696318311 0.988204384791515 0.988769831835545 0.989320437494787 0.989856591313593 0.990378672611879 0.990887050753485 0.991382085407497 0.991864126802703 0.99233351597538 0.992790585010564 0.993235657277002 0.993669047655923 0.994091062763819 0.994502001169362 0.994902153604644 0.995291803170863 0.99567122553861 0.996040689142903 0.996400455373103 0.996750778757836 0.997091907145074 0.997424081877483 0.997747537963163 0.998062504241919 0.998369203547158 0.99866785286354 0.998958663480494 0.999241841141697 0.999517586190637 0.999786093712354 1.00004755367146 1.00030215104652 1.00055006596095 1.00079147381044 1.00102654538702 1.00125544699992 1.00147834059324 1.00169538386049 1.00190673035617 1.0021125296044 1.00231292720475 1.00250806493518 1.0026980808524 1.00288310938949 1.00306328145109 1.00323872450593 1.00340956267705 1.00357591682962 1.00373790465644 1.00389564076121 1.00404923673959 1.00419880125819 1.00434444013141 1.00448625639635 1.00462435038565 1.00475881979851 1.00488975976981 1.0050172629374 1.00514141950765 1.00526231731928 1.00538004190547 1.00549467655441 1.00560630236822 1.00571499832029 1.00582084131122 1.00592390622315 1.00602426597279 1.00612199156301 1.00621715213303 1.00630981500738 1.0064000457435 1.00648790817813 1.00657346447249 1.00665677515623 1.00673789917027 1.00681689390852 1.00689381525842 1.00696871764057 1.00704165404715 1.00711267607945 1.00718183398438 1.00724917669001 1.00731475184019 1.00737860582825 1.00744078382981 1.00750132983478 1.00756028667846 1.00761769607183 1.00767359863109 1.00772803390635 1.00778104040969 1.00783265564231 1.00788291612113 1.00793185740462 1.00797951411791 1.00802591997733 1.00807110781427 1.00811510959836 1.00815795646014 1.00819967871304 1.00824030587487 1.00827986668867 1.00831838914306 1.00835590049204 1.00839242727425 1.0084279953318 1.00846262982848 1.00849635526764 1.00852919550946 1.00856117378786 1.00859231272695 1.008622634357 1.00865216013007 1.00868091093515 1.00870890711295 1.00873616847032 1.00876271429419 1.00878856336531 1.00881373397147 1.00883824392043 1.0088621105526 1.00888535075321 1.00890798096432 1.00893001719643 1.00895147503981 1.00897236967552 1.00899271588617 1.00901252806636 1.00903182023289 1.00905060603465 1.00906889876226 1.00908671135755 1.00910405642261 1.0091209462288 1.00913739272537 1.00915340754795 1.00916900202675 1.00918418719462 1.0091989737948 1.00921337228857 1.00922739286262 1.00924104543628 1.00925433966851 1.00926728496477 1.00927989048364 1.00929216514331 1.00930411762789 1.00931575639358 1.00932708967461 1.00933812548908 1.00934887164464 1.00935933574404 1.00936952519044 1.0093794471927 1.00938910877048 1.00939851675919 1.00940767781482 1.00941659841866 1.00942528488189 1.00943374335004 1.00944197980734 1.00945000008095 1.00945780984507 1.00946541462498 1.00947281980094 1.00948003061198 1.00948705215964 1.00949388941154 1.00950054720493 1.00950703025009 1.00951334313365 1.00951949032189 1.00952547616383 1.00953130489435 1.0095369806372 1.00954250740786 1.00954788911642 1.00955312957037 1.00955823247723 1.00956320144722 1.00956803999582 1.0095727515462 1.00957733943173 1.00958180689823 1.00958615710639 1.00959039313389 1.00959451797766 1.00959853455595 1.00960244571043 1.00960625420817 1.00960996274362 1.00961357394051 1.0096170903537 1.00962051447099 1.0096238487149 1.00962709544434 1.00963025695632 1.00963333548755 1.00963633321606 1.00963925226267 1.00964209469257 1.00964486251673 1.00964755769333 1.00965018212918 1.00965273768101 1.00965522615684 1.00965764931722 1.0096600088765 1.00966230650403 1.00966454382533 1.00966672242328 1.0096688438392 1.00967090957395 1.00967292108902 1.0096748798075 1.00967678711517 1.00967864436141 1.00968045286019 1.00968221389099 1.00968392869972 1.00968559849958 1.00968722447191 1.00968880776707 1.00969034950521 1.00969185077709 1.00969331264483 1.00969473614268 1.00969612227774 1.00969747203068 1.00969878635642 1.00970006618483 1.00970131242136 1.00970252594772 1.00970370762244 1.00970485828154 1.0097059787391 1.00970706978781 1.00970813219959 1.00970916672606 1.00971017409915 1.00971115503153 1.00971211021722 1.00971304033199
BantuSouthAfrica Sardinian gen.fit.2date 0.966163540703884 -0.0916724048 -0.0518829984 0.910916597070323 0.914269720090856 0.917471469782419 0.920530345743236 0.923454316037575 0.926250851857912 0.928926959893295 0.93148921255642 0.933943776211841 0.936296437538189 0.938552628148482 0.940717447584285 0.942795684791821 0.94479183818089 0.946710134360782 0.948554545641051 0.950328806379194 0.95203642825182 0.953680714520772 0.955264773360925 0.956791530311933 0.958263739912064 0.959683996568367 0.961054744713837 0.962378288298846 0.963656799660972 0.964892327814429 0.966086806197539 0.967242059914155 0.968359812502534 0.969441692262943 0.970489238173192 0.971503905419353 0.972487070567119 0.973440036397532 0.974364036429278 0.975260239148236 0.976129751963607 0.97697362490866 0.977792854102948 0.978588384991698 0.979361115377071 0.980111898254989 0.980841544470314 0.981550825202341 0.982240474291743 0.982911190419386 0.983563639146734 0.984198454826919 0.984816242394958 0.985417579045017 0.986003015802124 0.986573078995221 0.987128271638005 0.987669074723563 0.988195948438433 0.98870933330132 0.989209651231387 0.989697306550668 0.990172686924908 0.990636164246795 0.991088095465321 0.991528823364756 0.99195867729648 0.992377973866713 0.992787017582978 0.993186101461956 0.993575507601187 0.99395550771696 0.994326363650524 0.994688327844659 0.995041643792477 0.995386546460235 0.995723262685783 0.996052011554209 0.996373004752103 0.996686446901787 0.99699253587678 0.997291463099653 0.997583413823384 0.997868567397238 0.998147097518129 0.998419172468361 0.998684955340589 0.998944604250782 0.99919827253992 0.999446108965123 0.999688257880834 0.999924859410673 1.00015604961052 1.00038196062334 1.00060272082627 1.00081845497039 1.00102928431365 1.00123532674733 1.00143669691641 1.0016335063342 1.00182586349161 1.00201387396132 1.00219764049711 1.0023772631287 1.00255283925238 1.00272446371747 1.00289222890911 1.00305622482738 1.00321653916303 1.00337325737005 1.00352646273511 1.00367623644423 1.00382265764661 1.003965803516 1.00410574930954 1.00424256842429 1.00437633245163 1.0045071112295 1.00463497289266 1.00475998392114 1.0048822091868 1.00500171199828 1.00511855414426 1.00523279593525 1.00534449624379 1.00545371254343 1.00556050094618 1.00566491623887 1.00576701191813 1.00586684022431 1.00596445217429 1.00605989759316 1.00615322514497 1.00624448236242 1.00633371567571 1.00642097044043 1.00650629096462 1.006589720535 1.00667130144244 1.00675107500665 1.00682908160013 1.00690536067145 1.00697995076788 1.00705288955727 1.00712421384947 1.00719395961697 1.00726216201513 1.00732885540172 1.00739407335603 1.00745784869737 1.00752021350313 1.00758119912633 1.00764083621273 1.00769915471745 1.00775618392119 1.00781195244601 1.00786648827068 1.0079198187457 1.00797197060787 1.00802296999451 1.00807284245733 1.00812161297598 1.00816930597118 1.00821594531757 1.00826155435632 1.00830615590724 1.00834977228079 1.00839242528968 1.00843413626022 1.00847492604342 1.00851481502573 1.00855382313969 1.00859196987412 1.00862927428424 1.00866575500147 1.00870143024297 1.00873631782103 1.0087704351522 1.00880379926617 1.00883642681451 1.00886833407917 1.00889953698077 1.00893005108672 1.00895989161916 1.00898907346265 1.00901761117181 1.00904551897863 1.00907281079972 1.00909950024337 1.00912560061642 1.00915112493101 1.00917608591113 1.00920049599908 1.00922436736172 1.00924771189663 1.00927054123811 1.00929286676301 1.0093146995965 1.00933605061765 1.00935693046489 1.00937734954139 1.00939731802027 1.0094168458497 1.00943594275792 1.00945461825812 1.00947288165318 1.00949074204039 1.00950820831595 1.00952528917949 1.00954199313839 1.00955832851205 1.00957430343607 1.00958992586629 1.00960520358282 1.00962014419389 1.00963475513966 1.00964904369599 1.00966301697802 1.00967668194374 1.0096900453975 1.00970311399337 1.00971589423849 1.0097283924963 1.00974061498976 1.00975256780439 1.00976425689138 1.00977568807052 1.00978686703309 1.00979779934477 1.00980849044832 1.00981894566639 1.00982917020411 1.00983916915172 1.00984894748708 1.0098585100782 1.00986786168563 1.00987700696483 1.00988595046852 1.00989469664892 1.00990324986001 1.00991161435965 1.00991979431174 1.00992779378828 1.0099356167714 1.00994326715536 1.00995074874846 1.00995806527496 1.00996522037695 1.00997221761612 1.00997906047559 1.00998575236158 1.00999229660517 1.00999869646393 1.01000495512354 1.01001107569938 1.0100170612381 1.0100229147191 1.01002863905605 1.01003423709832 1.01003971163241 1.01004506538334 1.01005030101599 1.01005542113644 1.01006042829328 1.01006532497885 1.0100701136305 1.01007479663181 1.01007937631374 1.01008385495586 1.0100882347874 1.01009251798843 1.01009670669092 1.01010080297977 1.01010480889392 1.01010872642728 1.01011255752981 1.01011630410841 1.01011996802792 1.01012355111205 1.01012705514423 1.0101304818686 1.01013383299076 1.01013711017871 1.01014031506366 1.01014344924079 1.01014651427011 1.01014951167723 1.01015244295405 1.0101553095596 1.01015811292069 1.01016085443267 1.01016353546009 1.01016615733739 1.0101687213696
Druze BantuKenya scaled.data NA NA NA 0.921471866582362 0.927819948942257 0.929088715337972 0.931143139091088 0.931398609387368 0.937618868646914 0.942079175303441 0.944787959615108 0.949026449577364 0.942831805100352 0.946951876370762 0.945721265384255 0.951443989285478 0.949329169509688 0.956568235212938 0.955227709860909 0.960361402370519 0.954620376083263 0.955571913278085 0.958875057150408 0.959305053213037 0.965718823965687 0.965506938175158 0.964270207019645 0.964387426394858 0.974542523560902 0.971701268424905 0.963766908027836 0.968319835314674 0.971174062222312 0.965555608757874 0.971231445507048 0.974770206743532 0.974296321300062 0.976684252110178 0.979955982936005 0.974741366624312 0.974873238130757 0.98331150616958 0.981114970124359 0.977183535829213 0.984662635574712 0.982864362944278 0.983176726282658 0.990656055714943 0.980248307945678 0.984620347859416 0.985716222084633 0.983602403543574 0.985474568457902 0.991797950276821 0.994869958802464 0.989652077377862 0.986976798731594 0.984919063318414 0.986356290332625 0.991957049319172 0.99321399327308 0.993098319943135 0.99442497367534 0.997073657666952 0.995452374658386 0.989228534478601 0.993396114980579 0.996723829566479 0.996352921228809 0.997346346873727 0.996560476633897 0.994877043445151 0.994223614411381 0.996036030545427 0.99514122439918 0.999182050774802 0.996066117947944 0.993485628476232 0.993512704356373 0.993170640659408 0.998713504780235 0.996049398767045 0.996102925336296 0.997217018719133 0.998421114241629 0.999069890432784 0.994260042561719 0.996971480676385 0.997537630445182 1.00122083918378 0.995754935099556 0.995326869746155 0.998451804157518 1.00208029363994 0.999873422719938 0.99996749607377 0.995293124981875 1.00157031893828 1.00159272840999 1.00091184397966 1.00399610105726 1.00217818034117 0.995753615290438 0.99754755986619 1.00327398030645 1.00091687635092 0.998525999623697 1.00403674303591 0.99767785439985 1.00520821096034 0.999344916175555 1.00172626693375 1.00437015141836 1.00470739831817 1.0028911606947 1.00237098279167 1.00323689781963 1.0059963481795 1.0039257953386 1.00281205223958 1.00323111021519 0.999424003230219 1.00089352109904 1.0054052860039 1.00439090293382 1.00485923313789 1.00584843648532 1.00136046955595 1.00112093177331 1.00934323509024 1.00550043270875 1.00071961067333 1.00362777581052 1.00855206116656 1.00489828003496 1.00122073990368 1.00349674260963 1.00274935900346 1.00407368100187 1.00626478164264 1.00627154733276 1.00703176780113 1.00181784453132 1.00330625556343 1.00836577478052 1.00697652292903 0.9989533153672 1.00409964274737 1.01369185500733 1.00664916968774 1.00388340080198 1.00185900457682 1.01497372673129 1.00816764198073 1.01027029142769 0.996691686278574 1.00201923523446 1.00755122758341 1.00394750965707 1.00449533484945 1.0100451107063 1.00876718095289 1.00679537501308 1.0074924519254 1.00198447214711 1.0091614908532 1.01152493111347 1.00874557995102 1.0028114278621 1.00684111628176 1.00889283896386 1.00821676846113 1.00656399347362 1.01386430119998 1.01191371034229 1.00209269541665 1.00808405810136 1.01065251644401 1.01073110174592 1.0090775612862 1.00400953065658 1.00741958848995 1.00339507114155 1.00851849048176 1.0097582415074 1.01792742966405 1.01088739431824 1.00689832886297 1.01397966185261 1.00606451963538 1.00175642851414 1.01297249487162 1.01229715694101 1.00711369958233 1.00789936075971 1.01353648334351 1.01032810139743 1.0026334225429 1.00605151009822 1.00950966878284 1.01377058091997 1.00975073824283 1.00921484577978 1.01514514248989 1.01428217193309 1.00919090740917 1.01591044138627 1.01312151617154 1.00984129269818 1.01026333014247 1.0069606714536 1.00829953139948 1.00853868904327 1.01124283857418 1.00799111152529 1.01159489223607 1.00869151063444 1.01054903695315 1.00762714310674 1.00608960166357 1.00356868470286 1.01113192341014 1.01477641039259 1.0063787794603 1.0090197729322 1.01607829948602 1.01582989658872 1.00848465195752 1.01215050142415 1.01207394485804 1.00478159707843 1.0177247146151 1.00778483299058 1.00588948855519 1.00398146163348 1.00366401780476 1.00940537048443 1.01264279510984 1.0147770456395 1.00890534323321 1.01666688486199 1.00145684259859 1.0041391182012 1.01104772053836 1.00841938229701 1.00502902957534 1.00891533281825 1.01193752945838 0.998245065834344 1.00894183578392 1.01764962738267 1.01259372810198 1.00329155326275 0.99805556121728 1.00188412064457 0.997788275907466 1.00359299181661 1.00952344056204 1.00455945148167 1.01505401095051 1.00486121024634 1.00482980526258 1.01261776909689 1.00453149189619 1.00212859861701 1.0139094071836 1.00794035393228 0.997836772033034 1.02232495847167 1.00077955651858 1.00434848122269 1.01517857409287 1.00122660500624 0.993493429427823 0.997172920449721 0.999809619037655 1.01328866208067 1.00352316440508 0.995657863690245 1.00638905687842 1.01315517057588 1.00467230948473 1.00220962094852 1.00317126523262 1.00051382187408 1.01214366882439 1.00301746379212 1.0010203586367 1.00141154286685 1.01236175004999 0.997737201455251 1.01720936415776 0.997556137548494 1.00750298919857
Druze BantuKenya gen.fit.1date 0.943620324604288 -0.1044889902 NA 0.927762298201983 0.929864335157923 0.931911199592172 0.933904339627297 0.935845165376743 0.937735049942469 0.939575330386394 0.941367308676342 0.943112252607169 0.944811396697703 0.946465943064146 0.948077062270551 0.949645894156979 0.951173548645912 0.95266110652751 0.954109620224249 0.955520114535493 0.956893587362523 0.958231010414535 0.959533329896109 0.960801467176632 0.962036319442152 0.963238760330121 0.964409640547482 0.965549788472526 0.966660010740961 0.967741092816587 0.968793799547004 0.969818875704727 0.970817046514099 0.971789018164376 0.972735478309347 0.973657096553831 0.974554524927418 0.975428398345767 0.976279335059795 0.977107937093085 0.977914790667802 0.97870046661944 0.979465520800674 0.980210494474623 0.980935914697779 0.981642294692891 0.982330134212065 0.982999919890328 0.983652125589915 0.984287212735518 0.984905630640736 0.985507816825958 0.986094197327902 0.986665187001025 0.987221189811032 0.987762599120668 0.988289797968022 0.988803159337514 0.989303046423782 0.989789812888629 0.99026380311124 0.990725352431818 0.991174787388836 0.991612425950055 0.992038577737485 0.992453544246431 0.992857619058801 0.993251088050808 0.993634229595225 0.994007314758325 0.994370607491661 0.994724364818803 0.995068837017179 0.995404267795145 0.995730894464401 0.996048948107887 0.996358653743268 0.996660230482134 0.996953891685014 0.99723984511233 0.997518293071378 0.997789432559461 0.99805345540326 0.998310548394548 0.998560893422344 0.998804667601593 0.999042043398477 0.999273188752424 0.999498267194932 0.999717437965258 0.999930856123078 1.00013867265819 1.00034103459734 1.00053808510824 1.00072996360085 1.00091680582601 1.00109874397149 1.0012759067555 1.00144841951778 1.00161640430823 1.00177997997329 1.00193926224004 1.00209436379803 1.00224539437903 1.00239246083467 1.00253566721202 1.00267511482722 1.00281090233713 1.00294312580916 1.00307187878922 1.0031972523679 1.00331933524493 1.0034382137919 1.00355397211343 1.00366669210659 1.00377645351891 1.00388333400476 1.00398740918032 1.00408875267703 1.00418743619373 1.00428352954738 1.00437710072242 1.00446821591891 1.00455693959933 1.00464333453421 1.00472746184654 1.00480938105498 1.00488915011602 1.00496682546494 1.00504246205575 1.0051161134001 1.00518783160508 1.00525766741013 1.00532567022291 1.0053918881543 1.00545636805238 1.0055191555356 1.00558029502506 1.00563982977594 1.00569780190808 1.0057542524358 1.00580922129691 1.00586274738098 1.0059148685568 1.00596562169926 1.00601504271534 1.00606316656961 1.00611002730889 1.00615565808637 1.00620009118506 1.00624335804066 1.00628548926373 1.00632651466142 1.00636646325851 1.00640536331798 1.00644324236097 1.00648012718627 1.00651604388929 1.00655101788049 1.00658507390339 1.00661823605206 1.00665052778818 1.0066819719576 1.00671259080655 1.00674240599736 1.00677143862379 1.00679970922593 1.00682723780477 1.00685404383631 1.00688014628539 1.00690556361904 1.0069303138196 1.00695441439744 1.00697788240332 1.00700073444045 1.00702298667627 1.00704465485387 1.00706575430313 1.00708629995155 1.00710630633484 1.00712578760719 1.00714475755126 1.00716322958799 1.00718121678602 1.007198731871 1.00721578723457 1.00723239494311 1.0072485667463 1.00726431408541 1.00727964810144 1.00729457964294 1.00730911927373 1.00732327728035 1.00733706367937 1.00735048822442 1.00736356041316 1.00737628949393 1.00738868447236 1.00740075411767 1.00741250696896 1.00742395134115 1.00743509533096 1.00744594682257 1.00745651349324 1.0074668028187 1.00747682207849 1.00748657836106 1.00749607856882 1.00750532942301 1.00751433746846 1.0075231090782 1.00753165045801 1.00753996765078 1.00754806654077 1.00755595285781 1.00756363218135 1.00757110994438 1.00757839143729 1.00758548181161 1.00759238608367 1.00759910913813 1.00760565573144 1.0076120304952 1.00761823793944 1.00762428245585 1.0076301683208 1.00763589969845 1.00764148064366 1.00764691510485 1.00765220692681 1.00765735985342 1.00766237753029 1.00766726350734 1.00767202124132 1.00767665409824 1.00768116535579 1.00768555820558 1.0076898357555 1.00769400103184 1.00769805698147 1.00770200647389 1.00770585230332 1.0077095971906 1.00771324378519 1.00771679466699 1.00772025234819 1.00772361927505 1.0077268978296 1.00773009033138 1.00773319903902 1.00773622615187 1.00773917381159 1.00774204410357 1.00774483905852 1.0077475606538 1.00775021081491 1.0077527914168 1.00775530428518 1.00775775119788 1.00776013388605 1.00776245403539 1.00776471328738 1.0077669132404 1.00776905545088 1.0077711414344 1.00777317266675 1.007775150585 1.00777707658849 1.00777895203984 1.0077807782659 1.00778255655869 1.00778428817633 1.00778597434391 1.00778761625436 1.00778921506931 1.00779077191989 1.00779228790755 1.00779376410482 1.00779520155609 1.00779660127833 1.00779796426182 1.00779929147086 1.00780058384441 1.00780184229682 1.00780306771841 1.00780426097615 1.00780542291425 1.00780655435476 1.00780765609817 1.00780872892392 1.00780977359104 1.0078107908386 1.00781178138629 1.00781274593491
Druze BantuKenya source.fit.1date 0.943620324604288 -0.0876106114022841 NA 0.940698835892025 0.942461325341777 0.944177554431016 0.945848737363295 0.947476056472761 0.949060663060638 0.950603678209746 0.952106193577658 0.953569272169023 0.954993949087624 0.956381232268703 0.957732103192052 0.959047517576395 0.960328406055545 0.961575674836811 0.962790206342126 0.96397285983234 0.965124472015143 0.966245857637012 0.967337810059635 0.968401101821201 0.969436485182959 0.970444692661428 0.971426437546641 0.972382414406786 0.973313299579602 0.974219751650877 0.975102411920384 0.975961904855593 0.97679883853347 0.977613805070681 0.978407381042506 0.979180127890753 0.979932592320975 0.980665306689248 0.98137878937881 0.982073545166804 0.982750065581403 0.983408829249554 0.984050302235605 0.984674938371029 0.985283179575512 0.985875456169595 0.986452187179125 0.987013780631703 0.987560633845364 0.988093133709668 0.988611656959416 0.98911657044119 0.989608231372885 0.99008698759644 0.990553177823924 0.991007131877174 0.991449170921139 0.991879607691094 0.9922987467139 0.992706884523448 0.993104309870456 0.99349130392675 0.993868140484192 0.994235086148385 0.994592400527285 0.994940336414878 0.99527913997002 0.995609050890596 0.995930302583097 0.996243122327757 0.996547731439346 0.996844345423747 0.997133174130425 0.997414421900887 0.997688287713258 0.997954965323047 0.99821464340023 0.998467505662732 0.9987137310064 0.998953493631573 0.999186963166321 0.999414304786461 0.999635679332409 0.999851243422979 1.00006114956618 1.00026554626712 1.00046457813307 1.00065838597576 1.00084710691103 1.00103087445579 1.00120981862253 1.00138406601128 1.00155373989916 1.00171896032764 1.00187984418741 1.00203650530113 1.00218905450395 1.00233759972188 1.00248224604819 1.00262309581777 1.00276024867947 1.00289380166667 1.0030238492659 1.00315048348365 1.00327379391154 1.00339386778965 1.00351079006824 1.00362464346789 1.00373550853799 1.00384346371372 1.00394858537159 1.00405094788341 1.00415062366896 1.00424768324722 1.0043421952862 1.00443422665161 1.00452384245412 1.0046111060954 1.00469607931304 1.00477882222418 1.00485939336805 1.0049378497474 1.00501424686881 1.00508863878196 1.00516107811792 1.0052316161263 1.00530030271157 1.00536718646834 1.00543231471577 1.00549573353101 1.00555748778181 1.00561762115828 1.00567617620379 1.00573319434505 1.00578871592146 1.0058427802136 1.00589542547107 1.0059466889395 1.00599660688696 1.00604521462955 1.00609254655645 1.00613863615421 1.00618351603046 1.00622721793696 1.00626977279208 1.00631121070267 1.00635156098538 1.00639085218735 1.00642911210645 1.00646636781095 1.00650264565863 1.00653797131547 1.00657236977378 1.00660586536991 1.00663848180142 1.0066702421439 1.00670116886727 1.00673128385167 1.00676060840295 1.00678916326774 1.00681696864814 1.00684404421598 1.00687040912679 1.0068960820333 1.00692108109866 1.0069454240093 1.00696912798742 1.00699220980319 1.00701468578662 1.00703657183909 1.00705788344461 1.00707863568079 1.0070988432295 1.00711852038724 1.00713768107528 1.00715633884947 1.00717450690989 1.00719219811014 1.00720942496644 1.00722619966651 1.00724253407818 1.00725843975776 1.00727392795826 1.00728900963733 1.00730369546501 1.00731799583126 1.00733192085337 1.00734548038306 1.00735868401346 1.00737154108592 1.00738406069662 1.00739625170297 1.00740812272989 1.00741968217596 1.00743093821927 1.0074418988233 1.00745257174249 1.00746296452776 1.00747308453182 1.00748293891441 1.00749253464735 1.00750187851945 1.00751097714135 1.00751983695017 1.00752846421409 1.00753686503674 1.00754504536156 1.00755301097601 1.00756076751562 1.00756832046802 1.00757567517679 1.00758283684527 1.00758981054021 1.0075966011954 1.0076032136151 1.0076096524775 1.00761592233799 1.00762202763238 1.00762797268006 1.00763376168707 1.00763939874903 1.00764488785406 1.00765023288562 1.00765543762522 1.00766050575514 1.00766544086099 1.00767024643428 1.00767492587487 1.00767948249338 1.00768391951356 1.00768824007451 1.00769244723296 1.0076965439654 1.00770053317022 1.00770441766969 1.00770820021205 1.00771188347338 1.00771547005951 1.00771896250791 1.00772236328943 1.00772567481005 1.00772889941263 1.00773203937851 1.00773509692918 1.00773807422779 1.00774097338074 1.00774379643913 1.00774654540022 1.00774922220887 1.00775182875886 1.00775436689429 1.00775683841085 1.00775924505709 1.00776158853568 1.00776387050459 1.00776609257827 1.00776825632881 1.00777036328702 1.00777241494353 1.00777441274987 1.00777635811945 1.00777825242858 1.00778009701746 1.00778189319109 1.00778364222026 1.00778534534235 1.00778700376232 1.00778861865345 1.00779019115825 1.00779172238926 1.00779321342979 1.00779466533472 1.00779607913125 1.00779745581963 1.00779879637383 1.00780010174228 1.0078013728485 1.00780261059178 1.0078038158478 1.00780498946927 1.00780613228649 1.00780724510799 1.00780832872107 1.00780938389238 1.00781041136843 1.00781141187614 1.00781238612335 1.00781333479933 1.00781425857525 1.00781515810467 1.00781603402399 1.0078168869529 1.00781771749484 1.00781852623741
Druze BantuKenya gen.fit.2date 0.944181663692893 -0.0794907595 -0.0421704751 0.923600427589367 0.92641373599381 0.929102069130046 0.931672378248519 0.934131181625277 0.936484592756195 0.93873834668632 0.940897824598349 0.942968076775967 0.944953844050106 0.946859577828932 0.948689458805711 0.950447414432392 0.952137135240905 0.953762090088739 0.95532554040022 0.956830553470192 0.958280014892346 0.959676640170296 0.961022985565649 0.962321458233679 0.96357432569387 0.96478372467944 0.965951669407013 0.967080059304876 0.968170686235706 0.969225241247246 0.970245320882193 0.971232433076486 0.972188002673242 0.973113376577741 0.974009828577236 0.974878563847717 0.975720723168337 0.976537386862796 0.977329578485723 0.978098268270879 0.978844376356893 0.979568775805203 0.980272295423892 0.980955722410205 0.981619804823681 0.982265253901045 0.982892746223257 0.983502925744447 0.984096405691778 0.984673770344736 0.985235576701725 0.985782356041365 0.986314615385379 0.986832838869505 0.987337489028448 0.987829008000468 0.98830781865687 0.988774325661257 0.989228916463143 0.989671962230183 0.990103818722995 0.990524827116315 0.990935314769947 0.991335595952761 0.991725972522768 0.992106734566104 0.992478160997579 0.99284052012524 0.993194070181284 0.993539059821452 0.993875728594941 0.994204307386699 0.994525018833871 0.994838077718039 0.995143691334786 0.995442059842022 0.99573337658842 0.996017828423199 0.996295595988442 0.996566853995032 0.996831771483235 0.997090512068883 0.997343234176061 0.997590091257114 0.997831232000777 0.998066800529151 0.998296936584202 0.998521775704433 0.998741449392319 0.998956085273072 0.999165807245249 0.999370735623709 0.999570987275354 0.999766675748107 0.999957911393512 1.00014480148334 1.00032745032055 1.00050595934492 1.0006804272337 1.00085094999753 1.00101762107191 1.00118053140445 1.00133976953822 1.00149542169135 1.00164757183303 1.00179630175632 1.00194169114768 1.00208381765359 1.00222275694439 1.00235858277536 1.00249136704539 1.0026211798532 1.0027480895513 1.00287216279787 1.00299346460652 1.00311205839417 1.00322800602714 1.00334136786543 1.00345220280536 1.00356056832071 1.00366652050227 1.00377011409606 1.0038714025401 1.003970438 1.00406727140323 1.00416195247225 1.00425452975654 1.00434505066353 1.00443356148854 1.00452010744373 1.0046047326861 1.0046874803446 1.00476839254646 1.00484751044257 1.00492487423219 1.00500052318685 1.00507449567354 1.00514682917719 1.00521756032253 1.00528672489528 1.00535435786271 1.00542049339363 1.00548516487781 1.00554840494484 1.00561024548249 1.00567071765451 1.00572985191799 1.00578767804021 1.00584422511509 1.00589952157907 1.00595359522676 1.00600647322597 1.00605818213252 1.00610874790452 1.0061581959164 1.00620655097246 1.0062538373202 1.0063000786632 1.00634529817373 1.00638951850501 1.00643276180323 1.00647504971915 1.00651640341957 1.00655684359833 1.00659639048725 1.00663506386658 1.0066728830754 1.00670986702161 1.00674603419177 1.00678140266068 1.00681599010071 1.00684981379093 1.00688289062601 1.00691523712491 1.00694686943939 1.00697780336227 1.00700805433551 1.00703763745815 1.00706656749402 1.00709485887924 1.00712252572961 1.00714958184779 1.00717604073034 1.00720191557454 1.00722721928514 1.00725196448087 1.00727616350087 1.00729982841088 1.00732297100942 1.00734560283372 1.00736773516553 1.00738937903687 1.00741054523555 1.00743124431062 1.00745148657772 1.00747128212424 1.00749064081439 1.00750957229422 1.00752808599642 1.00754619114507 1.00756389676031 1.00758121166281 1.00759814447826 1.00761470364165 1.00763089740156 1.00764673382421 1.00766222079761 1.00767736603541 1.00769217708084 1.00770666131045 1.00772082593782 1.00773467801717 1.00774822444687 1.00776147197292 1.00777442719231 1.00778709655631 1.00779948637373 1.00781160281403 1.00782345191043 1.00783503956291 1.00784637154118 1.00785745348755 1.00786829091973 1.00787888923361 1.00788925370595 1.007899389497 1.0079093016531 1.00791899510918 1.00792847469121 1.00793774511865 1.00794681100675 1.00795567686892 1.00796434711891 1.00797282607307 1.00798111795244 1.00798922688494 1.00799715690734 1.00800491196734 1.0080124959255 1.00801991255717 1.00802716555438 1.00803425852769 1.00804119500796 1.00804797844814 1.00805461222497 1.00806109964068 1.00806744392461 1.00807364823484 1.00807971565977 1.00808564921964 1.00809145186803 1.00809712649336 1.00810267592031 1.00810810291121 1.00811341016747 1.00811860033084 1.00812367598483 1.00812863965592 1.00813349381482 1.00813824087776 1.00814288320763 1.00814742311519 1.00815186286022 1.00815620465261 1.00816045065353 1.00816460297644 1.00816866368815 1.00817263480992 1.00817651831835 1.00818031614647 1.00818403018464 1.00818766228152 1.00819121424497 1.00819468784298 1.00819808480451 1.00820140682038 1.00820465554412 1.00820783259274 1.00821093954762 1.0082139779552 1.00821694932785 1.00821985514452 1.00822269685157 1.00822547586343 1.00822819356333 1.00823085130398 1.00823345040823 1.00823599216977 1.00823847785372 1.0082409086973 1.00824328591045 1.00824561067639 1.00824788415224 1.00825010746959
Druze BantuSouthAfrica scaled.data NA NA NA 0.9203809096913 0.925997007362793 0.927716329355188 0.929541395596058 0.929396100593337 0.935813127176462 0.941203488589271 0.943419633384246 0.947210626672379 0.941282137796624 0.945192221727532 0.942774037611498 0.951844763064508 0.947443330490977 0.954870915380081 0.953654753182191 0.959379715074716 0.952975610442819 0.953916218111608 0.957569680748182 0.958538515260016 0.964401707058379 0.964429297618191 0.964055054879393 0.964617090455535 0.97279115955336 0.969821540482003 0.963396526169657 0.967943536815718 0.969107084298523 0.964910419979188 0.971206639301929 0.973592600728783 0.972150013989137 0.977034709776382 0.979252806210636 0.97592457785551 0.975907830044313 0.982245848448765 0.979371282126207 0.976384292008599 0.98233701117604 0.982428535537271 0.982834994380139 0.989562897116667 0.980232835096452 0.984206077966705 0.986427395681625 0.984771062831937 0.986420238778981 0.991790006201519 0.994998671253258 0.989938918030366 0.986737301853874 0.983821604025343 0.986024291864358 0.991695413891828 0.9925303956732 0.993063393306933 0.993316552289956 0.996906873047519 0.995029929047641 0.989520029331648 0.992523352058369 0.995590301032926 0.995714948992918 0.996720938033343 0.996107544361603 0.995505324170524 0.994609215695384 0.996003843440749 0.995433211579273 1.00004088838651 0.996074716004196 0.9925054696509 0.993716632386898 0.992125770104612 0.999230751870653 0.99591014482052 0.996533841667526 0.998092481351147 0.997896340617435 1.00056696511045 0.995897669585304 0.99636376037841 0.996482259058809 1.00183312984132 0.996417647688132 0.996378946861707 0.999106895238865 1.00322484272437 1.00103991863686 0.998697677995651 0.99552973756136 1.00042714075625 1.00052812506545 1.00019928949687 1.00463791677743 1.00104475606607 0.994784655606166 0.996807057484208 1.00385582141409 1.00156547402441 0.997609260075918 1.00458965835118 0.997873915359304 1.00415553778661 1.00010938955415 1.00088228759015 1.00558687033185 1.00509051538421 1.00355342784514 1.00275325897629 1.00367406425504 1.00634947073582 1.00555558128714 1.00312129160032 1.00241383433922 0.996809622348601 0.999981467930814 1.00322746997813 1.00208499669031 1.00391847556678 1.00549267832398 1.00000571660933 1.00042150871671 1.01007254185933 1.00393058659436 1.00112146732805 1.00430484482921 1.01019077977096 1.00582947051574 1.00244951468866 1.00400953461403 1.00160559752608 1.0031031170645 1.00320722516378 1.00652559592238 1.00558308854165 1.00262462466116 1.00241223305983 1.00711242122821 1.00731545071628 0.999518977920573 1.00414597633348 1.01298885258863 1.0062664185954 1.00293859231073 1.00195706141236 1.01489459136855 1.00985981619179 1.00951277816169 0.99703681993953 1.00042080149567 1.00829107934179 1.0054927413981 1.00471140521172 1.00913315695033 1.00912027534611 1.00639329412723 1.00755131611438 1.00027195379335 1.00744297863693 1.0099974103805 1.01024256194827 1.00462154953052 1.00782186802784 1.00838224286996 1.0085308141712 1.00907136303577 1.01432844002299 1.01147557290843 1.00286327177796 1.006682315222 1.01095397049089 1.01010772410725 1.00984815839835 1.00376499481177 1.00703952287621 1.00338304179013 1.0083858864018 1.01063112693817 1.01733425573962 1.01145842634674 1.00821387331215 1.0165998531403 1.00790350146966 1.00194358656736 1.01417927153873 1.01276385106381 1.00895674862975 1.00909088484651 1.01478446141698 1.00986664497039 1.00285822611815 1.00586463717562 1.01052110347045 1.01299597235492 1.00816491299766 1.00787743051319 1.0151756122905 1.01262622742523 1.0114759049902 1.01535387621677 1.01341297675014 1.00895012923946 1.01008837959301 1.00748380226674 1.00883547535144 1.00883276099265 1.01158554152831 1.00925883197919 1.01039063602383 1.00870392033024 1.01208749468139 1.00967258192372 1.00745756028581 1.00454957873647 1.01094751328677 1.01388217290137 1.00451033750296 1.01026220979325 1.01647245526955 1.0167304585387 1.00849934568613 1.01400068019782 1.01366732385388 1.00540381541341 1.01985766737347 1.00761022306309 1.00642069879193 1.00482498920709 1.00379149961508 1.01141871884914 1.01322655554864 1.01558211488431 1.00883508399242 1.01738866494461 1.00106934928437 1.00335486879813 1.00962590581681 1.00859974755858 1.00465609309569 1.00704557171166 1.01274411522945 0.99823678750899 1.00705482667995 1.01616167512735 1.01433526862013 1.00359892162424 0.997888642008407 1.00166880365687 0.996626746087267 1.00260623048499 1.00965335440506 1.00329996182714 1.01402202794035 1.00422155931671 1.00551812297068 1.01203440132384 1.00304960880099 1.00304933605343 1.01331331497836 1.0075153375811 0.998869393764837 1.02395176749089 1.00072393196263 1.00667757889406 1.01456577794703 0.999586281880163 0.994912470187404 0.997846413615497 1.00004189268298 1.01590726191388 1.00491572997523 0.998111934966041 1.00652287551451 1.01380813886595 1.00240142975609 1.00135966773623 1.00199528000948 1.0000575595954 1.01098786495727 1.00148722249523 1.0012410888762 1.00214459350503 1.01206375477622 0.997470459938925 1.01533893304963 0.99604143991699 1.00847728127785
Druze BantuSouthAfrica gen.fit.1date 0.943355290099124 -0.1069876297 NA 0.925949430647149 0.928101733497031 0.930197544487751 0.932238346370749 0.934225582979436 0.936160660250683 0.938044947219495 0.939879776987585 0.941666447666514 0.943406223296092 0.945100334738659 0.946749980549903 0.948356327826815 0.949920513033396 0.951443642804678 0.952926794729659 0.954371018113675 0.955777334720763 0.95714673949655 0.958480201272152 0.959778663449612 0.961043044669338 0.962274239460028 0.963473118871532 0.964640531091106 0.965777302043492 0.966884235975244 0.96796211602372 0.969011704771139 0.970033744784093 0.971028959138905 0.971998051933189 0.972941708783988 0.973860597312841 0.974755367618107 0.975626652734907 0.976475069082977 0.977301216902783 0.978105680680175 0.978889029559904 0.979651817748284 0.980394584905277 0.981117856526303 0.981822144314011 0.982507946540306 0.983175748398862 0.983826022348395 0.984459228446917 0.985075814677217 0.985676217263804 0.986260860981529 0.986830159456106 0.987384515456741 0.987924321181092 0.988449958532736 0.988961799391362 0.989460205875871 0.989945530600567 0.990418116924624 0.990878299195014 0.991326402983042 0.991762745314691 0.992187634894907 0.992601372326008 0.993004250320348 0.993396553907412 0.993778560635467 0.994150540767924 0.994512757474544 0.994865467017626 0.995208918933309 0.995543356208116 0.995869015450859 0.996186127060039 0.99649491538685 0.9967955988939 0.997088390309772 0.997373496779527 0.997651120011254 0.997921456418773 0.998184697260601 0.998441028775256 0.998690632313027 0.998933684464266 0.99917035718433 0.999400817915236 0.99962522970412 0.999843751318592 1.00005653735906 1.00026373836812 1.00046550093703 1.00066196780946 1.00085327798246 1.00103956680479 1.0012209660727 1.00139760412316 1.00156960592465 1.00173709316558 1.0019001843404 1.0020589948334 1.00221363700037 1.00236422024806 1.00251085111163 1.00265363332996 1.00279266791912 1.00292805324375 1.00305988508673 1.00318825671689 1.00331325895504 1.00343498023816 1.00355350668205 1.0036689221422 1.00378130827313 1.00389074458615 1.00399730850564 1.00410107542381 1.00420211875401 1.00430050998273 1.00439631872013 1.00448961274929 1.0045804580742 1.0046689189664 1.00475505801051 1.00483893614847 1.00492061272267 1.00500014551793 1.00507759080238 1.00515300336726 1.00522643656573 1.00529794235053 1.00536757131084 1.00543537270797 1.0055013945103 1.00556568342715 1.00562828494185 1.00568924334395 1.00574860176049 1.00580640218657 1.00586268551503 1.0059174915654 1.00597085911203 1.00602282591158 1.00607342872971 1.00612270336705 1.0061706846846 1.00621740662835 1.00626290225329 1.00630720374682 1.00635034245151 1.00639234888727 1.00643325277297 1.00647308304742 1.00651186788988 1.00654963473997 1.00658641031713 1.00662222063945 1.00665709104215 1.00669104619546 1.00672411012208 1.00675630621419 1.00678765725 1.00681818540983 1.00684791229185 1.00687685892734 1.00690504579557 1.00693249283827 1.00695921947377 1.00698524461072 1.00701058666147 1.0070352635551 1.0070592927501 1.00708269124674 1.00710547559905 1.00712766192659 1.00714926592581 1.0071703028812 1.00719078767603 1.00721073480297 1.00723015837427 1.00724907213179 1.0072674894567 1.00728542337895 1.00730288658648 1.00731989143424 1.00733644995287 1.00735257385724 1.00736827455475 1.00738356315337 1.00739845046955 1.00741294703581 1.00742706310822 1.00744080867369 1.00745419345695 1.00746722692753 1.00747991830639 1.00749227657247 1.00750431046904 1.00751602850988 1.0075274389853 1.00753854996804 1.00754936931892 1.00755990469245 1.00757016354224 1.00758015312626 1.00758988051197 1.00759935258133 1.00760857603567 1.00761755740043 1.00762630302979 1.00763481911113 1.00764311166942 1.00765118657153 1.00765904953031 1.00766670610868 1.00767416172352 1.00768142164958 1.00768849102312 1.00769537484561 1.00770207798724 1.00770860519037 1.00771496107289 1.00772115013148 1.0077271767448 1.00773304517657 1.00773875957861 1.00774432399378 1.00774974235878 1.00775501850704 1.00776015617134 1.00776515898649 1.0077700304919 1.00777477413408 1.00777939326908 1.00778389116485 1.00778827100359 1.00779253588395 1.00779668882327 1.00780073275969 1.00780467055422 1.00780850499279 1.0078122387882 1.00781587458204 1.00781941494658 1.00782286238657 1.00782621934102 1.00782948818492 1.00783267123091 1.00783577073095 1.00783878887789 1.00784172780701 1.00784458959755 1.0078473762742 1.00785008980847 1.00785273212014 1.00785530507861 1.0078578105042 1.00786025016945 1.0078626258004 1.00786493907776 1.00786719163814 1.00786938507517 1.0078715209407 1.0078736007458 1.0078756259619 1.0078775980218 1.00787951832072 1.00788138821722 1.00788320903423 1.00788498205995 1.00788670854876 1.00788838972213 1.00789002676945 1.00789162084891 1.0078931730883 1.00789468458579 1.00789615641075 1.00789758960448 1.00789898518092 1.00790034412743 1.00790166740544 1.00790295595115 1.00790421067618 1.00790543246823 1.00790662219169 1.00790778068828 1.00790890877761 1.00791000725779 1.00791107690598 1.00791211847892 1.00791313271352 1.00791412032734
Druze BantuSouthAfrica source.fit.1date 0.943355290099124 -0.0900388081987793 NA 0.938939959557739 0.94075129778468 0.94251509350894 0.944232594586676 0.945905016121354 0.947533541323412 0.949119322347362 0.950663481106921 0.952167110068745 0.953631273025332 0.955057005847639 0.956445317217938 0.957797189343449 0.959113578651231 0.96039541646484 0.961643609663221 0.962859041322317 0.964042571339824 0.965195037043558 0.966317253783849 0.967410015510387 0.968474095333931 0.96951024607327 0.97051920078783 0.971501673296301 0.972458358681652 0.973389933782894 0.974297057673924 0.97518037212982 0.976040502080877 0.976878056054738 0.977693626606919 0.978487790740029 0.979261110311993 0.980014132433555 0.980747389855348 0.981461401344812 0.982156672053207 0.982833693873004 0.983492945785885 0.984134894201623 0.984759993288052 0.985368685292385 0.985961400854097 0.986538559309598 0.987100568988901 0.987647827504513 0.988180722032738 0.988699629587596 0.989204917287559 0.989696942615275 0.990176053670485 0.990642589416298 0.991096879918999 0.991539246581568 0.991970002371067 0.992389452040055 0.992797892342204 0.993195612242236 0.993582893120372 0.993960008971395 0.994327226598501 0.994684805802059 0.995032999563411 0.995372054223856 0.99570220965893 0.996023699448117 0.996336751040099 0.996641585913673 0.996938419734446 0.997227462507413 0.99750891872553 0.997782987514394 0.998049862773119 0.998309733311513 0.998562782983663 0.998809190818006 0.999049131143989 0.999282773715405 0.99951028383049 0.999731822448868 0.99994754630543 1.00015760802122 1.00036215621141 1.00056133559044 1.00075528707441 1.00094414788078 1.00112805162543 1.0013071284172 1.00148150494993 1.00165130459214 1.00181664747425 1.00197765057359 1.00213442779719 1.00228709006231 1.00243574537499 1.00258049890638 1.00272145306719 1.00285870758017 1.00299235955058 1.00312250353498 1.00324923160808 1.00337263342787 1.0034927962991 1.003609805235 1.00372374301745 1.00383469025554 1.00394272544259 1.00404792501169 1.00415036338981 1.00425011305038 1.00434724456464 1.00444182665151 1.00453392622626 1.00462360844779 1.00471093676479 1.0047959729606 1.0048787771969 1.00495940805633 1.00503792258386 1.00511437632723 1.00518882337618 1.00526131640078 1.00533190668862 1.00540064418116 1.00546757750904 1.00553275402647 1.00559621984476 1.00565801986492 1.00571819780943 1.00577679625319 1.00583385665362 1.00588941938002 1.00594352374208 1.00599620801774 1.00604750948025 1.00609746442455 1.00614610819292 1.00619347520002 1.00623959895723 1.00628451209634 1.00632824639264 1.00637083278742 1.00641230140985 1.0064526815983 1.00649200192106 1.00653029019662 1.0065675735133 1.00660387824842 1.00663923008698 1.00667365403982 1.0067071744613 1.00673981506659 1.00677159894835 1.00680254859315 1.00683268589737 1.00686203218263 1.00689060821094 1.00691843419938 1.00694552983437 1.00697191428561 1.00699760621967 1.00702262381317 1.00704698476563 1.00707070631203 1.00709380523496 1.00711629787654 1.00713820014992 1.0071595275506 1.00718029516737 1.00720051769297 1.00722020943449 1.00723938432353 1.00725805592599 1.00727623745172 1.00729394176386 1.0073111813879 1.00732796852059 1.00734431503856 1.00736023250668 1.00737573218632 1.00739082504322 1.00740552175534 1.00741983272036 1.00743376806304 1.00744733764241 1.00746055105872 1.00747341766025 1.00748594654989 1.00749814659164 1.00751002641681 1.0075215944302 1.00753285881596 1.00754382754348 1.00755450837294 1.00756490886085 1.00757503636538 1.00758489805158 1.00759450089643 1.00760385169377 1.00761295705914 1.00762182343444 1.00763045709247 1.00763886414142 1.00764705052912 1.00765502204731 1.0076627843357 1.00767034288599 1.00767770304573 1.0076848700221 1.00769184888562 1.00769864457372 1.00770526189424 1.00771170552882 1.00771798003623 1.00772408985558 1.00773003930946 1.007735832607 1.00774147384689 1.00774696702019 1.00775231601323 1.00775752461035 1.00776259649653 1.00776753526004 1.007772344395 1.00777702730377 1.00778158729943 1.00778602760812 1.00779035137127 1.00779456164786 1.00779866141662 1.00780265357804 1.00780654095653 1.00781032630233 1.00781401229351 1.00781760153786 1.0078210965747 1.00782449987671 1.00782781385168 1.00783104084418 1.00783418313726 1.00783724295404 1.00784022245928 1.00784312376095 1.00784594891166 1.00784869991015 1.00785137870272 1.00785398718457 1.00785652720115 1.00785900054948 1.00786140897941 1.00786375419488 1.00786603785508 1.00786826157566 1.00787042692986 1.00787253544965 1.00787458862676 1.00787658791378 1.00787853472517 1.00788043043827 1.00788227639427 1.00788407389915 1.00788582422461 1.00788752860898 1.00788918825809 1.0078908043461 1.00789237801637 1.00789391038226 1.00789540252787 1.00789685550889 1.00789827035326 1.00789964806198 1.00790098960974 1.00790229594566 1.00790356799397 1.0079048066546 1.0079060128039 1.0079071872952 1.00790833095942 1.00790944460569 1.0079105290219 1.00791158497525 1.00791261321282 1.00791361446206 1.00791458943134 1.00791553881043 1.00791646327101 1.00791736346712 1.00791824003562 1.00791909359669 1.00791992475419
Druze BantuSouthAfrica gen.fit.2date 0.943793100819295 -0.0813593068 -0.0432471798 0.921677381474836 0.92455967757148 0.927313870214021 0.929947086750104 0.932466010528711 0.934876909813579 0.937185664784128 0.939397792751089 0.941518471705526 0.943552562312041 0.945504628449572 0.947378956396323 0.949179572748903 0.950910261159792 0.95257457797161 0.954175866821472 0.955717272283811 0.957201752615521 0.958632091662979 0.960010909986599 0.961340675254809 0.962623711955931 0.963862210473187 0.965058235565063 0.966213734290451 0.967330543415349 0.968410396335479 0.969454929546867 0.97046568869433 0.971444134225787 0.97239164667849 0.973309531621512 0.97419902427721 0.975061293842892 0.975897447532484 0.976708534356689 0.977495548658887 0.978259433422908 0.979001083367703 0.979721347842963 0.980421033538794 0.981100907021699 0.98176169710827 0.982404097087287 0.983028766800167 0.983636334589065 0.984227399121317 0.984802531098327 0.98536227485647 0.985907149867077 0.986437652142103 0.986954255551642 0.987457413059042 0.987947557878994 0.98842510456361 0.988890450021186 0.989343974472009 0.989786042345314 0.990217003121194 0.990637192121032 0.991046931249788 0.991446529693243 0.991836284573113 0.992216481562739 0.992587395465894 0.992949290761065 0.993302422113433 0.993647034856607 0.993983365446054 0.994311641886011 0.99463208413158 0.994944904467579 0.995250307865611 0.995548492320729 0.995839649168994 0.996123963387111 0.99640161387527 0.996672773724251 0.996937610467759 0.997196286320921 0.997448958405788 0.997695778964652 0.997936895561931 0.998172451275312 0.998402584876819 0.998627431004408 0.998847120324677 0.999061779687212 0.999271532271083 0.999476497723954 0.99967679229425 0.999872528956789 1.00006381753227 1.00025076480095 1.00043347461095 1.00061204798129 1.00078658320022 1.00095717591896 1.00112391924104 1.00128690380775 1.00144621787964 1.00160194741443 1.00175417614154 1.00190298563338 1.00204845537359 1.00219066282239 1.00232968347921 1.00246559094273 1.00259845696851 1.00272835152426 1.00285534284294 1.00297949747378 1.00310088033129 1.00321955474247 1.00333558249216 1.00344902386671 1.00355993769615 1.00366838139462 1.00377441099957 1.00387808120943 1.00397944541997 1.0040785557595 1.00417546312272 1.00427021720357 1.00436286652686 1.00445345847897 1.00454203933743 1.00462865429966 1.00471334751074 1.00479616209025 1.0048771401584 1.00495632286124 1.00503375039517 1.00510946203066 1.0051834961353 1.00525589019614 1.0053266808414 1.00539590386154 1.00546359422971 1.00552978612161 1.00559451293484 1.00565780730767 1.00571970113727 1.00578022559747 1.00583941115605 1.0058972875915 1.00595388400939 1.00600922885827 1.00606334994517 1.00611627445066 1.00616802894355 1.00621863939518 1.00626813119337 1.00631652915598 1.00636385754417 1.00641014007525 1.00645539993528 1.00649965979132 1.00654294180338 1.00658526763605 1.0066266584699 1.00666713501252 1.00670671750938 1.00674542575433 1.00678327909993 1.00682029646747 1.00685649635679 1.00689189685584 1.00692651564998 1.00696037003117 1.0069934769068 1.0070258528084 1.00705751390014 1.00708847598708 1.00711875452328 1.00714836461969 1.00717732105186 1.00720563826748 1.00723333039374 1.00726041124452 1.00728689432739 1.0073127928505 1.00733811972925 1.00736288759289 1.00738710879083 1.00741079539897 1.00743395922579 1.00745661181827 1.00747876446779 1.00750042821577 1.00752161385928 1.00754233195645 1.00756259283183 1.00758240658153 1.00760178307837 1.00762073197679 1.00763926271771 1.00765738453332 1.00767510645166 1.0076924373012 1.00770938571522 1.00772596013619 1.00774216881999 1.00775801984002 1.00777352109129 1.00778868029435 1.00780350499915 1.00781800258886 1.00783218028352 1.00784604514366 1.00785960407387 1.00787286382622 1.00788583100363 1.00789851206322 1.00791091331946 1.00792304094742 1.00793490098576 1.00794649933983 1.00795784178456 1.00796893396737 1.007979781411 1.00799038951625 1.00800076356468 1.00801090872124 1.00802083003686 1.00803053245098 1.00804002079398 1.00804929978961 1.00805837405737 1.00806724811477 1.00807592637962 1.00808441317219 1.00809271271742 1.008100829147 1.0081087665014 1.00811652873193 1.0081241197027 1.00813154319253 1.00813880289685 1.00814590242951 1.00815284532464 1.00815963503834 1.00816627495048 1.0081727683663 1.00817911851813 1.00818532856695 1.00819140160401 1.00819734065231 1.00820314866818 1.00820882854268 1.00821438310309 1.00821981511431 1.0082251272802 1.00823032224499 1.00823540259455 1.00824037085767 1.00824522950738 1.00824998096211 1.00825462758693 1.00825917169475 1.00826361554742 1.00826796135689 1.0082722112863 1.00827636745106 1.00828043191993 1.00828440671597 1.00828829381767 1.0082920951598 1.00829581263449 1.0082994480921 1.00830300334217 1.00830648015431 1.00830988025908 1.00831320534886 1.00831645707871 1.00831963706715 1.008322746897 1.00832578811615 1.00832876223833 1.00833167074391 1.00833451508054 1.00833729666399 1.00834001687875 1.00834267707879 1.00834527858818 1.0083478227018 1.00835031068595 1.008352743779 1.00835512319199 1.00835745010924 1.00835972568895
Druze Druze scaled.data NA NA NA 1.08546186642038 1.06878399909751 1.0689368358536 1.07225743979387 1.06544213639483 1.06504178817635 1.05731375015142 1.05138252240038 1.03854688322214 1.0527926043599 1.0529630360596 1.05168180196806 1.03512491072943 1.04752792644576 1.03332566103857 1.03398107484743 1.03017545410113 1.04416161787444 1.03953604293469 1.03846405123219 1.03268073657466 1.03575740122921 1.0358084383422 1.02773207593228 1.03417792968875 1.01922680342257 1.02962386423735 1.04438726520727 1.03200295938027 1.02613274665722 1.02989490959395 1.02902447170267 1.03015901539698 1.01837179236091 1.02174836610987 1.00895175722124 1.02751483047142 1.02341638712638 1.00735939180086 1.01175229080762 1.02062269351364 1.01155537273231 1.02715912564573 1.01520709942124 1.00617329706097 1.00814299953938 1.01553176738073 1.01168170793787 1.01024905653381 1.0178011626001 1.01323412001155 1.00118006605086 1.01956259390006 1.02078526038334 1.00950274018413 1.01305370325045 0.992408925756385 1.00908867045223 1.003653293437 0.993927956107375 1.00502618586372 0.992776895206091 1.00179154698215 0.98668272442587 0.995615746050037 0.991850605878459 0.997705245508163 0.993646652956022 1.00209494796726 0.993370430970392 1.00540079191343 0.997183797052889 0.992156564566015 1.01200738800902 1.02189656850877 1.00028646799117 1.01188822468613 0.984341157900499 0.992996081597546 1.00380834928264 1.00093288009005 1.00007846363935 0.999000165359548 0.995695210228873 0.99142742192694 0.999618732322785 0.987768956634226 0.998297760220462 1.00047734068631 1.005641571013 0.993085237299368 0.986341322852596 0.988153401142098 1.00264421295858 1.00782164897032 1.00603532622005 0.991116457392402 0.988370786257215 1.00785484048564 0.997085476505102 0.997240966302296 0.998563861205909 0.996273132084978 0.991738707277524 1.00761604390568 0.999508708140044 0.997263533161264 0.997977850946212 0.99731622316243 0.991538239612964 0.991099108660713 0.995481418905532 0.989590330995288 0.992855745306977 0.984119815627959 0.992107934313722 0.997749418522427 0.993967570330395 0.996502690857708 1.00448324992414 1.01148740426674 0.993552051077728 0.9915296174825 1.00147189353421 1.0009520316281 0.997355962779469 0.981368984425309 1.00003702475328 0.997266436105934 0.999037080983367 0.991005605780848 0.984744249381642 0.989588854656625 0.982679009077199 0.996642093722182 1.00151512507984 0.984405194167684 0.97014537582647 0.978640149405889 0.987139545217489 0.99085328470354 0.986752579498447 0.989067869870332 0.997137460844418 0.991769624619211 0.981533068190334 0.992326484475013 1.00245887243386 0.990866172221692 0.976581523057235 0.976209624704864 0.982672207654288 1.00882375087954 1.00689062042457 0.983412360894229 0.980234526856296 0.988805231824735 0.985952931415103 0.98204170206596 0.978223700003751 0.998351320336354 1.00694188906368 0.982314808794584 0.981424532232566 0.980800437160701 0.996967420788168 0.986018801196806 0.970689582212462 1.00348148810464 0.998764245154062 0.973389148943262 0.982456007457137 0.992698823031149 1.01613745390833 0.995820562485984 0.995543922341987 0.992584221911526 0.999257239016529 0.993788169050902 0.995772074216891 0.988793446937784 0.987997846825063 0.977830079673824 0.97972440373178 0.974129108046601 0.971487740244545 0.989712926807186 0.99592922529139 0.977234227438925 0.981248552984007 0.994783594658788 0.990945281922673 0.989842300592191 0.994139658684872 1.0073723246926 0.991263200615806 1.00412815070514 1.00062690275921 1.00537940234804 0.995012386906267 0.992181585260856 0.990077756338649 0.983947945272511 0.983471065586868 0.969145481997519 0.989971236992158 0.97751730441669 0.986542900658064 0.983366361666014 0.984614980496733 0.981734781862791 0.989772880797706 1.00305243850821 0.97160647614067 0.981906968340209 1.0199406044981 0.997950278812062 0.990917214036378 0.978590047754797 0.956237047437904 0.999253514420043 0.987024848506963 0.95770350256462 0.973624897620501 0.978885331423166 0.973320470169458 0.962700900360477 0.993283749192119 0.98389193716941 0.984581874709673 0.976735406484365 0.980732196200848 0.997267202295538 0.980265585444631 0.982605174881606 0.978084247580122 0.982425471298905 0.976618556446597 0.998654736623639 0.981172304663157 0.957261049739324 0.977093141822826 0.985184524504637 0.997671665558189 0.999535293432269 1.01034856847509 0.996560336870503 0.974194195291564 0.966159763052692 0.994478491507417 1.00492077521062 0.982734109994019 1.00159154293189 0.988421724596858 0.962798623102512 1.00412987784728 1.0018166709792 0.989396539820501 1.00708481473489 0.99592062633829 0.983133314214628 0.979320723049547 0.978942974968209 0.980016546271742 0.985700056003074 0.956674075790677 0.968143094066829 0.996941117503217 0.980715399504173 0.997735181984859 0.990452011404864 1.00043729482084 0.99325328931879 0.969817367832039 0.986738588667925 1.02658890922248 0.998481723624945 0.977593638842502 0.991969439092115 0.987667361033331 0.996267230813571 1.00214117181426 1.00074693912515 0.983940126976783 0.986978788110316 0.998929572624263 0.994090987181341 1.00838864907128 0.976885554987809 1.02062001581478 0.979943452885998
Druze Druze gen.fit.1date 0.747568806268482 0.1067346381 NA 1.07004988241597 1.06790266907627 1.06581181401049 1.06377583797343 1.06179330054588 1.05986279911556 1.0579829678848 1.05615247690426 1.05437003113197 1.05263436951719 1.05094426410818 1.04929851918345 1.04769597040581 1.04613548399865 1.04461595594377 1.04313631120033 1.04169550294427 1.04029251182768 1.03892634525768 1.03759603669413 1.03630064496583 1.03503925360466 1.0338109701972 1.03261492575336 1.03145027409156 1.03031619124013 1.02921187485428 1.02813654364854 1.02708943684395 1.02606981362984 1.02507695263975 1.02411015144102 1.02316872603788 1.0222520103875 1.02135935592879 1.02049013112356 1.01964372100972 1.01881952676617 1.01801696528918 1.01723546877986 1.0164744843424 1.01573347359297 1.01501191227878 1.0143092899072 1.01362510938456 1.01295888666454 1.01231015040562 1.01167844163768 1.01106331343728 1.01046433061142 1.00988106938973 1.00931311712458 1.00876007199918 1.0082215427433 1.00769714835645 1.0071865178383 1.00668928992626 1.00620511283984 1.00573364403179 1.00527454994579 1.00482750578038 1.00439219525926 1.00396831040747 1.00355555133351 1.00315362601721 1.00276225010308 1.00238114669917 1.00201004618115 1.00164868600159 1.00129681050415 1.00095417074277 1.00062052430551 1.00029563514307 0.999979273401765 0.999671215260919 0.999371242774519 0.999079143717016 0.998794711433183 0.998517744691906 0.998248047543819 0.997985429182673 0.997729703810342 0.997480690505376 0.997238213095001 0.997002100030479 0.996772184265741 0.996548303139205 0.996330298258696 0.996118015389383 0.995911304344667 0.995710018879917 0.995514016589014 0.995323158803594 0.995137310494947 0.994956340178483 0.994780119820712 0.994608524748659 0.994441433561662 0.994278728045485 0.994120293088679 0.993966016601145 0.993815789434834 0.99366950530652 0.993527060722617 0.993388354905947 0.993253289724451 0.993121769621758 0.992993701549581 0.992868994901889 0.9927475614508 0.992629315284166 0.99251417274479 0.992402052371239 0.992292874840213 0.992186562910422 0.992083041367944 0.991982236973008 0.99188407840818 0.991788496227907 0.991695422809384 0.991604792304716 0.991516540594327 0.991430605241599 0.991346925448697 0.99126544201356 0.991186097288011 0.991108835136975 0.991033600898766 0.99096034134641 0.990889004649991 0.990819540339983 0.99075189927154 0.990686033589731 0.990621896695681 0.990559443213604 0.990498628958699 0.990439410905891 0.990381747159392 0.99032559692306 0.990270920471537 0.990217679122141 0.990165835207503 0.990115352048915 0.990066193930381 0.990018326073349 0.989971714612107 0.98992632656982 0.989882129835203 0.9898390931398 0.989797186035866 0.989756378874819 0.989716642786273 0.989677949657605 0.989640272114069 0.989603583499431 0.989567857857104 0.98953306991179 0.989499195051598 0.989466209310625 0.989434089352009 0.989402812451413 0.989372356480949 0.989342699893524 0.989313821707597 0.98928570149233 0.989258319353138 0.989231655917613 0.989205692321818 0.989180410196939 0.989155791656295 0.989131819282677 0.989108476116028 0.989085745641447 0.9890636117775 0.989042058864847 0.98902107165516 0.989000635300336 0.988980735341996 0.988961357701249 0.988942488668736 0.98892411489493 0.988906223380692 0.988888801468073 0.988871836831359 0.988855317468352 0.988839231691876 0.988823568121514 0.988808315675548 0.988793463563127 0.988779001276628 0.988764918584224 0.988751205522643 0.988737852390124 0.988724849739546 0.988712188371751 0.988699859329031 0.988687853888793 0.988676163557388 0.988664780064101 0.988653695355299 0.988642901588736 0.988632391128 0.988622156537116 0.98861219057528 0.988602486191741 0.988593036520808 0.988583834876996 0.988574874750295 0.988566149801564 0.988557653858047 0.988549380909005 0.988541325101465 0.988533480736076 0.988525842263081 0.988518404278386 0.988511161519741 0.988504108863015 0.98849724131857 0.988490554027732 0.988484042259356 0.988477701406472 0.988471526983032 0.988465514620736 0.988459660065935 0.988453959176631 0.988448407919539 0.988443002367236 0.988437738695384 0.988432613180023 0.988427622194936 0.988422762209084 0.988418029784108 0.988413421571895 0.988408934312212 0.988404564830398 0.988400310035117 0.988396166916171 0.988392132542374 0.988388204059472 0.988384378688129 0.988380653721959 0.98837702652561 0.988373494532901 0.988370055245005 0.988366706228684 0.988363445114565 0.988360269595462 0.98835717742475 0.988354166414769 0.988351234435279 0.988348379411953 0.988345599324911 0.988342892207287 0.988340256143839 0.988337689269597 0.988335189768541 0.988332755872314 0.988330385858975 0.98832807805178 0.988325830817993 0.988323642567733 0.988321511752851 0.988319436865829 0.98831741643872 0.988315449042106 0.988313533284085 0.98831166780929 0.98830985129793 0.988308082464853 0.988306360058639 0.988304682860714 0.988303049684488 0.988301459374516 0.988299910805681 0.988298402882396 0.98829693453783 0.988295504733153 0.988294112456803 0.988292756723767 0.988291436574887 0.98829015107618 0.988288899318175 0.988287680415276 0.988286493505129 0.988285337748015 0.988284212326254 0.988283116443629 0.988282049324822 0.988281010214865 0.988279998378603 0.98827901310018
Druze Druze source.fit.1date 0.747568806268482 0.081932547775016 NA 1.05104016714776 1.04939190503962 1.04778690514753 1.04622403196073 1.04470217977242 1.04322027189748 1.04177725991071 1.04037212290511 1.03900386676962 1.03767152348575 1.03637415044278 1.03511082977085 1.03388066769158 1.03268279388574 1.03151636087752 1.03038054343497 1.02927453798612 1.02819756205049 1.02714885368552 1.02612767094746 1.02513329136651 1.02416501143563 1.02322214611287 1.02230402833669 1.02141000855402 1.02053945426072 1.0196917495541 1.01886629469717 1.01806250569434 1.01727981387825 1.01651766550745 1.01577552137464 1.01505285642517 1.0143491593856 1.01366393240199 1.01299669068762 1.01234696218007 1.01171428720722 1.01109821816205 1.01049831918595 1.00991416586036 1.00934534490651 1.00879145389304 1.00825210095125 1.00772690449791 1.00721549296525 1.00671750453812 1.00623258689798 1.00576039697366 1.00530060069864 1.00485287277469 1.00441689644175 1.00399236325382 1.00357897286071 1.0031764327956 1.00278445826807 1.00240277196268 1.00203110384269 1.0016691909591 1.00131677726455 1.00097361343221 1.00063945667938 1.0003140705957 0.999997224975931 0.999688695657063 0.99938826435973 0.999095718533784 0.998810851207914 0.998533460843223 0.998263351190638 0.99800033115207 0.997744214645213 0.997494820471894 0.997251972189883 0.997015497988056 0.996785230564846 0.996561007009877 0.996342668688713 0.996130061130619 0.995923033919282 0.995721440586392 0.995525138508015 0.995333988803695 0.995147856238192 0.99496660912581 0.994790119237231 0.994618261708791 0.994450914954145 0.994287960578246 0.994129283293581 0.993974770838609 0.993824313898337 0.99367780602698 0.993535143572654 0.993396225604043 0.993260953838995 0.993129232574983 0.993000968621403 0.99287607123364 0.992754452048867 0.992636025023534 0.992520706372487 0.992408414509698 0.992299069990541 0.992192595455585 0.992088915575868 0.991987956999597 0.991889648300257 0.991793919926079 0.991700704150828 0.991609935025892 0.991521548333625 0.991435481541911 0.991351673759926 0.991270065695055 0.991190599610951 0.991113219286679 0.991037869976947 0.990964498373369 0.990893052566756 0.990823482010388 0.990755737484251 0.99068977106022 0.990625536068147 0.990562987062841 0.990502079791921 0.990442771164507 0.990385019220728 0.990328783102046 0.99027402302234 0.990220700239766 0.990168777029339 0.990118216656253 0.990068983349882 0.990021042278483 0.989974359524542 0.989928902060788 0.989884637726821 0.989841535206361 0.989799564005089 0.98975869442908 0.989718897563787 0.98968014525359 0.989642410081873 0.989605665351629 0.989569885066573 0.989535043912748 0.989501117240617 0.989468081047622 0.989435911961206 0.989404587222276 0.989374084669099 0.989344382721626 0.989315460366223 0.989287297140804 0.989259873120355 0.989233168902838 0.989207165595462 0.98918184480132 0.98915718860637 0.989133179566765 0.989109800696509 0.989087035455438 0.989064867737524 0.989043281859474 0.989022262549639 0.989001794937206 0.988981864541679 0.988962457262636 0.988943559369748 0.98892515749307 0.988907238613581 0.988889790053972 0.988872799469676 0.988856254840137 0.988840144460305 0.988824456932354 0.988809181157618 0.988794306328742 0.988779821922031 0.988765717690007 0.988751983654161 0.988738610097892 0.988725587559629 0.988712906826145 0.98870055892603 0.988688535123351 0.988676826911466 0.988665426007012 0.988654324344037 0.988643514068299 0.988632987531708 0.988622737286914 0.98861275608204 0.988603036855548 0.988593572731248 0.988584357013429 0.988575383182124 0.988566644888497 0.988558135950349 0.988549850347749 0.98854178221877 0.988533925855346 0.988526275699229 0.988518826338062 0.988511572501544 0.988504509057709 0.988497631009285 0.98849093349017 0.988484411761978 0.988478061210695 0.988471877343413 0.988465855785148 0.988459992275748 0.988454282666876 0.98844872291908 0.988443309098931 0.98843803737624 0.988432904021352 0.988427905402503 0.988423037983254 0.988418298319986 0.988413683059466 0.988409188936475 0.988404812771494 0.988400551468461 0.988396402012573 0.98839236146816 0.988388426976604 0.988384595754318 0.988380865090774 0.988377232346592 0.988373694951664 0.988370250403343 0.988366896264668 0.988363630162642 0.988360449786551 0.988357352886333 0.988354337270981 0.988351400806999 0.988348541416887 0.988345757077674 0.988343045819486 0.988340405724153 0.988337834923851 0.988335331599782 0.988332893980887 0.988330520342589 0.988328209005579 0.988325958334626 0.988323766737415 0.98832163266343 0.988319554602848 0.988317531085475 0.988315560679708 0.988313641991516 0.988311773663459 0.988309954373727 0.988308182835202 0.98830645779455 0.988304778031334 0.988303142357148 0.988301549614781 0.988299998677395 0.988298488447725 0.988297017857311 0.988295585865734 0.988294191459884 0.988292833653241 0.98829151148518 0.988290224020289 0.988288970347708 0.988287749580485 0.988286560854947 0.98828540333009 0.988284276186985 0.988283178628197 0.988282109877222 0.988281069177935 0.988280055794059 0.988279069008642 0.988278108123551 0.988277172458973 0.988276261352943 0.988275374160868 0.988274510255075 0.988273669024364 0.988272849873578 0.988272052223183 0.988271275508853 0.988270519181076
Druze Druze gen.fit.2date 0.749547325369769 0.0809831228 0.0439089014 1.07455111458124 1.07165332963621 1.0688849769758 1.06623883412474 1.06370812909271 1.06128651102537 1.05896802279684 1.05674707541481 1.05461842411749 1.05257714605009 1.05061861941582 1.04873850400331 1.04693272299912 1.04519744599983 1.0435290731441 1.04192422029027 1.04037970517012 1.03889253445387 1.03745989166606 1.03607912589576 1.03474774124834 1.03346338698981 1.03222384833757 1.03102703785478 1.02987098740848 1.02875384065383 1.02767384600983 1.02662935009391 1.02561879158491 1.02464069548628 1.02369366776276 1.02277639032617 1.02188761634685 1.02102616586955 1.02019092171347 1.0193808256377 1.01859487475464 1.01783211817495 1.01709165386873 1.0163726257288 1.01567422082266 1.01499566682075 1.0143362295894 1.01369521093764 1.01307194650775 1.01246580380014 1.0118761803237 1.01130250186342 1.01074422085759 1.01020081487742 1.00967178520232 1.00915665548466 1.00865497049818 1.00816629496443 1.00769021245239 1.00722632434635 1.00677424887761 1.00633362021597 1.00590408761697 1.00548531462145 1.00507697830384 1.00467876856623 1.0042903874751 1.00391154863809 1.00354197661816 1.00318140638274 1.00282958278566 1.00248626007975 1.00215120145812 1.00182417862237 1.00150497137591 1.00119336724087 1.0008891610971 1.00059215484181 1.00030215706864 1.00001898276488 0.999742453025606 0.999472394783955 0.999208640556181 0.998951028200849 0.99869940069114 0.998453605899515 0.998213496393965 0.997978929245122 0.997749765843596 0.99752587172688 0.997307116415273 0.997093373256256 0.996884519276819 0.996680435043261 0.996481004528025 0.996286114983133 0.996095656819847 0.995909523494185 0.995727611397947 0.995549819754928 0.995376050522029 0.995206208294974 0.99504020021837 0.994877935899871 0.994719327328206 0.994564288794859 0.994412736819196 0.994264590076849 0.994119769331176 0.99397819736763 0.99383979893089 0.993704500664581 0.993572231053474 0.993442920368015 0.993316500611071 0.993192905466771 0.993072070251341 0.992953931865832 0.992838428750634 0.992725500841697 0.992615089528383 0.992507137612841 0.992401589270861 0.99229839001412 0.992197486653757 0.992098827265215 0.992002361154294 0.991908038824349 0.991815811944601 0.991725633319488 0.991637456859024 0.991551237550119 0.991466931428819 0.991384495553419 0.991303887978429 0.991225067729335 0.991147994778143 0.991072630019661 0.990998935248491 0.990926873136713 0.990856407212214 0.990787501837664 0.990720122190083 0.990654234241004 0.990589804737197 0.990526801181928 0.990465191816751 0.990404945603793 0.990346032208532 0.990288421983038 0.990232085949674 0.990176995785221 0.990123123805441 0.990070442950033 0.990018926767995 0.98996854940336 0.989919285581303 0.989871110594609 0.989824000290484 0.989777931057698 0.989732879814064 0.989688823994217 0.989645741537711 0.989603610877409 0.989562410928155 0.989522121075732 0.989482721166091 0.989444191494836 0.989406512796972 0.989369666236901 0.989333633398653 0.989298396276362 0.98926393726496 0.989230239151101 0.989197285104297 0.989165058668264 0.989133543752475 0.989102724623911 0.989072585899008 0.989043112535787 0.989014289826174 0.988986103388497 0.988958539160157 0.988931583390472 0.988905222633681 0.988879443742118 0.988854233859534 0.98882958041458 0.988805471114439 0.9887818939386 0.988758837132778 0.988736289202971 0.988714238909656 0.988692675262114 0.988671587512885 0.988650965152348 0.988630797903429 0.988611075716422 0.988591788763931 0.988572927435927 0.988554482334916 0.988536444271214 0.988518804258332 0.988501553508463 0.988484683428068 0.988468185613567 0.988452051847124 0.988436274092524 0.988420844491146 0.988405755358028 0.98839099917801 0.988376568601978 0.988362456443182 0.988348655673638 0.98833515942061 0.988321960963177 0.988309053728865 0.988296431290365 0.988284087362319 0.988272015798176 0.988260210587124 0.988248665851083 0.988237375841771 0.988226334937831 0.988215537642026 0.988204978578493 0.988194652490058 0.988184554235613 0.98817467878755 0.988165021229251 0.988155576752636 0.988146340655762 0.988137308340481 0.988128475310142 0.98811983716735 0.988111389611775 0.988103128438004 0.988095049533445 0.988087148876279 0.98807942253345 0.988071866658711 0.988064477490699 0.988057251351066 0.988050184642645 0.988043273847652 0.988036515525941 0.988029906313283 0.988023442919691 0.988017122127786 0.988010940791185 0.98800489583294 0.987998984244004 0.98799320308173 0.987987549468406 0.987982020589822 0.987976613693867 0.987971326089162 0.987966155143711 0.987961098283601 0.987956152991711 0.987951316806463 0.987946587320596 0.987941962179963 0.987937439082367 0.987933015776403 0.987928690060349 0.987924459781059 0.987920322832899 0.987916277156692 0.9879123207387 0.987908451609613 0.987904667843574 0.987900967557219 0.987897348908739 0.987893810096961 0.987890349360457 0.987886964976658 0.987883655261006 0.987880418566108 0.98787725328092 0.987874157829943 0.98787113067244 0.987868170301666 0.987865275244123 0.987862444058821 0.987859675336565 0.987856967699251 0.987854319799181 0.987851730318389 0.987849197967991 0.987846721487539 0.987844299644393 0.98784193123311 0.987839615074844 0.987837350016756
Druze English scaled.data NA NA NA 1.08666281143873 1.07854398437261 1.07687160229824 1.07577442613875 1.07396951287911 1.06888766978993 1.065559040286 1.05847401576184 1.05647268125208 1.06219643389909 1.05765314681267 1.06077833815016 1.05095323058765 1.05494785639778 1.04735096167715 1.04860476126216 1.04150098416263 1.04793214975168 1.04599806266746 1.0451331778251 1.04453708892039 1.03903432187544 1.03849157523265 1.03742838925357 1.03663098668287 1.03021995630242 1.03133352845258 1.03761322710498 1.03350232107841 1.0329746389248 1.0358814961466 1.03100617753476 1.02749630550088 1.03024280253536 1.02627914319656 1.0230213457209 1.02504408556955 1.02550773221002 1.01926622943937 1.0229128903547 1.02515726035046 1.0186565577531 1.01696620607182 1.01958628036609 1.01226839596713 1.02089293492915 1.01652224607058 1.01324998716107 1.01710707603474 1.01428557282069 1.00881584845819 1.00649827286849 1.01133794876284 1.01434261743807 1.01704997511604 1.01656173145141 1.00778657483508 1.00913611749372 1.00842950594017 1.00923984624684 1.00429787493014 1.00598774014682 1.01165075432234 1.00768122249436 1.00469294740735 1.00388993356431 1.00448174346298 1.0055781345569 1.00449338766651 1.00523286981281 1.00297005031826 1.00544109692122 1.00116660022401 1.00463210249664 1.00887805135265 1.00665542135738 1.00606581893637 1.00060681819922 1.00328415330426 1.00446628127021 1.00304981864058 1.00124082235982 1.00035145380387 1.00495132795988 1.00435679488365 1.00335188872494 0.997881982661613 1.00302644802229 1.00255602486108 1.00057430918531 0.998031834013661 0.998318538964819 1.00185967478 1.00476355218713 0.999153346273243 0.996888251983973 0.999513075735905 0.996063537911372 0.999353647843446 1.00257724413573 1.00115631720858 0.996121224309063 0.99806749240969 1.00129158750134 0.995201872415017 0.99926611404178 0.995872352119661 0.997787817378635 1.00061610259495 0.995141879598864 0.993709717829323 0.998144706099224 0.997726357968047 0.997543877698889 0.991649892455566 0.993098367149908 0.994512340295438 0.996915363691428 1.00520782716709 0.999821746295131 0.995238226968756 0.996533369388933 0.996795557063474 0.9929127168033 0.998723739467317 0.99937341445797 0.992154449897083 0.994823546731816 0.999081573999233 0.995473475597122 0.990563927349017 0.99379888604337 0.995888692029358 0.995669398596962 0.999128299610062 0.996132624597751 0.996460389813543 0.993998466692374 0.993894634686901 0.99481909314074 0.99844528124934 0.993236191978784 0.993453970833635 1.00148742525796 0.994093784734789 0.984742010157513 0.993065765159213 0.995255178975113 0.998401497360446 0.983751686705414 0.991368455525143 0.989366008701816 1.001846219121 0.997503734382446 0.987870373927069 0.993681909136717 0.993254642639266 0.986645875415638 0.990750570666237 0.993403315391781 0.99193901734015 0.99677643937841 0.992410005638583 0.987530293761423 0.987556459291039 0.993460092876296 0.993732838874158 0.991563979788914 0.991806022766455 0.99216443262206 0.982392783289382 0.984991581352533 0.995841966471198 0.991490954276085 0.98822757820072 0.988794229756366 0.987182956407869 0.998053948715735 0.990671256837887 0.995710824554624 0.988178260408439 0.990189788405491 0.981731625008162 0.985314011280448 0.992275783131006 0.982174042305223 0.98927331336299 0.997077079966163 0.987182489594678 0.987463090401509 0.991923736054651 0.992332260035807 0.984466414620067 0.986013820048346 0.995196536319156 0.994167704339282 0.988415602256746 0.986711603862169 0.99059396775256 0.990688828701089 0.98389613974313 0.988068488871828 0.989268922747535 0.983464369711673 0.985950628345282 0.987910407922952 0.987338624098077 0.990556804569473 0.988562556801232 0.989666970014141 0.986704206191728 0.988837419167381 0.987291408312341 0.989023837202554 0.985897014153343 0.98977328662633 0.990421734791442 0.990776337089002 0.987772732682028 0.983788310633643 0.991725564773548 0.990925865052569 0.982941584158154 0.981001834016865 0.991054858996665 0.987160258000139 0.984151939415236 0.991124405903765 0.980986217929469 0.99128306586254 0.99081213819729 0.99340762925541 0.995991295668763 0.987007123850248 0.986027751496687 0.984092054746561 0.990288782128827 0.980528731778881 0.999671415270137 0.995594823922565 0.986693671099449 0.99160457706578 0.991729078107719 0.992510740009724 0.988757191749626 0.999373414044247 0.992653271136928 0.981677142668862 0.984909953690901 0.994457704451929 1.00022541485488 0.996747853490473 1.00462850930139 0.995497162036637 0.986455489688638 0.994544171567419 0.9887369698642 0.992341231583977 0.993127419340358 0.985167517303953 0.995870670525345 0.99726609414442 0.985454418799112 0.991928081370634 1.00062085890918 0.977083478445569 0.996099818695819 0.994803893304675 0.987329002298832 1.00078396752838 1.00135729626121 1.00014298691657 0.999271028776673 0.982570952477332 0.997000947889723 1.0057641997201 0.993959378037847 0.989399459036988 0.997269673730085 0.999974262876805 0.998119306577642 0.999573140910941 0.988509227342053 0.998022869450056 1.001955089173 0.998414978850882 0.989988690123401 1.00425683915475 0.987183733011684 1.00344825372238 0.987798391089121
Druze English gen.fit.1date 0.94671388405929 0.1144992595 NA 1.07897488341194 1.07667146680831 1.07442850837226 1.07224442124796 1.07011766023009 1.06804672067057 1.06603013741408 1.06406648376149 1.06215437046048 1.06029244472267 1.05847938926655 1.05671392138552 1.05499479204039 1.05332078497573 1.05169071585937 1.0501034314445 1.04855780875377 1.04705275428483 1.04558720323666 1.04416011875624 1.04277049120503 1.04141733744463 1.04009970014125 1.0388166470884 1.03756727054737 1.03635068660501 1.03516603454842 1.03401247625596 1.0328891956043 1.03179539789105 1.03073030927252 1.02969317621621 1.02868326496772 1.02769986103162 1.02674226866599 1.02580981039013 1.02490182650531 1.02401767462803 1.02315672923554 1.02231838122327 1.02150203747394 1.02070712043792 1.01993306772461 1.0191793317046 1.01844537912216 1.01773069071806 1.01703476086212 1.01635709719553 1.01569722028252 1.01505466327114 1.01442897156298 1.01381970249157 1.01322642500915 1.01264871938177 1.0120861768923 1.01153839955128 1.01100499981535 1.01048560031305 1.00997983357788 1.00948734178828 1.00900777651448 1.00854079847204 1.00808607728174 1.00764329123591 1.00721212707076 1.00679227974484 1.00638345222312 1.00598535526694 1.00559770722931 1.00522023385569 1.00485266808995 1.00449474988541 1.00414622602088 1.00380684992155 1.00347638148444 1.00315458690864 1.00284123852983 1.00253611465924 1.0022389994268 1.00194968262844 1.00166795957731 1.00139363095905 1.00112650269071 1.00086638578349 1.000613096209 1.00036645476907 1.00012628696899 0.999892422894028 0.999664697089238 0.999442948442398 0.999227020070028 0.999016759206393 0.998812017095425 0.998612648885486 0.99841851352688 0.998229473672068 0.998045395578494 0.997866149013967 0.997691607164522 0.997521646544702 0.997356146910192 0.997194991172753 0.997038065317379 0.996885258321635 0.996736462077112 0.996591571312939 0.996450483521311 0.996313098884958 0.996179320206535 0.99604905283985 0.995922204622906 0.995798685812698 0.995678409021721 0.995561289156145 0.995447243355611 0.995336190934611 0.995228053325403 0.995122754022426 0.995020218528173 0.994920374300487 0.994823150701235 0.994728478946338 0.994636292057101 0.994546524812835 0.994459113704704 0.994373996890803 0.994291114152402 0.994210406851339 0.994131817888542 0.994055291663625 0.993980774035556 0.993908212284351 0.993837555073779 0.993768752415036 0.993701755631386 0.993636517323716 0.993572991337011 0.993511132727688 0.993450897731811 0.993392243734121 0.99333512923789 0.993279513835561 0.99322535818016 0.993172623957463 0.993121273858883 0.993071271555079 0.993022581670251 0.992975169757117 0.992929002272534 0.992884046553776 0.992840270795418 0.99279764402684 0.99275613609031 0.992715717619653 0.992676360019474 0.992638035444925 0.992600716782005 0.992564377628382 0.992528992274708 0.992494535686433 0.992460983486094 0.992428311936067 0.992396497921774 0.992365518935327 0.99233535305961 0.992305978952766 0.992277375833103 0.992249523464389 0.992222402141536 0.99219599267666 0.992170276385503 0.992145235074215 0.992120851026487 0.992097106991008 0.992073986169269 0.992051472203673 0.992029549165964 0.992008201545955 0.991987414240562 0.991967172543111 0.991947462132938 0.991928269065254 0.991909579761284 0.991891380998656 0.991873659902047 0.991856403934077 0.991839600886435 0.991823238871243 0.991807306312648 0.991791791938631 0.991776684773028 0.991761974127771 0.991747649595324 0.991733701041318 0.991720118597382 0.991706892654164 0.991694013854528 0.991681473086938 0.991669261479009 0.991657370391231 0.991645791410857 0.991634516345952 0.991623537219594 0.991612846264234 0.991602435916199 0.99159229881034 0.991582427774823 0.991572815826056 0.991563456163743 0.99155434216608 0.991545467385065 0.991536825541937 0.991528410522737 0.991520216373977 0.991512237298434 0.991504467651045 0.991496901934913 0.99148953479742 0.991482361026438 0.991475375546644 0.991468573415927 0.991461949821892 0.991455500078457 0.991449219622536 0.99144310401081 0.991437148916585 0.991431350126732 0.991425703538704 0.991420205157632 0.991414851093503 0.991409637558407 0.991404560863854 0.991399617418167 0.99139480372394 0.991390116375564 0.991385552056819 0.991381107538525 0.991376779676259 0.99137256540813 0.991368461752614 0.991364465806442 0.99136057474255 0.991356785808074 0.991353096322405 0.991349503675295 0.991346005325005 0.991342598796511 0.991339281679749 0.991336051627916 0.991332906355803 0.991329843638182 0.991326861308232 0.991323957256003 0.991321129426927 0.991318375820363 0.991315694488178 0.991313083533376 0.991310541108749 0.991308065415573 0.991305654702338 0.991303307263503 0.991301021438295 0.991298795609529 0.991296628202471 0.991294517683714 0.991292462560102 0.991290461377669 0.991288512720613 0.991286615210289 0.991284767504242 0.99128296829525 0.991281216310402 0.991279510310199 0.991277849087674 0.991276231467539 0.991274656305355 0.991273122486721 0.991271628926485 0.991270174567979 0.991268758382269 0.991267379367425 0.991266036547819 0.991264728973428 0.991263455719164 0.991262215884222 0.991261008591438 0.991259832986673 0.991258688238207 0.991257573536149 0.991256488091865 0.991255431137422
Druze English source.fit.1date 0.94671388405929 0.0903198327695375 NA 1.0604424124329 1.05862542074877 1.05685611995457 1.05513325829941 1.05345561688729 1.0518220088148 1.05023127833138 1.04868230002166 1.04717397800923 1.04570524518133 1.0442750624339 1.04288241793643 1.04152632641606 1.0402058284606 1.03891998983969 1.03766790084388 1.03644867564101 1.03526145164952 1.03410538892816 1.03297966958178 1.03188349718265 1.03081609620702 1.02977671148644 1.0287646076735 1.02777906872156 1.02681939737821 1.02588491469191 1.02497495953171 1.02408888811944 1.02322607357432 1.02238590546939 1.02156778939968 1.02077114656168 1.01999541334381 1.01924004092771 1.01850449489997 1.01778825487398 1.01709081412185 1.01641167921581 1.01575036967923 1.01510641764659 1.01447936753253 1.01386877570953 1.013274210194 1.01269525034074 1.01213148654528 1.01158251995409 1.01104796218243 1.01052743503958 1.01002057026122 1.00952700924896 1.00904640281657 1.008578410943 1.00812270253178 1.00767895517677 1.00724685493411 1.00682609610004 1.0064163809947 1.00601741975145 1.00562893011184 1.00525063722591 1.00488227345773 1.00452357819606 1.00417429766996 1.00383418476928 1.00350299886977 1.00318050566292 1.00286647699016 1.00256069068141 1.00226293039794 1.0019729854793 1.00169065079428 1.00141572659578 1.00114801837951 1.00088733674634 1.00063349726836 1.00038632035836 1.00014563114278 0.999911259337993 0.999683039129853 0.999460809056352 0.999244411893408 0.999033694543625 0.998828507927979 0.998628706880352 0.998434150044822 0.998244699775662 0.998060222039956 0.997880586322772 0.997705665534826 0.997535335922568 0.997369476980628 0.997207971366562 0.997050704817832 0.996897566070969 0.996748446782854 0.996603241454071 0.996461847354262 0.996324164449452 0.996190095331275 0.996059545148057 0.995932421537714 0.995808634562405 0.995688096644901 0.995570722506631 0.995456429107341 0.995345135586353 0.995236763205348 0.99513123529267 0.995028477189074 0.994928416194909 0.994830981518686 0.994736104226991 0.994643717195715 0.994553755062572 0.994466154180846 0.99438085257437 0.994297789893675 0.994216907373296 0.994138147790192 0.994061455423269 0.993986776013952 0.993914056727799 0.993843246117125 0.993774294084599 0.993707151847804 0.993641771904725 0.993578108000137 0.993516115092887 0.993455749324023 0.993396967985766 0.993339729491298 0.993283993345335 0.993229720115479 0.993176871404323 0.993125409822283 0.993075298961143 0.993026503368303 0.992978988521693 0.992932720805347 0.992887667485625 0.992843796688053 0.99280107737477 0.992759479322573 0.99271897310153 0.992679530054164 0.992641122275175 0.992603722591696 0.992567304544075 0.992531842367146 0.99249731097201 0.992463685928279 0.992430943446792 0.992399060362789 0.992368014119517 0.992337782752275 0.992308344872874 0.992279679654504 0.992251766816997 0.992224586612487 0.99219811981143 0.992172347689004 0.992147252011861 0.992122815025227 0.99209901944034 0.992075848422218 0.992053285577752 0.992031314944104 0.992009920977416 0.991989088541813 0.991968802898692 0.991949049696298 0.991929814959569 0.991911085080248 0.991892846807257 0.99187508723732 0.991857793805838 0.991840954277995 0.991824556740105 0.991808589591182 0.991793041534734 0.99177790157077 0.991763158988016 0.991748803356341 0.991734824519373 0.991721212587317 0.991707957929959 0.991695051169848 0.991682483175666 0.991670245055766 0.991658328151881 0.991646724033001 0.991635424489404 0.99162442152685 0.991613707360927 0.99160327441154 0.991593115297552 0.991583222831556 0.991573590014799 0.991564210032223 0.991555076247646 0.991546182199067 0.991537521594094 0.991529088305494 0.991520876366855 0.991512879968367 0.991505093452711 0.991497511311056 0.991490128179163 0.99148293883359 0.991475938187993 0.991469121289533 0.991462483315366 0.991456019569237 0.991449725478153 0.991443596589149 0.991437628566137 0.99143181718684 0.991426158339806 0.991420648021492 0.99141528233344 0.991410057479516 0.991404969763222 0.991400015585084 0.991395191440102 0.991390493915274 0.99138591968718 0.991381465519629 0.991377128261372 0.99137290484387 0.991368792279127 0.991364787657569 0.991360888145996 0.991357090985566 0.991353393489852 0.991349793042938 0.991346287097566 0.991342873173339 0.991339548854962 0.991336311790535 0.99133315968989 0.991330090322966 0.991327101518238 0.991324191161177 0.991321357192752 0.991318597607979 0.991315910454498 0.99131329383119 0.991310745886841 0.99130826481882 0.991305848871813 0.991303496336579 0.991301205548738 0.991298974887594 0.991296802774994 0.991294687674202 0.991292628088821 0.991290622561728 0.991288669674046 0.991286768044139 0.991284916326636 0.991283113211477 0.991281357422989 0.991279647718979 0.991277982889862 0.991276361757799 0.991274783175864 0.991273246027238 0.991271749224413 0.991270291708427 0.991268872448111 0.991267490439362 0.991266144704432 0.991264834291236 0.991263558272678 0.991262315745996 0.991261105832123 0.991259927675066 0.991258780441297 0.991257663319168 0.991256575518334 0.991255516269194 0.991254484822346 0.991253480448059 0.991252502435755 0.991251550093506 0.991250622747546 0.991249719741793 0.991248840437386 0.991247984212232 0.991247150460565
Druze English gen.fit.2date 0.947505754221493 0.0877380445 0.0445775633 1.08318553820105 1.0801461626253 1.07724034062642 1.07446069230285 1.07180029614478 1.06925265921511 1.06681168930206 1.06447166891233 1.06222723098253 1.06007333619454 1.05800525178837 1.05601853177286 1.05410899844146 1.05227272510629 1.05050601996971 1.04880541105767 1.04716763214459 1.04558960960369 1.04406845012159 1.04260142921966 1.04118598052869 1.03981968576694 1.03850026537485 1.03722556976293 1.03599357113227 1.03480235582958 1.03365011720147 1.03253514891492 1.031455838713 1.03041066257713 1.02939817926899 1.02841702522687 1.02746590979319 1.02654361075119 1.02564897015047 1.02478089040224 1.02393833062651 1.02312030323463 1.02232587073167 1.02155414272415 1.02080427311952 1.02007545750498 1.01936693069362 1.01867796442705 1.01800786522412 1.0173559723663 1.01672165601059 1.01610431542171 1.01550337731577 1.01491829430803 1.01434854345806 1.01379362490591 1.0132530605933 1.01272639306435 1.01221318434067 1.01171301486592 1.01122548251545 1.01075020166661 1.01028680232605 1.00983492931002 1.00939424147458 1.0089644109922 1.00854512267199 1.00813607332061 1.00773697114131 1.00734753516863 1.00696749473658 1.00659658897794 1.00623456635298 1.00588118420549 1.00553620834449 1.00519941265007 1.00487057870164 1.0045494954274 1.00423595877351 1.00392977139183 1.00363074234508 1.00333868682823 1.00305342590527 1.00277478626022 1.00250259996166 1.00223670423992 1.00197694127599 1.00172315800176 1.00147520591049 1.00123294087731 1.00099622298877 1.00076491638121 1.00053888908716 1.00031801288947 1.0001021631827 0.999891218841154 0.999685062093467 0.999483578403097 0.999286656354529 0.99909418754481 0.998906066480121 0.998722190477089 0.998542459568582 0.99836677641373 0.998195046211925 0.998027176620605 0.997863077676582 0.997702661720744 0.997545843325934 0.997392539227843 0.997242668258749 0.997096151283954 0.996952911140782 0.996812872579994 0.996675962209502 0.996542108440266 0.996411241434254 0.996283293054376 0.996158196816278 0.996035887841911 0.995916302814795 0.995799379936887 0.995685058886975 0.995573280780538 0.995463988130988 0.995357124812243 0.995252636022565 0.9951504682496 0.995050569236578 0.994952887949611 0.994857374546055 0.994763980343863 0.994672657791927 0.994583360441325 0.99449604291747 0.9944106608931 0.994327171062091 0.994245531114045 0.994165699709642 0.994087636456703 0.994011301886959 0.993936657433476 0.993863665408741 0.993792288983347 0.993722492165292 0.993654239779846 0.99358749744997 0.993522231577278 0.993458409323504 0.993395998592483 0.993334968012596 0.993275286919697 0.993216925340475 0.993159853976265 0.993104044187267 0.993049467977182 0.992996097978238 0.992943907436601 0.99289287019815 0.992842960694618 0.992794153930079 0.992746425467768 0.992699751417234 0.992654108421809 0.992609473646381 0.992565824765475 0.992523139951616 0.992481397863982 0.992440577637326 0.992400658871167 0.992361621619243 0.992323446379214 0.992286114082608 0.99224960608501 0.992213904156485 0.992178990472221 0.992144847603397 0.992111458508263 0.992078806523434 0.992046875355379 0.992015649072116 0.991985112095097 0.99195524919128 0.991926045465385 0.991897486352333 0.991869557609855 0.991842245311269 0.99181553583843 0.991789415874837 0.991763872398895 0.991738892677339 0.991714464258801 0.991690574967524 0.991667212897226 0.991644366405094 0.99162202410592 0.99160017486637 0.991578807799379 0.991557912258674 0.991537477833427 0.991517494343017 0.991497951831919 0.991478840564707 0.991460151021164 0.99144187389151 0.991424000071729 0.991406520659007 0.991389426947269 0.991372710422817 0.991356362760068 0.991340375817381 0.991324741632984 0.99130945242099 0.991294500567498 0.991279878626788 0.991265579317596 0.991251595519473 0.991237920269225 0.991224546757434 0.991211468325054 0.991198678460087 0.991186170794326 0.991173939100176 0.991161977287545 0.991150279400804 0.991138839615812 0.991127652237006 0.991116711694567 0.991106012541632 0.99109554945158 0.991085317215374 0.991075310738962 0.991065525040737 0.991055955249053 0.991046596599791 0.991037444433988 0.991028494195515 0.991019741428798 0.991011181776607 0.991002810977873 0.990994624865573 0.990986619364648 0.990978790489975 0.990971134344376 0.990963647116683 0.990956325079832 0.99094916458901 0.990942162079838 0.990935314066595 0.990928617140479 0.990922067967914 0.990915663288885 0.990909399915313 0.990903274729473 0.990897284682434 0.990891426792545 0.990885698143948 0.990880095885126 0.990874617227483 0.990869259443955 0.990864019867651 0.990858895890528 0.990853884962088 0.99084898458811 0.990844192329409 0.99083950580062 0.990834922669008 0.990830440653312 0.990826057522605 0.990821771095182 0.99081757923748 0.990813479863006 0.990809470931309 0.990805550446956 0.99080171645854 0.990797967057712 0.990794300378229 0.990790714595021 0.990787207923289 0.990783778617612 0.99078042497108 0.990777145314442 0.990773938015277 0.990770801477183 0.990767734138977 0.990764734473922 0.990761800988967 0.990758932224001 0.990756126751129 0.990753383173959 0.990750700126909 0.990748076274524 0.990745510310815 0.990743000958607 0.990740546968902
Druze Ireland scaled.data NA NA NA 1.08650551862395 1.07799424333598 1.07674379328404 1.07540207147995 1.07460636443626 1.06874167520014 1.06498642707053 1.05807328349074 1.05587635040624 1.06209248018744 1.05714649752142 1.06019506337368 1.05035810089189 1.05469976160675 1.04687179633784 1.04811378815896 1.0415105259672 1.04787468338833 1.04560184456286 1.04491135448938 1.04511606506758 1.03894968193736 1.03824609421771 1.03694123736698 1.03661002629122 1.02990082436936 1.03105406995767 1.03736313982502 1.033357449874 1.03273506043476 1.03558656497459 1.03047932783699 1.02729187343244 1.02926056853419 1.02612067992267 1.02335124014599 1.02513368949599 1.0248470922122 1.01952715402374 1.02287887532248 1.02481052995187 1.01885939851208 1.01711660710755 1.01968517614858 1.01226072257701 1.02029387787917 1.01628252313619 1.01337392990504 1.01729149645957 1.01461382045737 1.00943530037019 1.00643692105834 1.01171251787755 1.01382700890672 1.01685503216378 1.01655374094456 1.00821457634496 1.00969206540649 1.00941199773561 1.00934425414468 1.00481764231019 1.00591489165548 1.01123654012572 1.00691264427674 1.00418865010392 1.00449193335509 1.00475412927634 1.00594902561486 1.00451815248768 1.00512311118515 1.00344916645815 1.00560293164449 1.00185508653081 1.00539089382916 1.00944907027465 1.00674686678573 1.00678848309981 1.00026315057999 1.00334411500328 1.00432032576235 1.00224902725133 1.0018750527582 1.00060141711243 1.00480583907602 1.00468893197968 1.00304219211449 0.998194554640014 1.00332210005192 1.00249395315114 0.999994430974974 0.997806409235638 0.998214073395087 1.00221036244308 1.00454349992708 0.999330528673165 0.997369494716108 0.999018474368685 0.996558789998713 1.00004736514482 1.00242144053531 1.00201467697659 0.996637019256848 0.997725795715866 1.0009198574223 0.995867662215974 0.999951825469134 0.996220738959997 0.997882814152691 0.999794871573044 0.99502702078346 0.993558045472708 0.997951960972844 0.997375747508518 0.99820432725711 0.992404382442049 0.993032135188052 0.994387591394394 0.997220860800655 1.00522724940617 1.00076979062123 0.995902901453554 0.996488211596115 0.997233063699691 0.993420733933781 0.998563608196444 0.999423335747271 0.991987942807434 0.994863225780708 0.999679680287873 0.995579702012859 0.990446560367335 0.993662583945092 0.996317327318394 0.99546939717478 0.999069473254587 0.996354609110431 0.996148087153994 0.993675078873676 0.993544355696372 0.994178471405867 0.997969739576374 0.993137312154571 0.992972219644489 1.00144741479523 0.994199529300175 0.984947620237465 0.992716510428784 0.994654797169633 0.998658759758986 0.983517392318686 0.991120665013307 0.989654980827282 1.00229445244178 0.997417814581635 0.986779151515431 0.992548095296133 0.99280127649516 0.986918019430616 0.990330389699885 0.993566911718939 0.992238291867666 0.99691068479423 0.993005297546805 0.987789300112685 0.98829916900411 0.993304226766411 0.993277985649603 0.991296908688824 0.991003032462555 0.992391936214371 0.983257239467423 0.984953161318393 0.995702602141879 0.99148244754875 0.988432473616284 0.988880525316279 0.986641820898196 0.997675494490333 0.990735515477206 0.995398580944241 0.988722874315075 0.990374835719714 0.981877221623941 0.984961913201365 0.992571549721352 0.982576901172184 0.989566274590188 0.997648448139922 0.987603712042121 0.987398985633108 0.991403404755835 0.992045080048217 0.984930532369716 0.98566016210184 0.994870811415295 0.993782323965707 0.989284873796146 0.986824429541575 0.9902719489102 0.990042880219975 0.983431870812243 0.988200167166575 0.990168445792594 0.983669648585887 0.984936419627055 0.987304795131577 0.987155972145231 0.989871744657528 0.988404689014634 0.989755217320495 0.987597556553507 0.989333067883259 0.987452829712341 0.988426847538984 0.986148999294073 0.99007219200017 0.990649563953112 0.99070514229638 0.987350855655675 0.982711685493823 0.99258702956129 0.99070381167181 0.982986175601032 0.980557400928444 0.99043485577421 0.98664971193644 0.985027676214989 0.992298238572432 0.980896363241104 0.991441319875932 0.990746479882266 0.993625815432808 0.996009417268369 0.986700789749589 0.986349277156426 0.984171539426949 0.990165056838505 0.979904737648084 0.999627882784437 0.996010888678411 0.987635034159381 0.991942335778932 0.991356791055481 0.992603563540495 0.988459877983709 0.999702854381127 0.99285085500961 0.981530902809242 0.984385160180127 0.993920562859139 1.00044410684845 0.997666006265865 1.00475844001702 0.995683660203604 0.985636063312163 0.995382574235154 0.989061722658946 0.99295453680886 0.994099975930306 0.985440622218073 0.995806841056498 0.996532270653267 0.985740392761119 0.991703470911628 1.00094653212692 0.977973900838935 0.996444739086776 0.99412991259151 0.986777239026653 1.00006791708601 1.00070797413051 1.00084707896678 0.999143886351556 0.982134725070014 0.995335907923514 1.00696235718576 0.995225722874006 0.988375835578848 0.997188052486576 0.99911467445208 0.998627679577627 0.999469198007496 0.989363561642438 0.998174460714735 1.00245162979939 0.998856195061338 0.990488683790428 1.00438244595449 0.986542466648463 1.0030931338718 0.988567809334144
Druze Ireland gen.fit.1date 0.945791522995546 0.114022253 NA 1.07866017017708 1.076366349659 1.07413273543841 1.07195774727035 1.06983984638687 1.06777753440829 1.06576935228315 1.06381387925599 1.06190973186214 1.06005556294897 1.05825006072279 1.05649194782079 1.05477998040731 1.05311294729386 1.05148966908222 1.04990899733003 1.04836981373832 1.04687102936026 1.04541158383082 1.04399044461655 1.04260660628508 1.04125908979378 1.03994694179714 1.03866923397226 1.03742506236208 1.03621354673589 1.0350338299665 1.03388507742391 1.03276647638479 1.0316772354575 1.03061658402219 1.02958377168559 1.02857806775015 1.02759876069704 1.02664515768281 1.02571658404917 1.02481238284571 1.0239319143651 1.02307455569054 1.02223970025501 1.02142675741216 1.02063515201845 1.01986432402621 1.01911372808747 1.01838283316805 1.01767112217197 1.01697809157551 1.01630325107105 1.01564612322015 1.01500624311578 1.0143831580534 1.01377642721068 1.01318562133564 1.01261032244294 1.01205012351817 1.01150462822992 1.01097345064932 1.01045621497708 1.00995255527754 1.00946211521984 1.0089845478258 1.00851951522442 1.00806668841286 1.00762574702368 1.00719637909818 1.00677828086569 1.00637115652866 1.00597471805338 1.00558868496622 1.00521278415519 1.00484674967672 1.0044903225675 1.00414325066126 1.00380528841041 1.00347619671227 1.00315574273993 1.00284369977754 1.00253984705988 1.00224396961621 1.00195585811815 1.00167530873161 1.00140212297256 1.00113610756662 1.00087707431231 1.0006248399479 1.00037922602178 1.00014005876617 0.999907168974219 0.999680391880271 0.999459567043298 0.9992445382334 0.999035153321267 0.998831264170554 0.998632726533076 0.998439399946755 0.998251147636243 0.998067836416161 0.997889336596867 0.997715521892705 0.997546269332662 0.997381459173365 0.997220974814364 0.997064702715645 0.996912532317293 0.996764355961282 0.996620068815303 0.996479568798598 0.996342756509741 0.996209535156311 0.996079810486415 0.995953490722005 0.995830486493948 0.995710710778796 0.995594078837223 0.995480508154067 0.995369918379959 0.995262231274471 0.995157370650767 0.995055262321696 0.994955834047316 0.994859015483772 0.994764738133542 0.994672935296967 0.994583542025065 0.994496495073584 0.99441173285825 0.994329195411207 0.994248824338582 0.994170562779177 0.99409435536424 0.994020148178291 0.993947888720979 0.99387752586994 0.993809009844627 0.993742292171089 0.993677325647681 0.99361406431167 0.993552463406709 0.993492479351185 0.993434069707373 0.993377193151421 0.993321809444113 0.993267879402395 0.99321536487166 0.993164228698749 0.993114434705671 0.993065947664002 0.993018733269968 0.992972758120168 0.992927989687948 0.992884396300388 0.992841947115889 0.992800612102359 0.992760362015963 0.992721168380435 0.992683003466928 0.9926458402744 0.992609652510511 0.992574414573019 0.992540101531668 0.992506689110553 0.992474153670941 0.992442472194549 0.992411622267259 0.992381582063261 0.992352330329608 0.992323846371187 0.99229611003607 0.99226910170126 0.992242802258811 0.992217193102302 0.992192256113683 0.992167973650447 0.992144328533156 0.992121304033283 0.992098883861376 0.992077052155536 0.992055793470194 0.992035092765184 0.992014935395102 0.991995307098942 0.991976193990011 0.991957582546103 0.991939459599931 0.991921812329811 0.991904628250592 0.991887895204825 0.991871601354158 0.991855735170962 0.991840285430177 0.991825241201367 0.991810591840991 0.991796326984869 0.991782436540853 0.991768910681686 0.991755739838045 0.991742914691779 0.99173042616931 0.991718265435215 0.991706423885977 0.991694893143897 0.991683665051166 0.991672731664097 0.991662085247498 0.991651718269207 0.99164162339476 0.9916317934822 0.991622221577028 0.99161290090728 0.991603824878737 0.99159498707026 0.991586381229245 0.991578001267205 0.991569841255454 0.99156189542092 0.991554158142057 0.991546623944869 0.991539287499037 0.991532143614147 0.991525187236019 0.991518413443132 0.99151181744314 0.991505394569481 0.991499140278081 0.991493050144131 0.991487119858964 0.991481345227 0.991475722162785 0.991470246688092 0.991464914929116 0.991459723113725 0.991454667568796 0.991449744717615 0.991444951077347 0.99144028325657 0.99143573795288 0.991431311950549 0.991427002118255 0.991422805406862 0.991418718847267 0.991414739548298 0.991410864694666 0.991407091544976 0.991403417429788 0.991399839749727 0.991396355973643 0.991392963636823 0.991389660339245 0.991386443743881 0.991383311575042 0.991380261616772 0.991377291711275 0.991374399757394 0.991371583709118 0.991368841574141 0.991366171412447 0.991363571334941 0.991361039502112 0.99135857412273 0.99135617345258 0.991353835793229 0.99135155949082 0.991349342934907 0.991347184557315 0.991345082831027 0.991343036269107 0.991341043423645 0.991339102884738 0.991337213279485 0.991335373271023 0.991333581557576 0.991331836871537 0.99133013797857 0.991328483676735 0.991326872795642 0.991325304195619 0.991323776766908 0.991322289428878 0.991320841129262 0.991319430843413 0.991318057573577 0.991316720348187 0.991315418221181 0.991314150271323 0.991312915601561 0.991311713338386 0.991310542631217 0.991309402651799 0.991308292593614 0.991307211671316 0.991306159120169
Druze Ireland source.fit.1date 0.945791522995546 0.0899450831174983 NA 1.06020607458991 1.05839662185908 1.05663466214199 1.05491894888143 1.05324826823879 1.05162143823528 1.05003730791572 1.04849475653422 1.04699269276134 1.04553005391191 1.04410580519326 1.0427189389731 1.04136847406662 1.04005345504236 1.0387729515462 1.03752605764322 1.03631189117669 1.03512959314403 1.03397832708902 1.03285727851008 1.03176565428395 1.03070268210466 1.02966760993704 1.02865970548474 1.02767825567212 1.02672256613975 1.02579196075317 1.02488578112453 1.02400338614681 1.02314415154023 1.02230746941059 1.02149274781918 1.02069941036403 1.01992689577206 1.01917465750205 1.01844216335793 1.01772889511225 1.0170343481396 1.01635803105953 1.01569946538895 1.0150581852036 1.0144337368084 1.01382567841649 1.01323357983667 1.01265702216903 1.01209559750861 1.01154890865679 1.01101656884029 1.01049820143755 1.00999343971224 1.00950192655383 1.00902331422493 1.00855726411527 1.00810344650215 1.00766154031715 1.00723123291898 1.00681221987233 1.00640420473241 1.0060068988353 1.00562002109368 1.00524329779799 1.00487646242274 1.00451925543802 1.0041714241258 1.00383272240123 1.00350291063847 1.00318175550116 1.0028690297774 1.00256451221892 1.00226798738463 1.00197924548811 1.0016980822493 1.00142429874985 1.00115770129251 1.000898101264 1.00064531500161 1.00039916366327 1.00015947310099 0.999926073737693 0.999698800447201 0.999477492437439 0.999261993136671 0.999052150082721 0.998847814815118 0.998648842770056 0.99845509317812 0.998266428964694 0.998082716652984 0.997903826269581 0.997729631252514 0.997560008361703 0.997394837591772 0.997234002087148 0.997077388059382 0.996924884706655 0.996776384135379 0.996631781283867 0.996490973848007 0.996353862208877 0.996220349362271 0.996090340850071 0.995963744693415 0.995840471327625 0.995720433538845 0.995603546402334 0.995489727222386 0.995378895473823 0.995270972745024 0.995165882682455 0.99506355093664 0.994963905109572 0.994866874703484 0.994772391070977 0.99468038736645 0.994590798498813 0.99450356108543 0.994418613407282 0.994335895365297 0.994255348437837 0.994176915639289 0.994100541479751 0.994026171925775 0.993953754362139 0.993883237554618 0.993814571613744 0.993747707959506 0.993682599286979 0.993619199532859 0.993557463842874 0.99349734854005 0.99343881109381 0.993381810089882 0.993326305201004 0.99327225715839 0.993219627723948 0.993168379663228 0.993118476719078 0.993069883585996 0.993022565885147 0.992976490140045 0.992931623752864 0.992887934981383 0.992845392916522 0.992803967460477 0.992763629305426 0.992724349912795 0.992686101493066 0.992648856986119 0.992612590042084 0.992577275002701 0.992542886883166 0.992509401354456 0.992476794726117 0.9924450439295 0.992414126501445 0.992384020568386 0.992354704830875 0.992326158548515 0.992298361525286 0.992271294095255 0.992244937108668 0.992219271918392 0.992194280366733 0.992169944772583 0.992146247918914 0.992123173040596 0.992100703812535 0.992078824338128 0.992057519138008 0.992036773139101 0.992016571663959 0.991996900420371 0.991977745491262 0.991959093324837 0.991940930724998 0.991923244842008 0.991906023163398 0.991889253505117 0.991872924002911 0.991857023103929 0.991841539558547 0.991826462412417 0.991811780998706 0.991797484930559 0.991783564093746 0.991770008639506 0.99175680897758 0.991743955769426 0.991731439921615 0.99171925257939 0.991707385120411 0.991695829148648 0.991684576488441 0.991673619178722 0.991662949467376 0.991652559805759 0.991642442843359 0.991632591422593 0.991622998573743 0.99161365751003 0.991604561622806 0.991595704476882 0.991587079805973 0.99157868150827 0.991570503642116 0.991562540421807 0.991554786213496 0.99154723553121 0.991539883032967 0.991532723516997 0.99152575191806 0.991518963303868 0.991512352871587 0.991505915944447 0.991499647968429 0.991493544509045 0.991487601248197 0.991481813981129 0.991476178613444 0.991470691158213 0.991465347733154 0.991460144557882 0.991455077951236 0.991450144328677 0.99144534019975 0.991440662165611 0.991436106916631 0.991431671230046 0.991427351967681 0.991423146073731 0.991419050572595 0.991415062566774 0.991411179234821 0.991407397829343 0.991403715675057 0.991400130166902 0.991396638768189 0.991393239008812 0.991389928483498 0.991386704850106 0.991383565827968 0.991380509196278 0.99137753279252 0.991374634510938 0.991371812301046 0.991369064166178 0.991366388162072 0.991363782395502 0.991361245022931 0.991358774249209 0.991356368326306 0.99135402555207 0.991351744269029 0.991349522863211 0.99134735976301 0.991345253438069 0.991343202398196 0.991341205192316 0.991339260407439 0.991337366667661 0.991335522633193 0.991333726999412 0.991331978495937 0.991330275885729 0.991328617964222 0.991327003558462 0.991325431526285 0.991323900755504 0.991322410163125 0.991320958694577 0.991319545322971 0.99131816904837 0.991316828897083 0.991315523920975 0.991314253196796 0.991313015825532 0.991311810931762 0.991310637663043 0.991309495189308 0.991308382702276 0.99130729941488 0.991306244560713 0.991305217393482 0.991304217186485 0.991303243232091 0.991302294841244 0.991301371342972 0.991300472083917 0.991299596427868 0.991298743755311 0.991297913462997
Druze Ireland gen.fit.2date 0.946751054104202 0.0875665085 0.043904214 1.08275235161999 1.07973852143 1.07685667676964 1.07409953929907 1.07146028236487 1.06893250162655 1.06651018762507 1.06418770016427 1.0619597443846 1.05982134841679 1.0577678425104 1.0557948395392 1.05389821679206 1.05207409896377 1.05031884226625 1.04862901958569 1.04700140661621 1.04543296890514 1.04392084974958 1.0424623588876 1.04105496193149 1.03969627049378 1.03838403296014 1.03711612586626 1.03589054583868 1.03470540206229 1.03355890923951 1.03244938100867 1.03137522379121 1.03033493103929 1.02932707785732 1.02835031597278 1.02740336903313 1.02648502820738 1.02559414807213 1.02472964276332 1.02389048237622 1.02307568959721 1.02228433655213 1.02151554185695 1.02076846785741 1.02004231804516 1.01933633463895 1.01864979631983 1.01798201611041 1.0173323393886 1.0167001420272 1.01608482865082 1.01548583100274 1.01490260641434 1.01433463637045 1.01378142516436 1.0132424986367 1.01271740299256 1.012205703692 1.01170698440898 1.01122084605437 1.01074690585883 1.01028479651179 1.00983416535268 1.0093946736114 1.0089659956944 1.00854781851388 1.00813984085696 1.0077417727926 1.00735333511351 1.00697425881111 1.00660428458126 1.00624316235884 1.00589065087934 1.00554651726581 1.00521053663949 1.00488249175262 1.00456217264214 1.0042493763028 1.00394390637867 1.00364557287169 1.00335419186634 1.00306958526942 1.00279158056392 1.00252001057618 1.00225471325557 1.00199553146572 1.00174231278691 1.00149490932864 1.00125317755195 1.0010169781008 1.00078617564208 1.00056063871363 1.00034023957977 1.00012485409405 0.999914361568656 0.999708644650109 0.999507589200925 0.999311084186872 0.999119021569492 0.9989312962036 0.998747805739473 0.998568450529457 0.998393133538753 0.998221760260148 0.998054238632456 0.997890478962497 0.997730393850384 0.997573898117965 0.997420908740244 0.997271344779607 0.997125127322732 0.996982179420017 0.996842426027407 0.9967057939505 0.996572211790798 0.996441609894022 0.996313920300357 0.996189076696555 0.996067014369795 0.99594767016321 0.995830982433011 0.995716891007129 0.995605337145291 0.995496263500486 0.995389614081736 0.995285334218123 0.995183370524018 0.995083670865445 0.994986184327547 0.994890861183091 0.994797652861983 0.994706511921733 0.994617392018842 0.994530247881068 0.99444503528054 0.994361711007678 0.994280232845893 0.994200559547033 0.994122650807546 0.99404646724534 0.993971970377298 0.993899122597436 0.993827887155684 0.993758228137246 0.993690110442544 0.993623499767709 0.993558362585602 0.993494666127351 0.993432378364383 0.993371467990937 0.993311904407035 0.993253657701908 0.993196698637845 0.993140998634473 0.993086529753428 0.993033264683436 0.992981176725754 0.992930239780001 0.992880428330328 0.992831717431945 0.99278408269798 0.992737500286666 0.992691946888841 0.992647399715761 0.992603836487205 0.992561235419871 0.992519575216059 0.992478835052621 0.992438994570182 0.992400033862612 0.992361933466762 0.992324674352431 0.992288237912582 0.992252605953783 0.992217760686876 0.992183684717868 0.99215036103903 0.992117773020208 0.99208590440034 0.992054739279161 0.992024262109114 0.991994457687436 0.991965311148432 0.991936807955933 0.991908933895918 0.991881675069311 0.991855017884944 0.991828949052678 0.991803455576684 0.991778524748877 0.991754144142501 0.991730301605852 0.99170698525616 0.99168418347359 0.991661884895398 0.991640078410203 0.991618753152404 0.991597898496707 0.991577504052792 0.991557559660084 0.991538055382658 0.991518981504245 0.991500328523359 0.99148208714853 0.991464248293642 0.991446803073383 0.991429742798787 0.991413058972884 0.991396743286445 0.991380787613819 0.991365184008867 0.991349924700987 0.991335002091223 0.991320408748466 0.991306137405739 0.991292180956561 0.991278532451396 0.991265185094182 0.99125213223893 0.991239367386408 0.991226884180895 0.991214676407003 0.991202737986576 0.991191062975656 0.991179645561513 0.991168480059745 0.991157560911444 0.991146882680417 0.991136440050477 0.991126227822788 0.991116240913276 0.991106474350088 0.991096923271117 0.991087582921573 0.991078448651615 0.991069515914031 0.991060780261973 0.991052237346736 0.991043882915595 0.991035712809682 0.991027722961913 0.991019909394964 0.991012268219286 0.991004795631166 0.990997487910834 0.990990341420611 0.99098335260309 0.990976517979371 0.990969834147322 0.990963297779888 0.990956905623431 0.990950654496112 0.990944541286302 0.990938562951036 0.990932716514495 0.990926999066526 0.990921407761189 0.990915939815342 0.990910592507256 0.990905363175256 0.9909002492164 0.990895248085178 0.990890357292249 0.990885574403196 0.990880897037321 0.990876322866451 0.990871849613786 0.990867475052762 0.990863197005942 0.990859013343933 0.990854921984326 0.990850920890656 0.990847008071395 0.990843181578951 0.990839439508708 0.99083577999807 0.990832201225538 0.990828701409803 0.990825278808856 0.990821931719126 0.990818658474624 0.990815457446124 0.990812327040343 0.990809265699152 0.9908062718988 0.990803344149153 0.990800480992958 0.990797681005109 0.990794942791947 0.990792264990558 0.9907896462681 0.990787085321136 0.990784580874989 0.990782131683104
Druze Mandenka scaled.data NA NA NA 0.906009216998731 0.917038548395478 0.91853607953464 0.920304754249602 0.921221782009821 0.924204585085715 0.925606816109178 0.940727742527276 0.938677942131353 0.932443796585715 0.937852394542624 0.935105019872609 0.944851899792303 0.94292567977423 0.951093861922344 0.949549710398971 0.954104454800521 0.951142368780698 0.951603289403121 0.95337541208693 0.952414274452013 0.958975242177393 0.955402078484206 0.958331929745579 0.960774212935199 0.963579766723568 0.964721524603265 0.95831595150988 0.966187509177863 0.963387546824862 0.965167137720535 0.968342062915403 0.969151899367582 0.965899993762247 0.969680757055739 0.973049932316973 0.974050677842445 0.973531241259725 0.97806659438393 0.974265016130781 0.973477431108395 0.978788481636246 0.981791773056363 0.978639936412677 0.983858327084475 0.978993396802972 0.982600234831891 0.984857015848196 0.981274163263997 0.984393058961382 0.991644207135785 0.990963676075118 0.988478754594304 0.983662829599821 0.983088967763544 0.981420208432558 0.99453192428873 0.986788945528748 0.987772271473663 0.988326372994137 0.991329837404964 0.988180497102913 0.987916594724123 0.992275961314022 0.998092792119971 0.997142483987329 0.991640291899803 0.989431045924667 0.997178176114773 0.996703795319616 1.00066280616949 0.992621301360547 0.995217523546667 0.994313087864149 0.990102958814796 0.996344912023808 0.996138036516992 0.999157347592679 0.997460266732749 0.996245504017968 0.999020866673228 0.997592053364352 1.00005887130238 0.996593965704056 0.992927371784792 0.99708853418735 1.00258533669401 0.999864218286152 1.00090794767052 1.00090131946144 0.999539175243777 1.00021226021917 0.996429769445442 0.995527016220022 1.00103745018378 1.00506030174129 1.00049649410738 1.00028739536854 0.999946875286745 1.0000475977807 1.00171462238609 1.00271401037887 1.00051071652012 1.00199312632591 1.00188504452876 1.00354229854907 1.00224010018781 1.0047764634077 0.996612647381475 1.00282566747202 1.00691093828639 1.00465230475334 1.0036713527934 1.00237655656994 1.00930160701153 1.00827074699444 1.00792447559588 1.00322924534171 0.99034553506196 0.999298490745091 1.00363412422483 1.00271308437401 1.00011484813438 1.0090190613293 1.00222402652435 0.998704806745435 1.00347638832427 1.00824168491196 1.00162277436024 1.00405076597798 1.00529577375319 1.00723026025281 1.0029167924429 1.00346135742741 1.00080335204539 1.00623171845913 1.00172298729473 1.00670708610774 1.00670863984591 1.01058640594695 1.00106636000532 1.00392197286217 1.00462927690438 1.00161135626963 1.00435261338523 1.01658771259535 1.00718205565747 1.00839786039107 1.00017717489601 1.01668894195761 1.00888249763929 1.00907067948057 0.999062781453141 1.00435694113328 1.01764324863856 1.00997092385535 1.01090542515659 1.01639644157903 1.01415889770324 1.00781290960892 1.0068401634361 1.00507053954988 1.00929477404452 1.01308096414039 1.0131524060068 1.01115996579154 1.00267036941604 1.01001910612593 1.00552450110597 1.00558149364063 1.01958934311147 1.01590000764246 1.00414843396507 1.00443966746912 1.00657622881654 1.00761820247811 1.01371028425018 0.999269708809391 1.00960920920516 1.00197154383815 1.01398881657933 1.00890219564797 1.01732421859164 1.01752422646497 1.009987971524 1.02250741244355 1.01355267119035 1.00119991120271 1.01124196173894 1.0117459908015 1.00725862623311 1.00683367533997 1.01530966182628 1.01958388681356 1.00598304638476 1.00276768429341 1.01245506901422 1.01294159357963 1.00888870276628 1.00829561696947 1.01515883431603 1.00771166748604 1.01181850530901 1.01821761000561 1.01308073203079 1.01442011055329 1.01534464813738 1.01184243796521 1.01865984225696 1.01505994140172 1.01502805970841 1.01536619784992 1.01090559854969 1.01721445025137 1.01452846328691 1.00955019059131 1.01318036010179 1.0129568139736 1.01477403164074 1.01899011965989 1.00955225724647 1.00641296050561 1.01359461565566 1.01816954441506 1.0125544547927 1.01091007232824 1.01487186952488 1.01530611097139 1.02406193853426 1.01192867856932 1.01546865275106 1.00817645467278 1.00359542481424 1.01865540917339 1.0150776564801 1.01556161426069 1.00982033360792 1.01889932820655 0.999378880870326 1.00712290548066 1.01909830591075 1.00816575674853 1.01698028602611 1.00783718415169 1.01260845004102 1.00080890530371 1.00124920357095 1.01900161309601 1.01983822595715 1.00540101828175 0.996771070102712 1.00205001056764 0.995508618570548 1.00351510026888 1.01613047623716 1.00351624019436 1.00499724766817 1.01183527911265 1.00548784516047 1.01458384825652 1.00096120318572 1.00055608988431 1.01164152513253 1.00761319309648 1.00153648964145 1.01938330320273 1.01111559096986 1.00264903974251 1.01002820201735 0.997777279763285 1.00316777205309 1.00314239073114 0.999620070683912 1.01391076304093 1.00301826563753 0.98930022185693 1.00228859649552 1.00323796713951 1.00318925306155 1.0061423922652 0.997136377001582 0.999361918811223 1.00933320820455 1.00085410607456 0.992490911525333 1.00047680094341 1.01128933058072 0.990722430884307 1.00567627230202 0.996831269856439 1.01308853439385
[truncated: 610,367 more chars]
