# Supplementary material for: An efficient method to identify, date, and describe admixture events using haplotype information
Source: Genome Res. 2022 Aug;32(8):1553–64. doi: 10.1101/gr.275994.121 (PMC9435750; doi:10.1101/gr.275994.121)
Supplement: Supplemental Material [file supp_gr.275994.121_Supplemental_Globetrotter.tar.gz › tutorial/Chrom22.recomrates]

start.pos recom.rate.perbp
15447504 0.00000003220858501006
15474749 0.00000000578459325084
15479107 0.00000001299804923584
15569718 0.00000001147638160722
15634399 0.00000000910680475020
15644565 0.00000000728069770900
15644904 0.00000000539772711000
15645124 0.00000000471529526700
15645194 0.00000000438280166161
15647006 0.00000000723386570665
15649076 0.00000000684983764119
15653728 0.00000044586856381958
15655394 0.00000005781015614200
15658762 0.00000000459381981153
15660822 0.00000000415554861335
15661931 0.00000000403947897533
15665949 0.00000000386747815487
15669118 0.00000000400589089347
15674251 0.00000000457680459021
15681217 0.00000000262934523100
15681843 0.00000000256597507944
15684246 0.00000000255381790900
15684887 0.00000002046933119078
15686104 0.00000000387426642034
15690741 0.00000001181271161957
15692596 0.00000003534050742259
15695102 0.00000000705109932712
15695503 0.00000001400246014568
15697233 0.00000001543471954362
15698150 0.00000001178107976908
15699156 0.00000000729766454250
15706181 0.00000002128828934900
15706432 0.00000004570892244278
15774989 0.00000001881194891342
15775610 0.00000002962666217092
15776612 0.00000002782025086473
15777875 0.00000002273947328800
15778508 0.00000002267270355100
15778800 0.00000002192660002800
15778812 0.00000002120020651700
15779211 0.00000001065250233939
15785173 0.00000000973282883383
15787349 0.00000000988079588200
15787566 0.00000000936001786347
15789897 0.00000000869502129554
15790373 0.00000000853290558906
15791899 0.00000033067080552561
15792806 0.00000030565599149372
15794103 0.00000002422301201983
15794640 0.00000002431993745082
15795572 0.00000000294837731699
15807037 0.00000002055453450576
15809384 0.00000003157929294700
15809434 0.00000000572130311062
15813210 0.00000000921518938664
15813888 0.00000000926031436500
15814084 0.00000000457085397280
15816846 0.00000000389936870600
15821524 0.00000001294841651768
15823131 0.00000000423174232698
15826157 0.00000000221509240760
15830515 0.00000000478218664076
15832966 0.00000000236139981592
15842185 0.00000000199425159176
15847411 0.00000000129743597885
15847684 0.00000000124271619017
15850779 0.00000000234766472505
15855921 0.00000000110355729957
15868195 0.00000008769816089748
15869577 0.00000031327595676300
15869890 0.00000042810926535300
15870932 0.00000015696608299896
15872203 0.00000016021964449000
15872452 0.00000034800198790771
15873792 0.00000030225365459800
15874101 0.00000030150049619300
15874547 0.00000000628381070874
15904203 0.00000000959015491677
15905584 0.00000000031521913173
15905970 0.00000000030853033907
15909814 0.00000000152649963132
15921673 0.00000000081450228884
15925859 0.00000000137460771641
15937144 0.00000000486414773532
15947699 0.00000012794662733872
15955800 0.00000024042702795700
15960394 0.00000045259048514600
15960813 0.00000016990489992189
15965441 0.00000003233030113841
15966471 0.00000003260910962500
15967680 0.00000002128224387220
15973685 0.00000001129946719532
15974915 0.00000001204505278487
15977462 0.00000001680796069718
15979844 0.00000001621451062117
15983801 0.00000001131623544469
15991515 0.00000000906442794301
15995213 0.00000000806681286129
15996217 0.00000000803867416024
15998142 0.00000000801333210395
15999292 0.00000000799496303226
16000130 0.00000000795570650400
16001704 0.00000000791750715600
16002267 0.00000000760124135702
16006665 0.00000000459797062056
16010486 0.00000000360337137168
16014050 0.00000001406197782917
16027862 0.00000001679991262375
16029774 0.00000001642227038856
16035388 0.00000001468510866666
16036724 0.00000001327405833941
16038341 0.00000001353764734637
16043117 0.00000000786526687950
16045413 0.00000009443821549511
16049306 0.00000011334885965056
16054117 0.00000022230018088295
16055900 0.00000014879767210650
16056590 0.00000011716001327300
16057699 0.00000002102086651715
16062165 0.00000000509025087800
16062294 0.00000000507899877617
16068402 0.00000010024356066042
16077781 0.00000002027186190777
16080284 0.00000000867801983750
16085622 0.00000000701621658400
16085808 0.00000000773350369821
16090860 0.00000017504496096900
16092611 0.00000026629351004328
16098119 0.00000026736154866600
16098606 0.00000018816096308284
16102536 0.00000015292028548800
16102885 0.00000032372285863547
16104093 0.00000026622391722647
16109044 0.00000014119109587900
16111977 0.00000014129553456800
16113896 0.00000014424913552300
16115191 0.00000010226240938925
16139549 0.00000002082999968800
16140350 0.00000002067281415300
16141425 0.00000003571097637816
16146115 0.00000007048368576311
16161035 0.00000005472158421850
16164602 0.00000002034075182563
16170349 0.00000001949214917138
16171564 0.00000020136823652956
16175408 0.00000009348750330661
16178800 0.00000002706469888529
16179529 0.00000002631679314262
16180472 0.00000001986213170848
16183786 0.00000005048744315333
16203261 0.00000005094773139611
16207684 0.00000027020038639444
16209955 0.00000031224600334702
16211813 0.00000001528386265225
16214898 0.00000001500801647591
16218809 0.00000001594389574955
16233714 0.00000005276532605465
16241476 0.00000029426214432865
16242268 0.00000028038479273200
16246198 0.00000001970918376273
16253099 0.00000000709169564757
16265697 0.00000000827726375688
16270558 0.00000008604696196244
16274083 0.00000002132854896200
16279136 0.00000003825591859000
16279175 0.00000004949001214814
16283330 0.00000000901860620902
16283914 0.00000000195512387657
16288162 0.00000005723680123299
16289998 0.00000007124200891151
16290586 0.00000001555772893466
16295430 0.00000001519028553600
16295744 0.00000000885318347587
16302770 0.00000000417487406448
16309926 0.00000000188666452233
16311566 0.00000000231340370163
16312686 0.00000000275171356955
16319816 0.00000008811187544609
16323200 0.00000004812084890706
16326168 0.00000001199581162500
16326202 0.00000001146974451399
16327371 0.00000000718905146639
16336887 0.00000001041744321200
16338441 0.00000001046588381300
16341525 0.00000001405500106753
16345531 0.00000002155952859900
16345843 0.00000001716055378916
16348311 0.00000001317593674300
16351225 0.00000001019619414888
16353032 0.00000000671505373900
16353664 0.00000000369941925642
16357024 0.00000007717763095323
16366811 0.00000010253919370137
16368394 0.00000022315153916303
16369378 0.00000057167411210565
16370852 0.00000009489463982800
16372131 0.00000001339117556600
16372437 0.00000000980046501966
16374585 0.00000000467783877449
16379158 0.00000000540397776700
16381375 0.00000000501072262248
16382892 0.00000000616708417469
16389909 0.00000000303769399300
16390706 0.00000000469705241919
16390945 0.00000000710872290137
16391380 0.00000001270298377144
16393723 0.00000000128950468610
16396508 0.00000000131603663751
16398604 0.00000000224587668700
16398940 0.00000000262848958770
16401604 0.00000000375583924200
16401760 0.00000001091798909861
16411544 0.00000006643264054890
16413199 0.00000003331725113400
16416388 0.00000003161829298400
16416431 0.00000002949856991969
16418786 0.00000002933671197800
16418910 0.00000002917352680160
16427028 0.00000002885740017270
16427231 0.00000004636417123500
16429681 0.00000009215232554800
16433496 0.00000007926422388370
16441337 0.00000002350340021400
16448785 0.00000000778304838939
16456546 0.00000000762556953237
16459518 0.00000002172158671057
16461156 0.00000002840656118520
16463591 0.00000000120051090533
16468903 0.00000000002641344704
16474106 0.00000000002156031100
16474292 0.00000000455529518889
16476378 0.00000000257645635268
16482627 0.00000000693365309738
16484619 0.00000000612901294002
16495392 0.00000001009853968260
16500850 0.00000000819152962749
16511078 0.00000000102252311479
16515912 0.00000000074641722359
16528454 0.00000000017382233420
16541543 0.00000000016891934000
16541979 0.00000000032642808534
16554658 0.00000000068318059457
16561869 0.00000000008383779912
16573707 0.00000000175538919492
16589613 0.00000001187148712402
16593057 0.00000000644311926855
16596211 0.00000000913121429061
16602263 0.00000001751559653168
16604155 0.00000001390583729908
16609774 0.00000004826705162157
16615305 0.00000006023763259103
16625932 0.00000004002426985796
16626375 0.00000004765233778512
16638382 0.00000007678468981071
16643268 0.00000008724913150700
16644831 0.00000008721622110399
16648794 0.00000008640047315617
16656101 0.00000007966135843276
16666672 0.00000000717025862401
16668362 0.00000000683287106900
16669204 0.00000000949858750845
16672466 0.00000006695496246719
16675575 0.00000010197334394542
16679197 0.00000000808951260465
16687634 0.00000001082010984195
16688320 0.00000003254515659717
16693512 0.00000003238192218813
16696526 0.00000002615429871600
16696620 0.00000001266441649651
16699179 0.00000000570527723557
16703438 0.00000002800840698607
16706162 0.00000003842166028550
16708503 0.00000002630975558105
16713902 0.00000008852111987883
16718356 0.00000000938793420100
16719012 0.00000000545027535754
16730514 0.00000000149449929656
16734272 0.00000000050771396100
16734328 0.00000000224895221117
16748147 0.00000000297593778852
16751358 0.00000000182103854400
16751637 0.00000000399231806250
16757199 0.00000000658223625888
16771061 0.00000000407721969356
16773564 0.00000000548715556200
16773933 0.00000002711170862585
16776329 0.00000001665888900012
16778207 0.00000001085921384120
16783629 0.00000000377952619700
16786068 0.00000000378318097275
16787468 0.00000000394227037936
16793975 0.00000000544550261500
16800055 0.00000000144346894775
16808163 0.00000000124651410787
16810193 0.00000000392603010151
16815794 0.00000000622947584628
16817027 0.00000000549635919031
16818752 0.00000000297443183396
16819598 0.00000000295520736150
16819958 0.00000000295138838348
16822522 0.00000000022193249600
16823681 0.00000000021082567900
16823699 0.00000000435551828877
16828960 0.00000000796747059329
16846802 0.00000002875515384055
16847133 0.00000000537886266871
16855941 0.00000001352677254019
16866017 0.00000017496091825783
16873980 0.00000017846171838800
16875470 0.00000002311472008941
16884801 0.00000001377294615579
16885121 0.00000001524967301400
16887030 0.00000001393842973416
16892496 0.00000004311016816677
16900582 0.00000003756488601447
16903214 0.00000003757959189309
16906789 0.00000003781793652700
16910984 0.00000003792778287700
16913335 0.00000003780530350300
16913434 0.00000003762813226747
16919370 0.00000004831880710800
16919553 0.00000016103437628538
16925634 0.00000001890295610020
16926611 0.00000001896812390121
16929152 0.00000001921312731498
16929740 0.00000001906776104597
16931780 0.00000001873865708000
16932662 0.00000001984389365365
16935134 0.00000013210726648663
16938511 0.00000014185430918900
16940570 0.00000013962924682671
16942888 0.00000000296648963672
16954715 0.00000000299720507287
16963267 0.00000001100177468446
16964433 0.00000000200460207892
16966169 0.00000000127871623914
16966756 0.00000000177876784875
16970899 0.00000005917264529935
16974931 0.00000008981409144601
16975352 0.00000009012602385176
16976449 0.00000008219112978101
16977502 0.00000001516811803035
16981415 0.00000001489987566833
16987872 0.00000003174568261906
16988627 0.00000003178209476300
16989046 0.00000004456188378272
16990110 0.00000009666541501300
16990146 0.00000010599997336500
16990798 0.00000010604325425900
16991223 0.00000010603122766300
16993045 0.00000010544148886837
16994874 0.00000001043499490842
17006637 0.00000001969766509124
17011365 0.00000001799023461668
17013446 0.00000001695308034923
17013978 0.00000001620867104664
17020300 0.00000002668099076591
17281004 0.00000002873998577256
17295963 0.00000002091444395800
17296180 0.00000001769515613438
17297748 0.00000001495939941826
17304956 0.00000001107107594634
17321457 0.00000000884815940133
17345628 0.00000013315295883976
17347371 0.00000000693293592912
17351224 0.00000000675482041990
17362097 0.00000006893003358140
17370128 0.00000000508155885735
17372121 0.00000000430383025488
17388108 0.00000000484740842744
17406613 0.00000000111247021868
17412215 0.00000000112490563429
17428449 0.00000000185659890033
17429602 0.00000000214475952700
17431381 0.00000000156782743906
17442353 0.00000000001109436500
17453612 0.00000000001109436500
17457049 0.00000000001109436500
17457594 0.00000000001109436500
17460150 0.00000000001109436500
17465202 0.00000000086271319411
17477437 0.00000000646688205454
17478642 0.00000000007271541400
17478966 0.00000000007263557951
17479419 0.00000000449753198820
17501872 0.00000000915751652049
17503075 0.00000000801311563900
17503952 0.00000008512328192799
17513605 0.00000003536760882000
17513916 0.00000003550615851100
17514083 0.00000015056190732164
17525323 0.00000019578891014565
17527441 0.00000003790552912036
17529580 0.00000004382449321033
17536117 0.00000000957889341681
17540297 0.00000000759920251100
17540307 0.00000000129015556280
17560589 0.00000000027720729481
17563787 0.00000000229010904447
17564095 0.00000000367206981121
17567375 0.00000000063263206899
17575680 0.00000000022984137700
17576112 0.00000000023217604516
17577949 0.00000000023619698100
17578226 0.00000000207593000485
17603352 0.00000000184643083755
17607275 0.00000000046907241998
17616020 0.00000000069794646540
17633332 0.00000000221590160911
17651831 0.00000001241615444152
17660403 0.00000000499150001599
17663738 0.00000001301336030942
17670969 0.00000000290521662872
17690812 0.00000000049930040367
17718412 0.00000000002710764800
17722188 0.00000000088790629021
17728199 0.00000000153941396737
17745286 0.00000000073369311959
17750586 0.00000000074614713547
17752656 0.00000000342206285816
17757483 0.00000000008758524856
17760714 0.00000000035999931245
17793706 0.00000000162724483524
17803250 0.00000000677857482628
17808511 0.00000000023658794500
17810472 0.00000000020079025100
17811038 0.00000000095522138347
17831186 0.00000000002844034779
17835836 0.00000000002855782443
17838412 0.00000000003139861400
17839157 0.00000000136592577402
17852280 0.00000000085465348507
17859695 0.00000000170128871867
17866391 0.00000000364180520793
17881363 0.00000000327603948084
17885531 0.00000001162834921311
17886456 0.00000000906032973267
17898079 0.00000003543255505889
17902510 0.00000003427058635800
17904902 0.00000002183501000281
17912378 0.00000000860725275687
17923952 0.00000000040882690350
17927879 0.00000000231545877287
17930343 0.00000001595524165977
17939409 0.00000000444886021124
17945395 0.00000001087767033600
17945732 0.00000002745097438799
17947149 0.00000003283115753150
17949995 0.00000000245831553841
17959962 0.00000000552995174300
17960185 0.00000001044711864775
17961946 0.00000002335503591247
17962961 0.00000002557050814200
17963025 0.00000002641759866040
17965836 0.00000000656103003955
17973156 0.00000005270521586814
17974436 0.00000021097471820987
17981238 0.00000001659220572278
17989943 0.00000002292516826803
17990682 0.00000002889806179373
17993784 0.00000002471351344534
18000982 0.00000001097137407100
18001011 0.00000001060824128158
18003386 0.00000002970793696738
18008737 0.00000013420899613416
18012608 0.00000041533810227680
18014330 0.00000003057854128654
18016351 0.00000004409560763861
18018044 0.00000017296873187620
18023844 0.00000003577924467476
18026034 0.00000002860503784097
18033058 0.00000004232902359600
18034452 0.00000004171180243954
18039099 0.00000000993636869103
18043878 0.00000000880275536702
18045133 0.00000002135829041743
18048110 0.00000002585358458300
18048888 0.00000001676605952992
18054992 0.00000001989392759329
18058836 0.00000000421380533405
18061349 0.00000000079394873591
18061755 0.00000007088589642675
18065895 0.00000011548947860931
18070250 0.00000004324754801634
18071502 0.00000002212582102232
18078129 0.00000007136385826386
18101766 0.00000002867499486000
18101988 0.00000002993881392043
18110592 0.00000018715235893305
18117610 0.00000006206673889300
18117621 0.00000006161641452200
18118355 0.00000001750093222256
18137339 0.00000000901053949929
18138399 0.00000000951920332546
18145182 0.00000001605436730200
18146782 0.00000001093659384377
18159137 0.00000000378649904578
18164731 0.00000000222048111800
18165006 0.00000000483254788330
18176082 0.00000000913328449363
18180322 0.00000000435689419487
18182779 0.00000000435255536066
18185263 0.00000007535819427673
18194714 0.00000000210237712089
18205152 0.00000003237152059600
18205223 0.00000000391631503982
18206640 0.00000000643434451000
18209440 0.00000000607729023118
18214026 0.00000000449453073900
18216705 0.00000000464408689032
18220413 0.00000000516183592631
18221642 0.00000000305215819469
18229501 0.00000000029488088563
18234733 0.00000000039033571441
18237342 0.00000003087322541671
18260340 0.00000001683137040167
18261556 0.00000001668417819500
18262984 0.00000001722649001547
18269423 0.00000001960726142700
18269825 0.00000000885843203709
18279839 0.00000000224007552800
18280075 0.00000000237213554864
18283733 0.00000008172976599668
18295326 0.00000000404627906856
18301003 0.00000001075809556304
18301137 0.00000000168507133336
18304021 0.00000000165813889230
18310109 0.00000000835222447773
18311668 0.00000000838390858806
18314051 0.00000000890862461879
18317638 0.00000002856582784815
18332132 0.00000014572237511000
18332561 0.00000003375560803309
18341955 0.00000001095607308100
18342203 0.00000000652625306398
18352824 0.00000000077023190000
18353205 0.00000000209026902004
18363014 0.00000000478105152035
18367202 0.00000000366274991929
18368167 0.00000000385294851071
18369642 0.00000000270526329800
18369890 0.00000000211739280700
18370789 0.00000000211739280700
18371067 0.00000000381718275235
18376570 0.00000000471419655374
18379492 0.00000001713277752331
18390730 0.00000000357250133000
18392286 0.00000000906831315601
18395615 0.00000000355203937158
18399768 0.00000000255146254600
18400229 0.00000000266081120260
18401938 0.00000005123387921317
18405951 0.00000003504144481329
18409878 0.00000000300115501154
18412327 0.00000000297085052839
18417315 0.00000000307208425283
18423370 0.00000000747406546066
18426687 0.00000000609794199068
18432420 0.00000000220131090890
18432481 0.00000000527636964444
18437143 0.00000000554678315700
18437458 0.00000000554559962300
18439763 0.00000000384019256988
18451737 0.00000000080749192313
18454575 0.00000000080880853459
18459603 0.00000000081979105100
18460447 0.00000000083472447991
18462961 0.00000000166713958016
18473126 0.00000000138128724289
18480596 0.00000000716211782665
18526533 0.00000000644325447352
18541424 0.00000000665710105800
18543070 0.00000000744216447719
18544589 0.00000001802100702993
18559255 0.00000004676938886277
18561136 0.00000003475567663322
18567575 0.00000000075577503251
18569077 0.00000005795739204939
18576469 0.00000005651637002142
18621160 0.00000014494392587609
18659159 0.00000003452847971678
18662886 0.00000002145552953217
18686993 0.00000003113980388635
19066315 0.00000000290563900500
19067903 0.00000000280177011700
19068689 0.00000000287167816156
19073536 0.00000000222511939881
19075201 0.00000000702431823095
19083615 0.00000000956252404063
19094595 0.00000002795300693863
19095989 0.00000002496152101394
19102598 0.00000001415832645194
19108066 0.00000000667840833183
19119074 0.00000001574248734200
19123914 0.00000000341478210964
19140054 0.00000000039720027758
19147808 0.00000000074435442554
19148267 0.00000000092697548474
19158638 0.00000000171170496479
19172362 0.00000000149823626761
19180440 0.00000000208224123316
19184161 0.00000000788251554606
19190931 0.00000000692704071623
19195291 0.00000000071252063973
19206509 0.00000000187075675737
19211678 0.00000000130613615392
19217080 0.00000000206907221716
19221545 0.00000000216680993871
19226926 0.00000000046037860148
19233410 0.00000000463913788318
19241756 0.00000000002504616722
19243757 0.00000000073379346053
19258809 0.00000000183958785867
19268180 0.00000000658995894945
19277274 0.00000032383216572800
19280473 0.00000032362373310303
19286906 0.00000004303156196605
19296457 0.00000019225257108475
19297450 0.00000009207189961727
19303386 0.00000002036136924063
19308977 0.00000001129404642442
19312876 0.00000021028499422889
19316010 0.00000007156330663864
19323328 0.00000016102133351000
19323467 0.00000025057711428571
19323797 0.00000023567870431416
19324186 0.00000007672690926395
19335422 0.00000001374734896760
19335697 0.00000001406596990819
19337485 0.00000001329123393425
19339596 0.00000001180185020100
19339853 0.00000001889923412127
19345218 0.00000002797362475214
19351264 0.00000000600927551199
19358946 0.00000000086873173715
19424781 0.00000000004781908800
19429297 0.00000000151440381728
19441299 0.00000000004001602501
19448524 0.00000000110688223210
19465346 0.00000000029298429844
19471734 0.00000000021207203100
19474240 0.00000000012352721524
19475465 0.00000000004740538400
19477293 0.00000000004066094837
19480340 0.00000000022327811919
19502498 0.00000000000944499327
19523604 0.00000000001047617779
19528776 0.00000000116926366193
19546695 0.00000000001669344100
19548339 0.00000000001669346128
19550733 0.00000000041899127958
19576902 0.00000000000860893500
19583581 0.00000000037424792561
19590998 0.00000000107606795140
19616941 0.00000000001252385200
19622744 0.00000000001252385200
19630308 0.00000000006165197656
19632925 0.00000006784199538715
19647432 0.00000018735884354300
19648433 0.00000018872508151348
19652836 0.00000018825127471900
19654308 0.00000018548742218225
19661556 0.00000014773913492000
19661629 0.00000001456604062997
19665259 0.00000001000010293108
19665559 0.00000003558776317597
19667964 0.00000007335410192992
19668543 0.00000010322317072971
19669751 0.00000008025814071013
19687602 0.00000000765372094722
19688522 0.00000000773961708351
19692849 0.00000000782827913000
19693306 0.00000000790184646400
19693505 0.00000000792953803000
19693960 0.00000000815728742255
19694849 0.00000001273189295940
19701227 0.00000001964963737415
19706092 0.00000067059298507300
19707301 0.00000067046704866300
19707334 0.00000032440244979700
19707650 0.00000001272439630476
19710064 0.00000000669723881408
19717967 0.00000000859427828900
19722943 0.00000000889988401800
19726528 0.00000000905166141887
19729278 0.00000001465493874201
19734113 0.00000001454491401815
19739018 0.00000006033426798169
19751425 0.00000001459249021391
19754414 0.00000000979433501362
19754589 0.00000000884035826429
19754919 0.00000000898019510739
19755076 0.00000000910070682686
19755769 0.00000000923463324186
19757379 0.00000000945466624351
19759196 0.00000000914023192424
19759706 0.00000000898170852379
19761054 0.00000001843821127320
19761181 0.00000003614648488476
19767561 0.00000004204368234797
19768417 0.00000004313328871725
19770502 0.00000002418146698379
19775396 0.00000001825377078000
19775920 0.00000002557006362500
19776594 0.00000002181029121786
19780181 0.00000001766543722300
19780264 0.00000001733560189038
19781097 0.00000001642854522200
19781725 0.00000001465453707803
19782237 0.00000002567168967619
19784754 0.00000015835415978208
19786518 0.00000015996073836497
19788772 0.00000005780889432100
19788804 0.00000002782070783571
19790008 0.00000002209807699400
19790220 0.00000002026837737050
19791274 0.00000002531582522610
20128907 0.00000000250475257833
20136401 0.00000000264750590200
20139185 0.00000002367075843519
20247190 0.00000000027573180999
20269675 0.00000000034638861122
20283033 0.00000000062795776626
20294761 0.00000002185272100309
20318599 0.00000005126332490782
20323067 0.00000002984612608000
20327070 0.00000002277827647384
20340918 0.00000000386977973329
20355670 0.00000000042156434300
20357348 0.00000000042134309585
20358124 0.00000000063048082179
20369863 0.00000000091816023636
20375603 0.00000000881652552752
20376787 0.00000000226047174235
20385280 0.00000000422854129179
20387273 0.00000000255912841371
20392213 0.00000000234469691700
20393337 0.00000000369113839810
20397722 0.00000000573120884843
20399340 0.00000001912281388529
20406405 0.00000003051918804123
20412820 0.00000001588129357779
20416373 0.00000000747878418900
20423592 0.00000000750907347600
20425920 0.00000000747378957885
20428687 0.00000000839815466635
20434873 0.00000000202410205393
20436535 0.00000000123714815012
20453189 0.00000000817944652259
20459215 0.00000000012245872501
20480982 0.00000000047407297593
20516479 0.00000000055723408183
20525075 0.00000000044595728300
20529970 0.00000000060196127756
20534793 0.00000000236546215201
20590441 0.00000002018658800171
20592369 0.00000000479008939275
20596577 0.00000000303441614072
20611093 0.00000000198294131379
20614513 0.00000000227361540923
20616791 0.00000000239160083316
20620403 0.00000000176806620338
20622995 0.00000000153073413890
20626119 0.00000000101220484732
20658391 0.00000000316781758166
20665639 0.00000000281061623700
20666512 0.00000002382134525288
20679088 0.00000005103993165097
20685496 0.00000019046099357646
20692353 0.00000001578039260068
20711327 0.00000000383532046300
20711768 0.00000000330332593128
20713979 0.00000000333544998100
20714041 0.00000000709261919083
20718332 0.00000003774615157200
20719011 0.00000003808771966526
20722333 0.00000011849250271124
20722784 0.00000015401117373700
20722885 0.00000023079536202160
20724227 0.00000044792863109600
20724749 0.00000044792863109600
20725035 0.00000005499393395156
20728127 0.00000002092827132000
20728220 0.00000002093705274998
20728859 0.00000004977374611875
20730423 0.00000023489952591724
20731006 0.00000036852920902102
20732940 0.00000008257435732059
20743165 0.00000001587259155900
20743793 0.00000001782190883324
20746006 0.00000001033569858140
20750124 0.00000001571755773624
20752274 0.00000002363300716149
20754302 0.00000002412004622326
20756901 0.00000000908542215275
20757023 0.00000000675657195068
20757420 0.00000000620568277724
20758363 0.00000000810604949746
20758873 0.00000001134808511275
20760229 0.00000001003958212051
20760952 0.00000000947983062400
20761045 0.00000000895933923818
20763108 0.00000000489449833383
20763637 0.00000000466580375078
20764037 0.00000002741510164823
20764654 0.00000017465959397500
20764835 0.00000017307105846400
20764891 0.00000016059186998433
20764937 0.00000000825969844244
20766162 0.00000002631477632600
20766180 0.00000017785930700700
20766273 0.00000019455850096600
20766319 0.00000020707131148503
20767341 0.00000020571837732100
20767439 0.00000020571837732100
20767655 0.00000019094324546100
20767729 0.00000016036483130200
20768050 0.00000012187217088769
20769298 0.00000000429370693562
20770499 0.00000000404907073000
20770788 0.00000000385346439051
20771313 0.00000000331266424606
20774576 0.00000000356748487424
20776575 0.00000000376132509589
20780073 0.00000000487656583600
20780261 0.00000001346170641528
20784580 0.00000001491104872000
20784680 0.00000000832591961490
20785321 0.00000000526406046988
20786675 0.00000000353756818500
20786704 0.00000000221930004704
20787412 0.00000000218559881950
20789157 0.00000004510338633314
20794245 0.00000007509713767493
20794525 0.00000003686115824635
20795544 0.00000000484126097380
20811498 0.00000009860777332749
20812637 0.00000023776341477260
20813891 0.00000003448761358664
20823026 0.00000000139617967062
20827398 0.00000000532402693308
20828374 0.00000000667685800806
20829309 0.00000000707890197362
20829614 0.00000000531623747192
20832179 0.00000000429158006437
20835322 0.00000000370543511140
20838432 0.00000000513080960629
20841370 0.00000001172100663667
20842415 0.00000001109779348009
20843579 0.00000000677252079951
20847673 0.00000000317420991485
20847826 0.00000001777486499642
20848517 0.00000001140700704409
20848611 0.00000001010906437300
20848679 0.00000001133885227596
20848789 0.00000002144563784657
20850302 0.00000002927786934134
20851525 0.00000002258151389675
20852265 0.00000000401942067168
20852863 0.00000005455002717900
20852882 0.00000005706550851900
20852984 0.00000008102022239509
20853687 0.00000000962180709400
20854651 0.00000000871253051649
20855600 0.00000000422055458046
20861525 0.00000002203009171200
20861572 0.00000001284262004659
20862639 0.00000000444002437544
20863328 0.00000000406956298500
20863348 0.00000000389497212700
20863579 0.00000001056956403895
20864867 0.00000002856775593847
20865137 0.00000001892247223088
20868194 0.00000000719605192994
20868738 0.00000000254513572027
20869076 0.00000000230077879052
20869640 0.00000000178546914627
20870272 0.00000000153721183662
20870319 0.00000000110540825772
20871057 0.00000000127667268299
20878492 0.00000002733306295896
20879168 0.00000004142506706510
20880884 0.00000008764145673251
20887954 0.00000015525236958300
20888460 0.00000015522672223183
20890489 0.00000009774068622554
20890977 0.00000002432358603137
20892874 0.00000006034717209001
20898901 0.00000000813935998771
20903637 0.00000003658506337382
20914255 0.00000000951629830907
20914809 0.00000000442624518100
20915052 0.00000000284457388880
20920873 0.00000000582843709538
20923041 0.00000001686276115348
20926259 0.00000022063817304864
20930210 0.00000001773505717827
20930912 0.00000000216476701992
21000081 0.00000000346877315107
21011765 0.00000000450797108636
21024486 0.00000001677821605304
21027490 0.00000016430970880737
21030102 0.00000001886735782927
21032390 0.00000001897383517013
21036190 0.00000002165550245033
21041762 0.00000004944296172200
21041786 0.00000001757932471383
21047055 0.00000001026056086451
21052770 0.00000011774814486585
21056670 0.00000000904665659664
21059183 0.00000001291995657214
21061758 0.00000001289938274840
21062213 0.00000006777783526375
21064158 0.00000009142147407565
21100917 0.00000000794031597715
21102359 0.00000000675771102158
21104512 0.00000000651406070425
21104989 0.00000000898197978940
21109628 0.00000008567462762132
21111983 0.00000001122153508997
21136795 0.00000000466901811685
21187956 0.00000013871022941970
21219226 0.00000003941612454231
21222881 0.00000000581546999157
21245187 0.00000001824157491120
21270634 0.00000000592142417048
21276825 0.00000002372620843207
21328337 0.00000004623965700270
21579040 0.00000001497790189432
21580737 0.00000001441841559115
21581857 0.00000001385030396695
21588231 0.00000001496576829644
21592360 0.00000000941801755300
21593708 0.00000000969573663900
21596118 0.00000000994376030140
21598511 0.00000000998571407400
21601250 0.00000001057092769087
21606454 0.00000002255099427367
21608593 0.00000008875299433697
21612877 0.00000009273991247200
21613083 0.00000029155872495400
21613219 0.00000029155872495400
21615252 0.00000029247195611900
21615694 0.00000018026973695002
21618557 0.00000006211894280817
21629769 0.00000000536391661242
21631330 0.00000000028757219334
21645906 0.00000000091698742326
21665538 0.00000000082464710375
21680873 0.00000000720840011752
21694370 0.00000000871928808663
21725684 0.00000013249264747118
21729743 0.00000001081527051698
21737063 0.00000000368663345461
21747677 0.00000000524907498919
21747758 0.00000000662586579600
21751058 0.00000002318700095765
21753247 0.00000000195300697901
21769530 0.00000000383537469084
21794754 0.00000000120932206300
21794810 0.00000000314361675706
21797804 0.00000000205999397779
21799918 0.00000000040083895339
21807970 0.00000000831305870597
21820335 0.00000000045696066655
21820990 0.00000000018204451500
21821000 0.00000000079465991777
21827674 0.00000000229464014157
21832708 0.00000001607268249015
21833170 0.00000000214567084213
21864366 0.00000000039588638227
21868698 0.00000000415218089001
21871488 0.00000000772705571400
21875879 0.00000000896800948614
21889806 0.00000000524265307066
21892891 0.00000000415739415600
21892925 0.00000000223480600902
21896019 0.00000000067282620580
21898858 0.00000000063116925300
21899063 0.00000000129668099705
21905642 0.00000000567930041958
21910987 0.00000002763276733105
21923051 0.00000000232073358800
21927030 0.00000000776252117809
21932342 0.00000000353923669971
21942498 0.00000000395596678946
21944625 0.00000000468381895044
21953284 0.00000000628025084807
21962191 0.00000004784421428894
21962665 0.00000005703286189584
21963252 0.00000004391946191600
21963473 0.00000002988808755293
21966541 0.00000000105250820800
21967200 0.00000000094103023400
21968025 0.00000000493417301571
21974425 0.00000006521270311639
21974794 0.00000001220639588141
21978009 0.00000000766424462740
22020325 0.00000000710342439738
22022738 0.00000007951064583079
22030639 0.00000002310609483453
22030907 0.00000003216592513036
22031350 0.00000002844279942207
22038833 0.00000022706678423848
22050269 0.00000000723819850473
22080847 0.00000000280495531260
22082398 0.00000000281798757504
22083105 0.00000000311657876395
22084578 0.00000000744691051664
22087964 0.00000002883992400293
22104625 0.00000000694618194381
22119488 0.00000005455624770877
22145573 0.00000003403067961026
22146428 0.00000000670097944968
22156675 0.00000000644980015336
22157584 0.00000005462821121175
22164889 0.00000000655465273500
22165039 0.00000000834328144802
22179044 0.00000027699959228610
22182494 0.00000008952631110723
22184282 0.00000000242057991170
22184860 0.00000000771020814341
22191112 0.00000000485725903461
22196318 0.00000000483435631600
22197924 0.00000003209681515023
22201042 0.00000013130132202500
22201201 0.00000010285499454308
22220836 0.00000000643517824332
22224697 0.00000000880012142826
22225043 0.00000001204098515488
22242723 0.00000001764868874270
22251427 0.00000007251708950100
22252552 0.00000011477465173500
22252983 0.00000052746150535671
22255335 0.00000040221600258089
22255779 0.00000001479835806634
22259852 0.00000002310772447326
22262181 0.00000012454138294618
22264025 0.00000014407110932600
22264030 0.00000014398428125592
22268204 0.00000001483545238236
22275369 0.00000002831853798112
22277352 0.00000011152923552500
22279555 0.00000011164785633200
22280646 0.00000010941736252396
22281753 0.00000006356738274085
22282627 0.00000004610955800778
22290187 0.00000003943532304914
22296720 0.00000000387351045983
22301028 0.00000000941247354995
22304200 0.00000002691052471749
22309219 0.00000001488149511700
22309342 0.00000000424476555186
22310868 0.00000000210470815274
22325056 0.00000000013629842300
22325213 0.00000000381255002492
22343288 0.00000000044092456124
22352307 0.00000000072513618767
22352631 0.00000000087133312181
22354430 0.00000002104436648200
22354815 0.00000000309545962601
22360367 0.00000000302933792115
22362329 0.00000000216903123781
22376068 0.00000000154012271100
22377657 0.00000000170235061158
22379993 0.00000000264525714136
22386537 0.00000000801213855424
22387485 0.00000000621981912513
22417319 0.00000000575340501083
22418324 0.00000003204423276076
22426674 0.00000003925554982800
22426783 0.00000008617942046414
22429143 0.00000003553713065646
22447525 0.00000000034056134844
22468301 0.00000000216614747384
22472523 0.00000000864192286751
22476629 0.00000000409565647967
22478273 0.00000000200229972556
22483549 0.00000000476242349921
22488315 0.00000002023735404904
22488573 0.00000000451513127868
22489620 0.00000000006560835752
22493081 0.00000000006561663874
22496401 0.00000000297212745054
22504510 0.00000001355731917440
22512500 0.00000002588005182228
22513875 0.00000002612209682923
22514850 0.00000002478225690435
22517820 0.00000021073257914147
22522081 0.00000027256101514100
22522879 0.00000005948871774649
22524941 0.00000000704538269200
22528535 0.00000002590565945748
22533746 0.00000000511593747207
22534158 0.00000000487306694498
22536355 0.00000002949359843500
22537962 0.00000008355211796276
22542826 0.00000000247128361431
22551295 0.00000001383617873795
22552710 0.00000000522435744861
22556242 0.00000000997853547752
22563914 0.00000002012057998600
22563998 0.00000002155352487100
22564172 0.00000002175492900300
22564245 0.00000002178957803700
22564493 0.00000002178826908500
22564664 0.00000002014245913454
22565198 0.00000000989215394633
22567862 0.00000003244409556249
22570304 0.00000006496826916700
22570340 0.00000006832080483208
22571101 0.00000000223262243534
22572973 0.00000000629405022654
22578761 0.00000000550007442644
22587779 0.00000000237093378120
22590743 0.00000000577184767958
22594395 0.00000000083748669700
22595659 0.00000000596820004327
22598120 0.00000000026355387034
22600777 0.00000000222901164301
22644006 0.00000000476169180715
22666327 0.00000000649867935839
22735492 0.00000069617496291000
22736778 0.00000006155011018133
22744829 0.00000000150996738751
22757878 0.00000000048329151660
22772459 0.00000000360083511412
22778398 0.00000000015639950700
22781035 0.00000000051680453102
22793564 0.00000000002976165304
22793996 0.00000000002315652800
22794377 0.00000000001714041513
22810503 0.00000000011587190708
22865229 0.00000000034633905317
22874632 0.00000000030450710100
22875060 0.00000000022180012396
22876898 0.00000000167898889072
22938329 0.00000000806266743300
22938924 0.00000000884795962179
22948331 0.00000001612467840408
22952648 0.00000000748425147829
22962403 0.00000000748232965400
22969069 0.00000000550371531650
22999465 0.00000000048234227638
23011555 0.00000000077656070500
23011579 0.00000000094405759553
23072493 0.00000000016310917039
23075498 0.00000000016321306631
23082835 0.00000000078261909600
23084634 0.00000000011027198506
23105644 0.00000000002395095800
23119632 0.00000000002857678174
23136804 0.00000000197042341097
23166024 0.00000000066515236624
23185541 0.00000000059208278590
23208869 0.00000000048081447167
23210174 0.00000000055592376665
23215223 0.00000000568361435475
23224856 0.00000000282853353194
23232606 0.00000000175642873562
23238829 0.00000000176647565393
23242232 0.00000005629785032300
23243423 0.00000001771665815672
23252452 0.00000000208292739494
23262967 0.00000000070428667100
23263069 0.00000000078693898538
23264370 0.00000000114409671600
23266970 0.00000000181334217685
23273294 0.00000001072270294728
23284832 0.00000000043032006641
23290160 0.00000000042825282269
23295885 0.00000000043194851019
23307286 0.00000008258838927675
23321863 0.00000001516056014400
23321895 0.00000000876371573931
23326630 0.00000002370851351508
23409925 0.00000001991492898102
23425452 0.00000001534203269419
23429115 0.00000001651091124287
23439027 0.00000000916995055535
23447920 0.00000000295786312250
23454711 0.00000001207397182013
23459964 0.00000001791958147770
23465682 0.00000000853123836600
23474912 0.00000003272435439100
23475094 0.00000005058702482200
23475453 0.00000005210462359900
23475471 0.00000000818906571933
23487455 0.00000000391707965800
23488326 0.00000000568029135905
23490785 0.00000000411669962547
23494960 0.00000000437574099351
23496320 0.00000000422889111384
23498397 0.00000000423678825324
23499549 0.00000000377004420073
23507308 0.00000000405760229050
23517544 0.00000005270365672329
23519055 0.00000001251045889231
23529298 0.00000000957108361524
23535100 0.00000008169728983672
23538398 0.00000035021348061600
23539377 0.00000006620874568440
23539753 0.00000001167788410559
23541229 0.00000000533259235100
23541793 0.00000000397129122140
23542702 0.00000000624362900377
23547890 0.00000001199040884297
23550446 0.00000006719142532523
23553662 0.00000007880802966041
23555580 0.00000007399203683100
23555713 0.00000006809005593101
23555879 0.00000001141612290800
23557897 0.00000000907789998500
23558089 0.00000000903697703589
23558296 0.00000000871805418756
23561408 0.00000000869359718800
23561422 0.00000000873154731469
23562065 0.00000000875983615700
23562918 0.00000000886581014821
23564481 0.00000016990892674751
23568729 0.00000000576065597206
23569557 0.00000000429611951048
23571381 0.00000000414031869420
23572592 0.00000000411878451100
23572708 0.00000000411464552395
23575118 0.00000000713052513127
23578765 0.00000000773100406000
23578855 0.00000001342215523460
23582387 0.00000001581268665900
23582510 0.00000000378756783515
23588827 0.00000000197761557329
23593240 0.00000000209479171719
23595811 0.00000000209819753666
23595972 0.00000000209827111557
23599518 0.00000005166360180378
23614829 0.00000019957672490300
23616983 0.00000006291238674599
23620487 0.00000002511125533078
23621076 0.00000008392427280633
23621682 0.00000007280341338506
23624369 0.00000006169317239289
23627338 0.00000008212318436246
23632284 0.00000008035851222700
23633941 0.00000005499277428674
23634473 0.00000005366992170700
23635370 0.00000005706415906282
23637571 0.00000001117762124502
23643446 0.00000005621240026241
23646350 0.00000000058346266300
23647044 0.00000000956386591176
23649537 0.00000008204705347200
23650371 0.00000000633963787599
23657959 0.00000000897846380850
23665794 0.00000000490138001295
23671203 0.00000000313466812706
23687408 0.00000000219106340651
23695714 0.00000000582064943566
23696411 0.00000000497384940443
23698543 0.00000001976408915962
23703985 0.00000011476657748178
23704503 0.00000007433824420592
23711045 0.00000000414173601300
23718318 0.00000000552801053057
23733114 0.00000000162864491906
23740266 0.00000000873686055272
23742570 0.00000022959110839153
23746023 0.00000022339516418381
23750696 0.00000011371143508800
23750792 0.00000011370131523197
23753062 0.00000011900307318247
23757646 0.00000000529231330060
23769882 0.00000000532906893695
23772369 0.00000000209975881900
23772817 0.00000000208997388026
23775405 0.00000000323655798817
23778604 0.00000000253614508823
23779213 0.00000000243196965300
23779268 0.00000000806547711591
23796553 0.00000000588331321615
23798830 0.00000000137975541236
23803134 0.00000001906413333408
23808292 0.00000000130777867824
23809479 0.00000000244304893063
23813921 0.00000000116618940900
23815802 0.00000000120641835808
23825049 0.00000000173155804581
23830496 0.00000000413556153635
23831854 0.00000000559658692677
23836779 0.00000000391173571256
23839030 0.00000000115736784303
23851183 0.00000000978165919387
23854916 0.00000000034114108074
23870842 0.00000000386389881893
23872519 0.00000000287623423162
23875612 0.00000000065213080326
23878213 0.00000000167045886692
23883479 0.00000000060290843200
23883537 0.00000000060707697228
23885948 0.00000000060828168759
23887465 0.00000000061900667901
23889749 0.00000000456329312641
23891215 0.00000000533215485300
23893892 0.00000000198532232594
23901301 0.00000000581405346888
23907688 0.00000000254663111225
23915047 0.00000000030852211502
23916662 0.00000000004939526100
23916744 0.00000000004150763542
23919792 0.00000000003966576053
23921200 0.00000000003965018600
23921278 0.00000000003965814301
23923452 0.00000000987091080748
23927331 0.00000002430145333693
23927842 0.00000002449571308000
23928101 0.00000008936628479849
23932708 0.00000008431620903833
23933553 0.00000005879104801300
23934477 0.00000003483527269663
23936665 0.00000002621805973093
23937259 0.00000000238430716501
23938296 0.00000000237843281370
23938548 0.00000000245181737032
23939572 0.00000000787192731345
23940710 0.00000001874946106936
23943183 0.00000017387447083257
23945710 0.00000008865648177662
23948890 0.00000010214413621647
23949025 0.00000010209719342800
23949267 0.00000006636536756336
23951123 0.00000006112054253635
23952442 0.00000008106414197877
23959682 0.00000007116506757274
23962266 0.00000004038180076216
23966680 0.00000003500618708217
23970628 0.00000011414287362965
23994408 0.00000006814895029703
23999581 0.00000003091230538401
24017514 0.00000002324739637239
24062697 0.00000000320416321370
24091936 0.00000001019614551343
24114405 0.00000000881897373147
24135224 0.00000002701826501789
24159084 0.00000001903823798979
24173884 0.00000001344587746333
24178811 0.00000000628721965138
24198241 0.00000000586079109203
24202592 0.00000000188744873700
24202837 0.00000000167182174069
24204464 0.00000000168272102445
24204580 0.00000000171636630046
24205265 0.00000000195750111100
24205573 0.00000000297152106602
24208614 0.00000000079489062365
24215188 0.00000000065644566493
24215704 0.00000000075708988836
24217513 0.00000000354734096973
24219385 0.00000000732601099100
24226979 0.00000000730751129200
24227330 0.00000000732396743735
24228162 0.00000000685897529804
24230823 0.00000000461833542000
24234257 0.00000000590247104196
24235668 0.00000002126783551025
24236803 0.00000002053542352529
24237905 0.00000001468103055265
24239811 0.00000000873369511337
24240667 0.00000000716663493195
24254444 0.00000001706319010892
24260479 0.00000034998736805500
24261372 0.00000034999846349800
24261580 0.00000016339842268854
24268025 0.00000003309007451382
24272595 0.00000003321073014500
24272670 0.00000001906975820121
24273362 0.00000001206765992876
24275826 0.00000001049705465895
24280750 0.00000000272318082965
24349540 0.00000000079176542492
24355558 0.00000000046331670830
24394159 0.00000000138630859899
24399727 0.00000000166026949973
24424540 0.00000002879888383861
24441018 0.00000001655793356165
24456015 0.00000002883208321083
24462612 0.00000006723179513942
24462839 0.00000007170623685522
24463775 0.00000003636447127116
24464163 0.00000002137813145064
24466793 0.00000000961639570000
24467873 0.00000001030105843700
24469378 0.00000001024080061100
24469746 0.00000001006268111794
24474760 0.00000001393135330976
24478077 0.00000003106396812200
24480584 0.00000006367402141646
24485822 0.00000001866002914545
24486554 0.00000001874535515315
24488284 0.00000001027415616329
24489289 0.00000000456838132922
24491389 0.00000001045160406651
24493003 0.00000001731107569337
24493996 0.00000008122469366475
24494413 0.00000040807168955735
24496011 0.00000004464616972491
24498558 0.00000000809822580599
24498923 0.00000000791341992200
24500627 0.00000001148800570669
24504168 0.00000000573479129377
24508247 0.00000000514726527174
24509312 0.00000000836224999870
24511594 0.00000000502760318000
24513417 0.00000000504220561600
24513531 0.00000000505708354200
24513851 0.00000000647365437091
24519026 0.00000000685422238230
24522077 0.00000002977459683568
24527805 0.00000000131332980975
24531172 0.00000000731468900721
24539678 0.00000001882082365331
24546160 0.00000000971514058042
24548164 0.00000000879792987162
24549605 0.00000000715389044532
24551770 0.00000000705480465168
24552247 0.00000000825450571400
24552454 0.00000001313900581300
24552505 0.00000002084082911662
24554632 0.00000006255633426667
24555384 0.00000004776357959414
24557039 0.00000002347423967441
24557179 0.00000001632488253246
24557767 0.00000000684547973209
24559502 0.00000001042309463846
24562271 0.00000002848800923535
24562616 0.00000000803336401193
24565417 0.00000000637976789409
24569850 0.00000000752652051869
24570234 0.00000000659423297163
24576287 0.00000000083885732700
24577456 0.00000000216884083355
24580235 0.00000000783958177023
24580645 0.00000001805300402026
24584041 0.00000001525372951800
24584248 0.00000001757913639014
24596134 0.00000001968867869215
24596939 0.00000001997846202726
24598463 0.00000002445541104505
24605014 0.00000001024166653631
24605549 0.00000002285999352031
24606188 0.00000002329941046450
24606870 0.00000002340645820183
24607148 0.00000002460477769142
24607555 0.00000006869315399610
24608175 0.00000021654914106600
24608427 0.00000058973572644336
24608679 0.00000059290026419800
24610462 0.00000059290026419800
24610942 0.00000059290026419800
24611210 0.00000057150882907720
24613020 0.00000002478085076971
24615895 0.00000001777875319641
24620588 0.00000001451614417292
24624513 0.00000015394977881158
24626347 0.00000000722809374429
24633610 0.00000000463663426252
24634988 0.00000000464885463025
24635682 0.00000000478780609977
24636022 0.00000000660453720277
24639139 0.00000000188398702791
24643745 0.00000000083870640164
24645117 0.00000000148978669236
24646491 0.00000002073034058277
24648236 0.00000003593565033735
24649112 0.00000000456715745242
24650015 0.00000000184956630295
24655203 0.00000016489635892991
24660370 0.00000006081686181475
24661185 0.00000005978790465200
24661264 0.00000001616329478336
24664630 0.00000000900367637956
24667911 0.00000000897337413094
24672529 0.00000000895538566600
24675067 0.00000000877292061312
24675603 0.00000000787128584543
24677844 0.00000004536831696827
24679933 0.00000016669088351046
24684655 0.00000001875110123998
24699358 0.00000000653594002814
24705073 0.00000008422984020757
24709969 0.00000001390020889894
24712764 0.00000000876164419118
24716720 0.00000000941657650559
24718119 0.00000000143105419909
24719349 0.00000000089699216818
24720903 0.00000000098259161444
24722172 0.00000000620654956900
24722234 0.00000001230839337937
24724724 0.00000000737521079228
24726647 0.00000000225855940513
24730319 0.00000001172832228328
24738660 0.00000003995338896217
24745294 0.00000008966101586600
24745475 0.00000009892295442500
24745565 0.00000012630349202819
24746570 0.00000020886780428600
24747956 0.00000020656319473460
24749808 0.00000044282409348302
24751793 0.00000002560310784796
24752980 0.00000002587502747018
24753477 0.00000000816136500835
24762526 0.00000000223822320371
24763170 0.00000000394161251030
24764963 0.00000000302385916659
24766287 0.00000000441951634179
24768495 0.00000000408650635360
24776611 0.00000001066332799570
24785216 0.00000035318902783508
24788388 0.00000000941796096388
24795266 0.00000001560135266729
24797382 0.00000031085175185902
24802006 0.00000000245399329548
24814207 0.00000000426682916019
24814948 0.00000000590015413102
24815668 0.00000000509304377961
24821170 0.00000000104343268521
24827107 0.00000000244149443162
24830417 0.00000000653490642400
24830958 0.00000000294726113300
24831277 0.00000000955046588500
24831884 0.00000000178026312633
24833944 0.00000000177449071064
24834839 0.00000000283817923990
24837645 0.00000000569463927667
24846051 0.00000000711494781882
24846836 0.00000000712005740724
24848309 0.00000007016704759715
24862809 0.00000000623664440658
24887486 0.00000000695035576350
24888561 0.00000000751857474130
24903240 0.00000000621150028500
24903345 0.00000000505808788604
24910475 0.00000000179819597602
24916795 0.00000000507526087564
24918406 0.00000000165334709158
24919752 0.00000000130091535200
24920200 0.00000000219840112820
24941463 0.00000000680165830691
24947787 0.00000001449334427292
24947905 0.00000022729331869188
24949760 0.00000000182409868564
24959678 0.00000000214853201365
24960688 0.00000000321800103648
24961997 0.00000000362977673145
24964067 0.00000001211056009949
24964163 0.00000002223995470884
24965548 0.00000000838010712980
24967298 0.00000001081749806011
24968677 0.00000002402828695054
24970849 0.00000001124353538838
24971384 0.00000001009245367318
24972679 0.00000001354457482864
24973779 0.00000000426957067503
24980662 0.00000000541588895228
24982930 0.00000000274531323200
24983212 0.00000000267473718093
24984236 0.00000000255740975589
24988556 0.00000000240669038588
24990760 0.00000001555996801095
24992042 0.00000012530884511300
24994053 0.00000002090540534629
24995099 0.00000000684664176700
24995674 0.00000005355089592809
24995807 0.00000008019981313846
24996235 0.00000006430675436942
24996590 0.00000005803030319900
24996611 0.00000005570047636067
25000085 0.00000005305996675224
25003399 0.00000005007103162600
25005608 0.00000000908701688939
25006648 0.00000000757842955300
25008128 0.00000007806574146500
25008473 0.00000007811285691363
25010672 0.00000003780914504512
25013793 0.00000000505847433900
25014218 0.00000005683215080153
25019105 0.00000007414953217131
25019741 0.00000006702267684800
25020539 0.00000003886082107801
25022186 0.00000003220776741600
25022456 0.00000006679678517616
25025077 0.00000000345972469643
25027195 0.00000000095721904494
25032015 0.00000000401815537381
25034561 0.00000000260745482200
25034915 0.00000000297100087786
25035531 0.00000000290378100746
25040270 0.00000000747181736490
25043964 0.00000001385680258347
25045393 0.00000002409242303333
25045923 0.00000003884094152505
25046227 0.00000010137025083722
25046432 0.00000012399574337734
25049135 0.00000005801653724670
25054763 0.00000001638431098012
25056856 0.00000003166783521000
25056954 0.00000003341868685000
25057129 0.00000003389050308650
25059005 0.00000006894622074236
25059373 0.00000007049089989400
25059721 0.00000004987166698377
25062144 0.00000004611271258100
25062208 0.00000004383112648058
25063299 0.00000003444345138833
25064141 0.00000001562881874211
25065765 0.00000032461259644837
25067544 0.00000048692439118400
25067680 0.00000048579214248000
25067966 0.00000037002274142400
25068011 0.00000004498132692844
25068732 0.00000001877898751924
25078910 0.00000001811764095997
25080230 0.00000001255484906012
25084306 0.00000001143325957664
25084350 0.00000007388865989107
25084405 0.00000016429387394906
25088375 0.00000000066493021981
25089069 0.00000001973106538975
25095167 0.00000002871738335679
25096024 0.00000002836310500500
25096607 0.00000002868092983000
25097018 0.00000003702291425990
25097267 0.00000002420739659668
25099308 0.00000000314761318334
25100390 0.00000000297276217313
25102006 0.00000000323554248505
25104580 0.00000000356406387681
25105654 0.00000000412539500251
25107025 0.00000000436789277733
25107440 0.00000000512428412400
25107951 0.00000000818527069891
25111250 0.00000001784102420780
25119849 0.00000046897284387553
25122236 0.00000086335466470300
25122576 0.00000086335466470300
25122793 0.00000020767979610477
25124625 0.00000001286610441987
25125029 0.00000000961101952320
25128774 0.00000000291706544510
25130199 0.00000000740741216000
25130975 0.00000000295682613028
25133206 0.00000000415842875046
25134215 0.00000000546674584662
25137117 0.00000000911300872627
25142913 0.00000000825470622237
25144608 0.00000000948351368022
25151469 0.00000001011763085588
25157335 0.00000001198121371777
25163186 0.00000000175238416200
25166008 0.00000000213412783653
25170477 0.00000000399161586518
25171643 0.00000000685179329129
25174070 0.00000000111633014931
25179666 0.00000000009116368445
25183905 0.00000000055572887305
25184441 0.00000000095555375157
25189086 0.00000000889681062232
25189942 0.00000000004019119180
25192041 0.00000000004015476892
25192212 0.00000000057608453602
25200985 0.00000000003300897601
25205370 0.00000000134828284159
25212142 0.00000000109990704000
25214039 0.00000000011991033922
25218725 0.00000000278938106832
25228242 0.00000000158215155502
25234965 0.00000000421124147841
25239750 0.00000006965381380144
25246722 0.00000000652972719445
25250048 0.00000000750029655100
25250270 0.00000002083962890596
25253155 0.00000003296401874392
25253907 0.00000001548383330394
25254336 0.00000000859157744200
25254456 0.00000000769205295400
25254535 0.00000000691457263719
25255953 0.00000000682259824602
25257221 0.00000005030260731982
25261221 0.00000000355467689193
25261381 0.00000000311980151460
25263195 0.00000000324575943967
25265969 0.00000000328441136000
25269781 0.00000001032851755150
25275043 0.00000000711544191572
25278694 0.00000001068904805579
25281589 0.00000000628681767096
25285896 0.00000003345400797268
25287774 0.00000001200508375449
25288331 0.00000001182517346856
25289826 0.00000000791463477800
25289859 0.00000000346958516519
25290789 0.00000000209204288330
25293438 0.00000000215811705700
25293743 0.00000000667369141740
25297499 0.00000000983542657087
25298506 0.00000000682753932056
25300902 0.00000004827800811324
25304741 0.00000003741297054035
25305517 0.00000000800195589167
25311039 0.00000000346975730481
25316826 0.00000000244487240784
25323706 0.00000000416476140690
25327482 0.00000000018094182477
25334964 0.00000000615715356419
25349128 0.00000001441279174263
25351401 0.00000001026544325000
25351425 0.00000000385190744262
25356804 0.00000000323077484284
25363321 0.00000000590129234884
25366505 0.00000001758504236612
25368853 0.00000003048041561245
25369994 0.00000002174220538793
25372106 0.00000002124596484180
25373728 0.00000002101271521952
25373883 0.00000002303468848320
25376685 0.00000003278065280800
25377254 0.00000003161393267333
25379011 0.00000000471259748400
25379119 0.00000000173691571257
25381299 0.00000000726664723670
25384199 0.00000000567652970239
25386649 0.00000001534376675495
25390641 0.00000001217774788360
25392038 0.00000001308825275100
25392669 0.00000000337450534446
25395681 0.00000000156861918800
25396535 0.00000000293310490023
25397792 0.00000000606747314358
25399254 0.00000000521549458194
25399557 0.00000000767668854658
25400749 0.00000000525532069019
25403858 0.00000001327560464576
25404685 0.00000000550357671653
25408718 0.00000000226665254512
25415223 0.00000000021059277762
25415554 0.00000000020810101805
25418298 0.00000001021888530899
25418786 0.00000000432661713798
25425014 0.00000000703871172744
25425712 0.00000000032118872600
25425998 0.00000000029954795235
25434705 0.00000000030412666343
25439475 0.00000000165450919500
25440259 0.00000000379641549041
25440974 0.00000013510532429816
25448181 0.00000001467399475000
25448416 0.00000000971655314722
25452480 0.00000000722742807774
25452923 0.00000001307259707356
25459747 0.00000001601363603967
25463681 0.00000001619370726717
25467135 0.00000001637903444667
25469303 0.00000001633299395963
25471026 0.00000001640625517343
25473319 0.00000001624764251200
25474070 0.00000003086528938323
25479053 0.00000013775392937700
25479561 0.00000014248054131300
25483785 0.00000017341378276930
25491060 0.00000010480094002020
25493999 0.00000000233425147162
25497348 0.00000000475983691456
25501638 0.00000001954725071652
25505038 0.00000001008943298274
25509453 0.00000016989788294515
25516321 0.00000001969270657719
25519536 0.00000002264007742459
25519835 0.00000002296954212783
25521942 0.00000012670956862312
25525033 0.00000026835991757900
25530942 0.00000006254349311924
25536289 0.00000000171187492000
25536530 0.00000012698020462288
25540691 0.00000031728919012200
25540985 0.00000031728919012200
25541191 0.00000012513927037056
25546426 0.00000000550982521800
25549371 0.00000000544377377700
25549881 0.00000000560908232396
25552286 0.00000031559720187822
25554108 0.00000013477498704849
25557454 0.00000001275315715000
25558712 0.00000001297112878170
25560983 0.00000001456012078736
25561597 0.00000001265797467036
25564171 0.00000005541606272400
25564290 0.00000005636082514678
25566439 0.00000001362467911528
25570025 0.00000001299465281081
25571464 0.00000001772929991932
25573234 0.00000002851457167223
25574685 0.00000007348710723777
25575485 0.00000000686138037588
25575963 0.00000000695795182800
25576070 0.00000000506774264836
25578025 0.00000000093916761213
25580195 0.00000000354215736356
25582454 0.00000001146207302777
25583905 0.00000000296602997211
25588653 0.00000003923270972411
25598143 0.00000000061121130700
25598535 0.00000000243156584841
25603238 0.00000001803030023088
25604720 0.00000000518824952442
25609749 0.00000000708862147912
25610626 0.00000000586714131138
25612059 0.00000001332913362726
25614022 0.00000000410860584758
25621244 0.00000000502730397919
25622868 0.00000020066361952739
25631137 0.00000000767877385088
25634394 0.00000000379700540798
25635180 0.00000000401514868099
25636830 0.00000004089362637910
25642985 0.00000000161558013625
25646435 0.00000000199885266956
25653867 0.00000010636762448920
25657701 0.00000005672783351426
25658787 0.00000000513252110418
25661206 0.00000000255165985572
25661661 0.00000000565405331888
25664951 0.00000000894633242855
25666747 0.00000001755237224700
25667886 0.00000004241252005596
25668819 0.00000012055749912399
25669652 0.00000004501819519161
25671568 0.00000000565236699221
25673892 0.00000000269029211500
25674151 0.00000000267186238016
25677681 0.00000000405914663547
25678446 0.00000001241395590200
25678456 0.00000001362114818187
25679602 0.00000000295266313164
25683309 0.00000000098049109641
25685348 0.00000000103535191402
25686579 0.00000001347997424431
25691465 0.00000001709871404499
25694300 0.00000038463799349850
25698751 0.00000002618235683928
25700782 0.00000000771466875368
25703562 0.00000000537905854200
25703720 0.00000000651078206040
25710730 0.00000000547963123236
25711136 0.00000000563982271149
25711346 0.00000000659171826040
25711837 0.00000000376936568560
25717402 0.00000000066090754509
25718110 0.00000000501160057804
25720477 0.00000000923536754157
25723381 0.00000033119433097500
25724733 0.00000017947860714924
25728938 0.00000000815372625867
25729494 0.00000001993257550635
25730447 0.00000006807998988326
25735169 0.00000046702126862600
25735358 0.00000046702126862600
25735385 0.00000046702126862600
25735992 0.00000008067053713185
25739465 0.00000001004041429841
25740749 0.00000001032550727000
25741302 0.00000000871912398307
25743509 0.00000019428993722438
25746593 0.00000042547967475000
25746825 0.00000042547967475000
25748259 0.00000004792909209189
25750113 0.00000001444388107427
25751136 0.00000001032095084024
25755162 0.00000033466362728733
25759111 0.00000004401245001830
25761791 0.00000000237759869935
25762357 0.00000000107581002356
25763179 0.00000000609050464600
25763250 0.00000000682210604950
25765577 0.00000000730000319300
25765613 0.00000001490554550363
25766778 0.00000025083795449297
25768359 0.00000008019644392633
25768631 0.00000001257395695921
25770291 0.00000001035816369100
25770326 0.00000000899728847946
25771789 0.00000000333483034785
25775437 0.00000000396841037276
25785355 0.00000002723106181233
25790793 0.00000002045213643100
25790810 0.00000000406506716829
25794157 0.00000000321005101608
25794401 0.00000000488202784742
25798197 0.00000000448386461854
25799165 0.00000000333799866550
25800763 0.00000001933285817300
25801415 0.00000004904479808965
25802516 0.00000002016765069883
25805512 0.00000000469992150034
25809480 0.00000002104820616391
25811022 0.00000007564774578000
25811176 0.00000007827737040124
25812481 0.00000003185362893985
25813719 0.00000002203561658960
25815111 0.00000002197227090000
25815203 0.00000002199416338785
25815345 0.00000002209100826200
25815959 0.00000022994728937481
25817815 0.00000003942661860056
25819583 0.00000001058512159450
25820728 0.00000001041657317700
25821043 0.00000001707538647581
25821861 0.00000000844085984094
25823361 0.00000001655007393495
25825297 0.00000003489331650097
25828426 0.00000004428331705630
25831071 0.00000002153445192708
25832567 0.00000000947709549277
25837131 0.00000000851128771789
25837715 0.00000001016527210148
25838858 0.00000001314256267135
25839769 0.00000002805642721342
25842225 0.00000005741441961600
25848815 0.00000015794907623200
25848948 0.00000007572351982371
25853864 0.00000000517806719480
25856095 0.00000001510545943517
25857005 0.00000001946248116692
25860184 0.00000041860782518134
25862474 0.00000001247177166717
25867502 0.00000003410842787634
25875209 0.00000002379686218417
25875303 0.00000004081439546543
25878374 0.00000001925328311030
25883046 0.00000006273654357324
25887351 0.00000006140200667465
25889902 0.00000005913972560018
25892910 0.00000010528535422933
25893775 0.00000001044571968395
25897545 0.00000000675138336176
25898691 0.00000001369613272419
25901639 0.00000000391265711569
25904804 0.00000000883658323436
25914291 0.00000000540714140699
25917001 0.00000000351143461325
25929007 0.00000001791014015642
25929846 0.00000001937742630779
25930828 0.00000000430126513728
25934149 0.00000000787540038367
25941328 0.00000000759572830799
25943130 0.00000000760303645100
25943318 0.00000000761827698881
25945410 0.00000000953107872743
25946264 0.00000001490776650922
25949844 0.00000000819392366000
25950201 0.00000024041597358545
25951151 0.00000052340606029770
25952616 0.00000011616412186029
25952907 0.00000001045914540868
25955720 0.00000000883491374596
25957316 0.00000000893163927700
25957416 0.00000000994538276881
25963517 0.00000011721461880569
25968996 0.00000000850603165316
25973302 0.00000027113150204812
25974949 0.00000045416722863400
25975258 0.00000012354428281300
25977504 0.00000001427905553056
25978272 0.00000002645363917045
25982075 0.00000004325439855999
25983397 0.00000030691478898900
25985945 0.00000025630494875472
25987507 0.00000004726972886476
25989629 0.00000004823018102211
25990461 0.00000005016221951932
25991009 0.00000005001187321200
25991878 0.00000005890343990700
25992213 0.00000009866057498366
25993643 0.00000006508798536922
25997235 0.00000002751172950373
25998370 0.00000002779889564018
25998750 0.00000014304789237530
26000020 0.00000017537650636543
26001082 0.00000014919083049338
26003211 0.00000010772639390455
26004832 0.00000016973372737365
26008463 0.00000020315061710324
26012597 0.00000017100488839900
26012627 0.00000008344749834200
26013031 0.00000008183814520924
26014158 0.00000001368517188877
26015544 0.00000001382313198500
26015669 0.00000001385355875743
26019956 0.00000001414282380320
26020377 0.00000002217214706688
26021026 0.00000007880199769665
26030919 0.00000000564353675441
26042520 0.00000000507127814641
26042996 0.00000000779233716934
26045209 0.00000000460192819043
26045760 0.00000000348909079348
26047716 0.00000000357911367553
26048775 0.00000000557914393675
26055233 0.00000002886420445098
26056947 0.00000005877667355221
26060109 0.00000016616777576215
26061470 0.00000002257350892455
26070599 0.00000000526442623700
26070843 0.00000001288538132824
26072732 0.00000010306579407122
26075625 0.00000000757424731514
26076906 0.00000000820808199676
26081796 0.00000001929612903940
26084774 0.00000003513065398098
26086300 0.00000000707719351487
26090796 0.00000000094412337806
26092566 0.00000000093947137668
26096075 0.00000012787474901008
26103685 0.00000024022857496427
26105511 0.00000008728662972685
26105797 0.00000002807126166857
26107382 0.00000001743462706079
26109272 0.00000000711910491429
26111570 0.00000001706675728534
26115119 0.00000005761231250903
26115695 0.00000005064641871756
26116725 0.00000005884280856852
26122035 0.00000077962595970400
26122500 0.00000026085599737016
26125445 0.00000001244271322329
26126846 0.00000001534533435071
26128655 0.00000001240358960472
26129006 0.00000001101091837565
26133409 0.00000000964444375300
26134019 0.00000001082166717300
26134079 0.00000000975164912784
26135463 0.00000000511619058655
26139402 0.00000000375079992675
26144070 0.00000000945999377326
26146784 0.00000002728986805240
26148428 0.00000002039611798400
26148596 0.00000001813373745332
26149250 0.00000000818295029370
26153215 0.00000006625972762060
26153368 0.00000009290092710772
26155612 0.00000006914609240400
26155804 0.00000023058128121016
26161650 0.00000048150909217355
26164539 0.00000041843990099568
26166850 0.00000002019597490729
26171518 0.00000001550352612254
26171691 0.00000002481780748025
26174101 0.00000000756430760490
26182183 0.00000000494654744315
26184694 0.00000000419580705200
26184979 0.00000000449406312716
26192808 0.00000000716657085414
26193694 0.00000000611102538800
26194048 0.00000000479827719473
26195344 0.00000000739319779417
26197567 0.00000001219976219386
26199192 0.00000003611819909901
26206939 0.00000001347488402639
26208619 0.00000001968507212300
26208857 0.00000004294366430338
26209170 0.00000003985110092270
26211885 0.00000001274632951800
26212282 0.00000001617892762387
26216736 0.00000001610910986789
26218434 0.00000001580335492427
26223974 0.00000002623135666525
26224536 0.00000002662828260500
26224675 0.00000004667385630880
26225825 0.00000004717900000300
26226011 0.00000003537067707246
26226369 0.00000010632348159138
26228793 0.00000006921752104551
26230129 0.00000017490794647400
26230255 0.00000017055286662788
26231804 0.00000002406388311185
26235826 0.00000004934516355395
26235989 0.00000000644134965849
26240759 0.00000000399847505609
26242171 0.00000000419173310885
26243012 0.00000000430096437489
26243387 0.00000001784098425377
26249967 0.00000010362257395278
26250144 0.00000010588958476700
26250173 0.00000008783689792483
26252759 0.00000006781059874500
26253343 0.00000003451536696972
26254516 0.00000002900381054400
26254906 0.00000002904556214602
26255017 0.00000002919998166827
26255288 0.00000000924972048623
26259853 0.00000000976643874900
26260080 0.00000004103102534437
26261552 0.00000004659358144525
26265424 0.00000002387488947690
26266871 0.00000005040776276920
26267982 0.00000004371066441050
26271726 0.00000012739928059147
26276986 0.00000007480012075495
26286405 0.00000001017067174550
26287965 0.00000001356311487250
26290790 0.00000000208692866962
26292517 0.00000000213547372100
26292718 0.00000000763111794013
26297652 0.00000003419355150900
26297803 0.00000021955351482435
26300129 0.00000001042244510142
26303264 0.00000003537944020281
26306203 0.00000036071633555200
26307011 0.00000011009869466998
26310876 0.00000000970928989801
26318228 0.00000000982269631565
26319890 0.00000004507733797570
26323597 0.00000004113216150275
26328709 0.00000005413038576800
26329140 0.00000005536754108100
26330527 0.00000006657276507100
26333266 0.00000003936666882196
26337741 0.00000001133482193693
26341067 0.00000002507562199972
26345322 0.00000001450931143398
26346068 0.00000002379980715327
26346883 0.00000001291066452964
26350555 0.00000000695841207902
26351788 0.00000000736496305200
26352195 0.00000001125739734586
26353003 0.00000002321639502131
26353875 0.00000002324149042700
26354182 0.00000002270578905562
26359685 0.00000002328388102516
26363628 0.00000002822463042712
26365544 0.00000004568236770984
26371883 0.00000012938519580608
26372532 0.00000003008304885950
26374057 0.00000001951090510585
26374594 0.00000001040469368453
26376606 0.00000001117398622127
26378449 0.00000001477928575980
26380390 0.00000001209358104477
26385460 0.00000000664620037482
26401706 0.00000001254160846466
26404256 0.00000000738608537019
26406058 0.00000000374105089733
26420207 0.00000004972371720152
26421982 0.00000001106074338964
26424573 0.00000000236749611393
26424845 0.00000000608099945335
26428566 0.00000003280158766329
26430436 0.00000001898987933946
26431265 0.00000002897119506352
26431614 0.00000002042781707700
26431681 0.00000000927169098261
26432627 0.00000000860362649400
26432894 0.00000002611955097495
26433259 0.00000001148221133490
26434977 0.00000000968539580163
26439665 0.00000000753737248523
26458858 0.00000004927207532796
26459239 0.00000018783992975265
26460072 0.00000019030458035400
26460130 0.00000006884365164927
26465297 0.00000002345043911781
26471301 0.00000015561617136523
26479160 0.00000022371687073469
26480109 0.00000005761617479000
26480815 0.00000001891354716555
26481825 0.00000001139046759600
26482601 0.00000001138218520950
26485404 0.00000001140100766805
26486788 0.00000001144784558600
26488414 0.00000001667024069349
26489672 0.00000002000482750150
26490972 0.00000002438671734266
26491703 0.00000002626757090255
26493994 0.00000002640435495055
26495101 0.00000002927904787800
26495334 0.00000033624895111987
26498347 0.00000009171117237714
26498585 0.00000008804800571207
26499499 0.00000008815494591900
26499521 0.00000008823511684232
26500166 0.00000008824564751100
26500217 0.00000008818042166500
26500690 0.00000004560335943654
26503030 0.00000003352215168365
26503570 0.00000003354012330700
26503898 0.00000004200709998059
26509823 0.00000008443160431985
26511399 0.00000008349454412800
26511436 0.00000007952680394575
26514328 0.00000007776821636258
26518203 0.00000014682417065386
26529417 0.00000005236653428721
26533750 0.00000005841391982400
26534797 0.00000006005157621500
26535657 0.00000002787309053190
26536912 0.00000000284680864482
26543044 0.00000000242088986767
26554350 0.00000000300058011304
26561270 0.00000001097548308600
26561351 0.00000001508094719907
26564347 0.00000002727003578143
26565087 0.00000003681357041700
26565162 0.00000009962563288622
26565790 0.00000003176345301123
26578840 0.00000000067294609500
26580172 0.00000000067294609500
26580810 0.00000000058535634703
26609594 0.00000000005867396995
26618136 0.00000000004597037257
26628336 0.00000000225706580110
26631743 0.00000000046663649464
26636607 0.00000000065514853282
26644113 0.00000000574984195387
26647401 0.00000000119644303194
26667711 0.00000000077281914346
26690869 0.00000000362976244971
26694148 0.00000000878682422411
26698096 0.00000000179619754447
26701485 0.00000000240060713149
26702703 0.00000000243795365251
26708472 0.00000000246639509739
26710588 0.00000000297889626642
26719012 0.00000000222080886888
26723540 0.00000000141086954810
26735165 0.00000000107985962400
26735291 0.00000000109224729753
26738444 0.00000000120530900445
26741918 0.00000000081497768947
26774744 0.00000000058066962564
26779353 0.00000000067550832337
26780331 0.00000000146763283579
26799630 0.00000000066034763063
26818105 0.00000000199996997483
26820909 0.00000000080018248407
26838025 0.00000000091474111900
26838216 0.00000000063034056284
26861088 0.00000000105257982738
26870492 0.00000000061472503907
26880006 0.00000000063083408438
26905543 0.00000000061334891915
26916674 0.00000000067569203885
26942645 0.00000000151096330599
26948454 0.00000000552238794371
26950996 0.00000000251107094451
26953364 0.00000000254190278617
26960787 0.00000000246530053077
26963571 0.00000000186945641645
26971134 0.00000000071887335897
26983899 0.00000000120463650995
27002406 0.00000000162809260216
27044212 0.00000000197618617104
27049656 0.00000000067936728811
27083833 0.00000000064317879257
27086039 0.00000000070093295779
27102817 0.00000000080266787246
27111758 0.00000000087652568682
27125080 0.00000000180409534459
27129080 0.00000000114150221112
27129436 0.00000000073604044792
27137277 0.00000000057758472996
27141329 0.00000000044965627068
27163502 0.00000000045991867151
27167904 0.00000000046025506769
27177006 0.00000000054799971194
27201570 0.00000000070982584818
27212973 0.00000000053979801963
27253317 0.00000000025497692168
27314447 0.00000000010888977900
27323183 0.00000000010158400354
27331380 0.00000000008344555900
27331789 0.00000000006992160201
27369427 0.00000000013611920100
27369615 0.00000000023463330559
27383003 0.00000000378931650100
27430711 0.00000000726465552305
27433217 0.00000000682628025521
27435558 0.00000000257326057108
27438444 0.00000000022496016519
27439036 0.00000000097711267079
27460012 0.00000000941151992067
27465889 0.00000000181252122856
27475411 0.00000000180702344040
27486448 0.00000000213804152567
27495766 0.00000000312710751615
27504770 0.00000000021983370655
27528151 0.00000000022232355300
27533964 0.00000000042125882258
27543011 0.00000000040822181648
27557971 0.00000000176779413767
27561447 0.00000000042414555194
27577097 0.00000000218897519702
27581926 0.00000000081013105889
27583364 0.00000000214778309200
27587147 0.00000000544342796130
27591159 0.00000000085616038665
27616180 0.00000000053698640489
27627365 0.00000000085711268237
27629806 0.00000000544551897668
27634253 0.00000000082899032849
27644636 0.00000000083825993135
27648724 0.00000000088970650500
27651008 0.00000000270951667060
27663123 0.00000000302049392659
27664600 0.00000000067917985622
27675890 0.00000000067815547185
27679667 0.00000000067813279217
27682495 0.00000000334184998507
27691159 0.00000000447112654109
27701761 0.00000000105998330316
27705026 0.00000000107713697234
27709731 0.00000000166949552250
27720049 0.00000000452992632056
27732832 0.00000000262583288182
27740104 0.00000000022043920200
27740232 0.00000000057328295290
27750482 0.00000000219931860572
27757329 0.00000000052926866941
27764105 0.00000000149743064876
27773709 0.00000002198807907877
27779477 0.00000001055352147187
27780923 0.00000000987378883447
27784477 0.00000006687520670500
27786699 0.00000071417660071900
27787141 0.00000071531573660300
27787582 0.00000068739104358900
27787622 0.00000037944198495088
27788441 0.00000008059024496383
27788845 0.00000007091563882081
27789732 0.00000001732436293710
27795869 0.00000000404055985958
27797221 0.00000000237936853958
27807841 0.00000000130327460669
27812221 0.00000000665424971110
27822258 0.00000000259030168021
27825079 0.00000000033340418403
27828118 0.00000000022719974340
27829083 0.00000000305744096543
27841517 0.00000000674719952953
27843729 0.00000001910537265369
27855126 0.00000000207261706609
27866091 0.00000000634713139363
27868468 0.00000002067672572872
27870297 0.00000001643199205341
27897431 0.00000000097871568096
27898963 0.00000000122919048183
27915080 0.00000000200728470100
27916058 0.00000000172289804600
27920222 0.00000000359846725870
27926502 0.00000005297802634776
27958741 0.00000000567484406004
27960337 0.00000000263036875600
27960564 0.00000000175529331002
27962738 0.00000000202789877440
27966985 0.00000000339615237755
27970705 0.00000000405821650484
27972365 0.00000000096709080671
27976275 0.00000000311409167196
27979775 0.00000002139458357356
27980692 0.00000003048543671252
27980905 0.00000013929654952004
27983611 0.00000000810490921999
27987604 0.00000000384942972806
27991341 0.00000000401898186728
27999693 0.00000000039476943143
28015752 0.00000000075594819991
28022497 0.00000000071492420487
28047716 0.00000000803793415527
28048321 0.00000000103100298948
28051161 0.00000000078600809862
28073779 0.00000000012863132328
28076253 0.00000000399453537710
28080186 0.00000000019583267202
28096966 0.00000000003232850000
28097925 0.00000000003233535606
28105023 0.00000000004447544167
28111445 0.00000000274953094944
28119021 0.00000001476941872753
28121234 0.00000003603679189154
28123641 0.00000009042265057496
28126775 0.00000000429289344700
28127373 0.00000003243972287684
28153768 0.00000002225492567519
28154523 0.00000000597530478343
28157256 0.00000000565351922842
28159795 0.00000000338896085975
28170180 0.00000000175480984028
28171642 0.00000000076209913086
28177722 0.00000000160300974822
28193152 0.00000000019193522779
28197584 0.00000000173923932217
28207417 0.00000000840444449000
28207625 0.00000004542325774600
28211468 0.00000000529076058531
28229724 0.00000000686823789597
28234354 0.00000002165653635600
28234519 0.00000000620433993462
28243801 0.00000000005275439770
28247213 0.00000000013747927641
28250819 0.00000000166893412286
28254825 0.00000000536093015123
28257598 0.00000000025530825674
28259627 0.00000000023654921063
28260077 0.00000000023619490482
28269683 0.00000000051009898234
28290768 0.00000000023292353500
28291986 0.00000000103266376991
28300989 0.00000000036408752523
28360939 0.00000000042020951202
28368152 0.00000000275685733711
28381433 0.00000000288233852658
28385674 0.00000000057707921426
28395967 0.00000000778776286640
28399207 0.00000000033293035504
28401944 0.00000000020475135473
28402759 0.00000000010584255113
28405052 0.00000000008314991914
28411715 0.00000000345892146154
28416144 0.00000000083964930745
28418039 0.00000000102005142660
28418257 0.00000000110095133800
28418442 0.00000000283929194878
28436659 0.00000006893680576776
28441302 0.00000001108394863389
28442226 0.00000000400227299448
28444333 0.00000001219796908823
28457367 0.00000000458287791377
28463579 0.00000000003753299337
28468548 0.00000000003756422155
28470358 0.00000000054490389755
28480549 0.00000000149212017841
28481582 0.00000000149210205960
28483655 0.00000000149121842900
28483721 0.00000000153877155966
28487940 0.00000000491270926605
28493526 0.00000000038886096846
28494369 0.00000000024484736511
28499436 0.00000000051581505661
28514599 0.00000000202359454512
28515613 0.00000000085663871994
28529926 0.00000000056287699474
28536291 0.00000000071363477274
28551120 0.00000001605888044535
28554141 0.00000000236137730316
28574719 0.00000000094658884664
28591219 0.00000000492128073361
28594274 0.00000000040080477715
28624744 0.00000000041594175518
28630521 0.00000000027714145962
28656102 0.00000000086926388424
28687801 0.00000000039018320750
28697857 0.00000000061506976524
28710528 0.00000000002610661000
28718758 0.00000000002610968094
28720990 0.00000000087487162815
28729417 0.00000000244927145793
28734653 0.00000000115475918438
28735983 0.00000000329198633595
28738710 0.00000000158414371391
28752708 0.00000000295218361227
28753460 0.00000000502227945758
28768447 0.00000000032607390203
28824371 0.00000000078720731656
28855549 0.00000000003484254130
28859631 0.00000000024336028478
28884204 0.00000000001466365100
28885216 0.00000000002778962348
28893343 0.00000000050155220692
28905163 0.00000000122999181428
28911722 0.00000000371177567605
28920026 0.00000000633590827274
28927880 0.00000000632541762012
28931243 0.00000003536390564156
28936564 0.00000001917944941278
28939096 0.00000002164819061350
28940570 0.00000002901928902012
28944437 0.00000001950367867691
28949599 0.00000000366996755223
28970308 0.00000000872939439231
28982447 0.00000000702942820500
28984464 0.00000000739001321877
28991184 0.00000002021189278037
28994920 0.00000002069146206267
28997277 0.00000002130427509234
28999993 0.00000003470146950074
29002352 0.00000003475413091200
29002420 0.00000002575675111638
29005923 0.00000001222935882623
29009387 0.00000000182730228933
29021631 0.00000000038262697017
29023581 0.00000000019043366912
29059507 0.00000000001110773387
29063914 0.00000000001111448673
29065047 0.00000000001112811800
29065908 0.00000000001112811800
29066147 0.00000000001163580106
29068587 0.00000000090671465392
29076595 0.00000000000676103700
29081453 0.00000000000676103700
29087295 0.00000000000676244599
29091298 0.00000000343716949010
29116948 0.00000000111054977555
29125215 0.00000000068621302604
29126422 0.00000000104537817018
29139342 0.00000000105763419109
29143323 0.00000000107450479200
29143424 0.00000000218179471017
29163372 0.00000000764621940858
29166313 0.00000001225625962045
29180395 0.00000000047681339240
29183882 0.00000000060754657179
29185697 0.00000000117282973918
29190830 0.00000000068554636400
29191640 0.00000000068476387300
29191915 0.00000000068462571100
29191931 0.00000000068353922186
29192763 0.00000000068295756700
29192839 0.00000000154728786373
29194610 0.00000002292372723108
29198102 0.00000002617390918300
29198418 0.00000001493410400552
29205517 0.00000000962282000400
29206438 0.00000000139905788037
29211651 0.00000000403386867522
29223946 0.00000001895624857273
29228409 0.00000001428384222786
29232418 0.00000000257781866038
29259905 0.00000000848382406659
29278752 0.00000002287356639254
29280360 0.00000002262814782439
29283295 0.00000014071559222556
29286419 0.00000014301294865100
29287832 0.00000005269549285450
29291645 0.00000000619782002624
29305513 0.00000001184865956336
29316172 0.00000000617762103500
29316350 0.00000000480145548383
29318433 0.00000000392830489762
29325356 0.00000001089559187967
29331822 0.00000000745921056900
29333069 0.00000001705683407300
29333561 0.00000001706988286700
29334127 0.00000000660865794418
29336860 0.00000002250473246651
29338745 0.00000000773077011076
29341906 0.00000000092009082373
29343419 0.00000000190110967814
29346914 0.00000001592294545400
29347322 0.00000000109838512020
29348646 0.00000000083976361082
29349044 0.00000000498777233249
29354934 0.00000000758339487092
29355189 0.00000000251136932473
29372352 0.00000000709490052806
29373484 0.00000000759823926631
29376587 0.00000001108283836945
29379070 0.00000000457941409174
29388115 0.00000002245384104715
29390193 0.00000002879490655300
29390982 0.00000002953043690200
29391869 0.00000006884654392274
29397243 0.00000000212560955922
29400493 0.00000000208618334270
29401485 0.00000000206661862252
29421633 0.00000000564169779872
29429927 0.00000000234910516144
29431646 0.00000000218495402089
29435269 0.00000000215406907937
29438151 0.00000000135825235548
29443004 0.00000000124555311200
29443433 0.00000000588064362463
29447495 0.00000001304318600127
29448395 0.00000000153442136297
29453292 0.00000000144500290535
29460537 0.00000000122080810100
29464390 0.00000000121400442559
29468869 0.00000000150278957332
29471239 0.00000000312687815047
29483276 0.00000000108755954793
29490539 0.00000000328267121600
29490934 0.00000000340333708134
29495724 0.00000000295196319309
29497705 0.00000000213688877083
29499761 0.00000000187607026000
29501274 0.00000000186685406925
29522023 0.00000000172500172008
29528037 0.00000000412258352278
29538544 0.00000000638960890631
29539135 0.00000001594983595792
29542641 0.00000000983453424326
29544382 0.00000000781299547106
29549869 0.00000000279158386590
29557753 0.00000001597482349555
29558584 0.00000000113585851803
29562074 0.00000000107691797712
29575745 0.00000000125095204754
29579333 0.00000002054541556797
29584954 0.00000005607448530700
29585029 0.00000005390832079153
29586066 0.00000001873820421800
29586367 0.00000001210431105441
29588108 0.00000001991834138264
29589530 0.00000001229051561928
29591107 0.00000001026209895562
29594281 0.00000001471957962719
29598129 0.00000005990873351282
29609536 0.00000000259878957875
29618769 0.00000000026161876800
29620637 0.00000000062540400694
29650322 0.00000000075415661467
29664518 0.00000000001161784300
29670625 0.00000000001161784300
29676752 0.00000000001163798619
29683670 0.00000000082630073743
29690592 0.00000000031475290684
29696675 0.00000000094615911276
29708447 0.00000000032348349147
29722606 0.00000000093329889127
29740356 0.00000000105105355050
29765945 0.00000013593098096386
29770703 0.00000001364535366238
29776921 0.00000000764438112196
29789194 0.00000000213281684506
29802504 0.00000000830982801354
29810069 0.00000000223779336999
29821332 0.00000000102940072100
29822482 0.00000000665167339900
29822517 0.00000001023900444540
29823125 0.00000000066017480107
29827879 0.00000000087201799035
29838195 0.00000000260196753612
29844477 0.00000000617682243136
29850338 0.00000000615590103882
29851404 0.00000000605343818267
29856811 0.00000000605475517291
29860730 0.00000008615678484080
29862960 0.00000027476816329300
29863225 0.00000023184624351372
29863967 0.00000003385227752191
29867533 0.00000000363259868531
29873260 0.00000000346578705200
29875391 0.00000000416546188293
29881160 0.00000000874473411599
29883510 0.00000000434023205244
29889255 0.00000000101083696876
29902963 0.00000000045991054072
29905576 0.00000000045989746500
29912662 0.00000000082899182244
29928367 0.00000000035861530200
29929088 0.00000000011932118475
29948958 0.00000000011470881648
29951792 0.00000000011468182500
29953442 0.00000000011468182500
29960896 0.00000000041586682765
29984823 0.00000000066846138879
29995862 0.00000000022115005684
30005185 0.00000000024623397100
30007744 0.00000000025409217594
30010240 0.00000000025359230000
30010624 0.00000000063198920656
30026615 0.00000000025751765914
30045459 0.00000000025817354785
30057184 0.00000000026003051500
30059177 0.00000000027891538708
30062461 0.00000000099369037264
30074721 0.00000000035494808037
30083849 0.00000000130706832785
30149142 0.00000000125214982901
30160351 0.00000000061292667190
30163759 0.00000000269834832053
30166378 0.00000000139483704682
30174293 0.00000000224157978357
30178944 0.00000000068189262733
30185475 0.00000000117334813534
30185954 0.00000000141211914925
30191950 0.00000000087977398620
30199467 0.00000000151637197264
30234170 0.00000000086552833787
30235819 0.00000000120436195123
30256725 0.00000000058757656551
30259654 0.00000000058857912989
30267414 0.00000000182849934632
30272770 0.00000000113616296522
30283962 0.00000000056096813907
30294043 0.00000000051420267600
30296274 0.00000000102494648822
30307594 0.00000000093117168589
30328612 0.00000000094546586300
30329127 0.00000000094556328300
30329476 0.00000000096330025788
30331050 0.00000000102829135753
30332294 0.00000000111714294300
30334588 0.00000000185856250025
30354980 0.00000000165321043629
30384026 0.00000000108807112781
30387501 0.00000000118766933267
30397158 0.00000000049588781937
30411681 0.00000000030742065645
30427775 0.00000000029686458590
30430550 0.00000000026092657736
30440163 0.00000000039201632671
30446383 0.00000000154333623879
30450373 0.00000000956041691629
30452033 0.00000000287981462851
30459603 0.00000000143879310853
30465812 0.00000000045786870351
30474879 0.00000000320701212300
30481214 0.00000000324140801700
30481704 0.00000000068949735369
30495508 0.00000000018092860399
30520015 0.00000000106421415829
30540763 0.00000000203618323445
30566149 0.00000000619600436285
30593131 0.00000000349267253892
30595759 0.00000000092645482000
30595903 0.00000000094310627701
30598400 0.00000000092139128413
30602658 0.00000000091332143900
30605353 0.00000000090923094688
30605789 0.00000000121764956500
30615303 0.00000000089890111237
30626000 0.00000000138804303566
30643933 0.00000000268226990615
30654140 0.00000006359142229041
30656238 0.00000052447736139700
30657794 0.00000000698035059551
30661594 0.00000000665925435099
30668186 0.00000002448134456200
30669213 0.00000003080064502600
30669782 0.00000002814637006054
30671957 0.00000000409624992020
30676468 0.00000000035097868300
30678239 0.00000000033028664687
30679063 0.00000000459116022750
30695973 0.00000002291900977222
30701492 0.00000000083121275477
30715298 0.00000000078175922400
30720134 0.00000000094451873045
30767340 0.00000000106702194559
30772776 0.00000000123502396072
30780362 0.00000000067483314901
30783078 0.00000000072113169052
30802930 0.00000000039381645022
30836906 0.00000000034837409619
30838445 0.00000000197027823322
30847431 0.00000000460509751193
30860256 0.00000000379024310988
30862231 0.00000001033397524755
30869375 0.00000000718857323771
30888547 0.00000000767499988420
30892081 0.00000000474990718486
30895654 0.00000000643934466548
30897306 0.00000001166663856877
30899263 0.00000002775506824009
30904274 0.00000002473920234426
30909559 0.00000000162554944683
30912815 0.00000001174654696843
30914598 0.00000000044264255892
30919023 0.00000001096620602019
30934989 0.00000001424361434443
30937057 0.00000001237359323100
30937074 0.00000000418815236461
30945004 0.00000000321494964786
30946657 0.00000000741257104851
30954064 0.00000000596104919077
30954603 0.00000000568929843246
30954868 0.00000000536826773673
30956908 0.00000000239658546397
30958436 0.00000000195239629577
30966089 0.00000000428167258400
30967148 0.00000000428272191800
30967175 0.00000001276956803512
30970057 0.00000003369859379598
30979431 0.00000002411914711922
30985284 0.00000004237112582986
30986022 0.00000023588544825458
30994612 0.00000049514503524500
30995789 0.00000005331361859197
30996627 0.00000001551378352998
30998008 0.00000003784891891057
31001073 0.00000000657060377854
31003459 0.00000000261998213433
31013073 0.00000000148110560649
31029455 0.00000000012934319005
31029673 0.00000000516217310216
31033072 0.00000000991486499697
31034377 0.00000001092843954172
31036904 0.00000000749777414703
31043762 0.00000000532626479300
31044214 0.00000000626685526617
31050757 0.00000000987945454752
31052207 0.00000000563413248500
31052656 0.00000006275194708966
31059530 0.00000003781589541895
31062452 0.00000000757796245340
31068182 0.00000000419945936835
31074045 0.00000000540026710905
31075916 0.00000000325298516282
31092937 0.00000000180196057924
31094881 0.00000000093369459189
31098551 0.00000002736138525472
31101017 0.00000001684038739528
31103266 0.00000002303071197809
31104129 0.00000003540935260235
31104525 0.00000003643624195380
31104944 0.00000000536095245916
31107364 0.00000000409507418224
31109227 0.00000000481831234039
31111993 0.00000000660396891200
31112118 0.00000000744296007172
31113301 0.00000000268211327631
31119520 0.00000000167791389308
31120810 0.00000000151666885497
31122442 0.00000000149714815800
31123269 0.00000000158387473290
31134451 0.00000000153672357552
31134665 0.00000000151409961167
31136331 0.00000000182162816834
31137769 0.00000000307707791600
31138355 0.00000000394636497916
31139832 0.00000001189066399775
31143776 0.00000001867648974907
31147147 0.00000000469179205950
31151139 0.00000000362251066593
31153071 0.00000000431606165700
31153156 0.00000011490747058861
31158343 0.00000032714698744421
31160958 0.00000002493652397266
31161540 0.00000002358120087261
31162874 0.00000002342245601684
31163169 0.00000002341517848712
31164043 0.00000002350855130813
31165459 0.00000003140128495968
31166632 0.00000010967490623830
31168255 0.00000013392243040338
31168494 0.00000005717525881141
31170695 0.00000001102290026492
31173436 0.00000003085420364400
31173938 0.00000002530302319284
31177116 0.00000000240653037745
31178703 0.00000000170809700324
31179712 0.00000000150085917019
31180930 0.00000000543231055715
31184857 0.00000000903326162900
31185200 0.00000000751810927088
31186516 0.00000055888351315067
31186999 0.00000066506746003800
31187285 0.00000066506746003800
31187824 0.00000066506746003800
31188428 0.00000032324607394400
31188484 0.00000002875292651960
31189619 0.00000002760251123836
31190250 0.00000002141190813646
31192382 0.00000000263655674567
31194879 0.00000000510364794187
31196934 0.00000001597102787374
31203496 0.00000000566375522314
31205190 0.00000000005904863337
31208244 0.00000000061839997680
31216477 0.00000000002449800174
31219558 0.00000000057202126776
31221690 0.00000000155494904249
31227530 0.00000002057140838054
31234634 0.00000001897786981466
31235470 0.00000002215049216594
31238005 0.00000001905299663000
31238291 0.00000001544650881624
31239251 0.00000002168300052057
31242277 0.00000016619014406775
31250648 0.00000001051777910535
31252409 0.00000000620161369400
31253076 0.00000000781336947910
31256413 0.00000001145794795567
31257211 0.00000000853115481430
31260263 0.00000000840001518609
31260568 0.00000000891399537102
31262905 0.00000000324192262151
31264225 0.00000000330030095238
31265425 0.00000000462933774218
31266049 0.00000000507500365667
31266298 0.00000000873299981897
31266813 0.00000001681863678839
31267959 0.00000000656545200155
31270660 0.00000000661360118425
31274778 0.00000000771741999122
31276113 0.00000000780707452400
31276319 0.00000003894898461809
31280104 0.00000071792663449800
31281349 0.00000071792663449800
31281941 0.00000011880185642989
31284443 0.00000000449823533972
31288641 0.00000000408216720100
31289350 0.00000000404889299455
31295049 0.00000001651186762470
31296267 0.00000001161329548228
31300662 0.00000000945381703081
31301900 0.00000006189490845066
31303070 0.00000005662830966132
31305659 0.00000006400679947500
31306351 0.00000006398547435067
31308251 0.00000003527735691488
31310197 0.00000000411860775700
31310455 0.00000000483418361263
31310607 0.00000000351318587003
31311332 0.00000000349176626872
31315687 0.00000001103373580700
31317955 0.00000004360655584700
31318254 0.00000008743695810780
31323750 0.00000001215878369115
31325281 0.00000001197457359160
31325751 0.00000001716669475363
31329059 0.00000003416016249831
31329768 0.00000041419827983252
31329830 0.00000042085673368565
31330394 0.00000014176636651101
31333307 0.00000000702820973988
31340757 0.00000000762099373700
31343062 0.00000000749981879792
31345565 0.00000000748901981873
31349789 0.00000000741584547151
31351647 0.00000000419691297459
31355155 0.00000000540769002600
31355180 0.00000000543703342046
31360026 0.00000000418986939018
31361176 0.00000000966227568911
31362041 0.00000001213659668251
31363048 0.00000001120680275983
31367195 0.00000001225631746863
31371767 0.00000001562725753494
31372209 0.00000002600972118228
31374995 0.00000009145089099178
31378338 0.00000000688227524000
31378925 0.00000000399360449876
31381132 0.00000000368047300306
31384687 0.00000000756681573500
31385042 0.00000000755037798700
31385555 0.00000000607084609198
31387624 0.00000001245153973447
31388046 0.00000001681001617641
31392037 0.00000000329808598307
31393726 0.00000000311789831400
31393742 0.00000000293209945550
31398118 0.00000000254808590522
31399689 0.00000001075220576992
31401083 0.00000000133935885300
31401432 0.00000000180311511751
31408792 0.00000000357507711779
31410753 0.00000000364187293800
31412043 0.00000000387001711100
31413853 0.00000000450673491782
31414345 0.00000000524198309934
31417509 0.00000000500944362539
31420648 0.00000000354708926519
31423398 0.00000000293083268365
31427662 0.00000000377957444268
31433918 0.00000000942545357900
31433968 0.00000001356006403097
31434377 0.00000000865441825213
31435227 0.00000001261316871261
31438866 0.00000000219329697126
31442214 0.00000000451491403429
31446109 0.00000000853316168900
31446314 0.00000001361373757956
31448165 0.00000005580830985508
31454633 0.00000000030414690186
31457481 0.00000000357642126952
31459932 0.00000000726309030039
31462890 0.00000000312562572300
31463885 0.00000007361177774949
31465768 0.00000009419224957700
31465922 0.00000006044851409012
31469230 0.00000002921541833241
31469492 0.00000002185078634715
31472908 0.00000001973456284994
31474086 0.00000002032413677000
31474874 0.00000002127391423000
31475685 0.00000012633632364086
31477483 0.00000017906930227300
31477526 0.00000017933915652000
31478577 0.00000002950208238009
31480536 0.00000000261597705152
31484974 0.00000000610877804323
31488023 0.00000000156486225521
31489872 0.00000000260719180582
31495464 0.00000001174701404109
31497851 0.00000000822928768063
31500101 0.00000000159313280420
31500856 0.00000000566358756149
31503944 0.00000002444612761184
31506450 0.00000005773514946796
31506834 0.00000003464292465596
31507778 0.00000000549102039725
31511341 0.00000000721902848300
31511349 0.00000001390957896400
31511575 0.00000000689111820207
31512946 0.00000000285753787220
31515597 0.00000000193719912534
31517342 0.00000000256354897068
31518307 0.00000000816850463307
31518536 0.00000000678584246423
31521373 0.00000000527981608300
31521491 0.00000000451101738167
31522544 0.00000000155480627736
31526693 0.00000000197015509003
31534334 0.00000000692071639452
31536863 0.00000000177537431397
31542769 0.00000000135620902800
31543319 0.00000000242103631497
31551939 0.00000000947273106716
31554285 0.00000000934701815060
31554779 0.00000000731788250648
31558070 0.00000000348560901800
31558692 0.00000000641339007737
31559830 0.00000000201720999260
31564199 0.00000000076692190896
31564931 0.00000000296757672336
31567112 0.00000004544253603347
31570290 0.00000001143250844145
31576032 0.00000000588460323983
31578902 0.00000000615473593700
31579271 0.00000000631198852113
31581059 0.00000000692410262759
31581408 0.00000000714568924600
31582041 0.00000000726515426215
31583280 0.00000000904832968900
31583292 0.00000001354875380953
31588050 0.00000001226878436704
31589104 0.00000000300382387741
31592935 0.00000000289894416907
31595922 0.00000000356759851803
31596865 0.00000000495427241146
31602699 0.00000005805620761005
31605735 0.00000004862952880647
31606686 0.00000000630674219494
31609447 0.00000000324845147983
31612971 0.00000000321465431083
31617772 0.00000000307361209356
31618875 0.00000000256264968663
31621742 0.00000000228310339024
31622913 0.00000000212146623440
31627664 0.00000000205672275400
31628130 0.00000000206624055791
31629292 0.00000000206224573500
31630101 0.00000000215322167616
31633500 0.00000000236666116863
31635481 0.00000000239269671500
31637066 0.00000000367772827900
31638118 0.00000000300851168683
31646280 0.00000000384479716305
31646639 0.00000000302546332858
31693420 0.00000000296326095299
31696051 0.00000000008283175182
31704127 0.00000000493883598832
31705704 0.00000000149094486050
31708834 0.00000000555515318577
31713384 0.00000000379674204700
31713419 0.00000000373633782644
31713563 0.00000000509730521876
31715841 0.00000000617534170723
31718996 0.00000000618365371856
31723651 0.00000000687984848833
31725851 0.00000000629048102841
31727425 0.00000000125802829768
31731355 0.00000000016471694098
31738519 0.00000000495246668963
31747607 0.00000000263501557100
31748564 0.00000000659634383035
31752218 0.00000001132044300486
31759320 0.00000001061006930050
31759708 0.00000000329335578739
31763761 0.00000001077742928000
31764836 0.00000000187373916987
31769006 0.00000000865994482636
31770135 0.00000011800626374036
31775313 0.00000001012031858460
31777309 0.00000000225389499400
31777946 0.00000000177599221085
31786090 0.00000001269246578646
31789131 0.00000000272740109512
31792739 0.00000000215846698583
31793550 0.00000000201634873487
31797057 0.00000000287467124700
31798005 0.00000000384572707833
31799031 0.00000000363484739893
31809580 0.00000001465327927634
31822082 0.00000000166191904468
31830311 0.00000000572355376132
31831743 0.00000000897164613800
31832167 0.00000012498218642965
31838996 0.00000015297750685827
31839566 0.00000025106632754382
31842743 0.00000028042140736900
31844133 0.00000012070184055253
31853109 0.00000002447645397000
31853431 0.00000000249616491200
31854046 0.00000000644907645210
31857405 0.00000000797767953017
31865376 0.00000000002637302420
31872464 0.00000000005543174200
31878061 0.00000000003496046438
31879836 0.00000000455304461425
31886550 0.00000000018841159760
31888767 0.00000009123014531948
31892887 0.00000000756279722084
31893617 0.00000000086656595890
31898560 0.00000000072238608514
31903529 0.00000000069442010587
31904461 0.00000000374239172561
31905671 0.00000000170994460100
31905820 0.00000000172427207755
31912106 0.00000000080728036366
31914268 0.00000000498644268758
31918224 0.00000000027937465142
31919432 0.00000000282390383090
31930759 0.00000000479994238789
31935179 0.00000001482599701424
31937304 0.00000001461318752817
31946805 0.00000000371899050349
31950582 0.00000000267740421974
31954845 0.00000000194105951200
31957221 0.00000000198828513900
31958586 0.00000000226389000838
31962851 0.00000000446028150558
31976543 0.00000000667215701902
31977908 0.00000001538616320878
31982454 0.00000004667359956702
31997187 0.00000011414513112400
31997767 0.00000007869445954945
32000584 0.00000000960060598768
32008629 0.00000001265440927338
32013442 0.00000000346048395560
32014646 0.00000000267486571497
32018186 0.00000000090478224602
32020447 0.00000000064444091516
32021417 0.00000000064905573211
32021747 0.00000011225306796500
32022122 0.00000009134739482448
32027034 0.00000021284208368363
32031527 0.00000000342313962855
32034495 0.00000000364263686636
32036143 0.00000003952967042866
32038859 0.00000001646867203082
32041229 0.00000000194556799600
32043686 0.00000000160267498269
32053292 0.00000000327000458024
32056472 0.00000004433958091801
32059763 0.00000001334086634400
32060575 0.00000000566079676421
32061035 0.00000000311895383790
32065607 0.00000000017057237287
32067243 0.00000010090239079858
32070860 0.00000001017689898700
32073341 0.00000001063543739669
32076624 0.00000001172171983900
32078362 0.00000007711396252690
32081863 0.00000007889908419375
32090604 0.00000002684511546402
32095453 0.00000002107190940400
32096355 0.00000002352567731576
32098875 0.00000001460866782074
32101672 0.00000000044074636291
32106430 0.00000000044486224979
32107269 0.00000000165834207574
32121374 0.00000000526673944279
32127362 0.00000002038688437714
32129128 0.00000001277890517815
32130119 0.00000001113896926149
32131379 0.00000000984301774500
32131983 0.00000003224988027954
32134510 0.00000037826064246200
32134804 0.00000037826064246200
32135341 0.00000037826064246200
32137636 0.00000013305086139521
32137835 0.00000000333506223319
32146222 0.00000000341772228750
32150256 0.00000000431146801831
32153409 0.00000000661503325883
32155650 0.00000001219030130000
32156321 0.00000001423872205400
32156566 0.00000001117989025077
32161448 0.00000000354015961692
32162148 0.00000000362268772600
32162317 0.00000000371310563177
32164668 0.00000000406362730786
32166791 0.00000003033669504515
32173597 0.00000001266761312487
32176914 0.00000005844431247593
32177286 0.00000027058309301500
32178092 0.00000027050305350300
32178936 0.00000000464313777395
32191950 0.00000000628415743119
32192494 0.00000000746188111600
32193218 0.00000000407128675300
32193676 0.00000000161884837744
32194817 0.00000000158247651283
32196854 0.00000000159055075954
32210193 0.00000000162846766563
32214396 0.00000000969301946504
32220629 0.00000001356824778000
32221147 0.00000001487556919094
32223601 0.00000000803395588721
32225036 0.00000011636129164764
32228427 0.00000029407651675700
32228451 0.00000004656042821783
32237964 0.00000000243613189221
32250421 0.00000000329241732803
32254289 0.00000000138222832921
32258049 0.00000000129510695417
32259352 0.00000000518518039722
32262624 0.00000001442118945627
32265350 0.00000005003919199473
32271163 0.00000000145949945316
32280513 0.00000000663132160226
32286080 0.00000000533673128300
32288689 0.00000001170939121308
32293191 0.00000001555771714310
32293790 0.00000001813964864435
32295639 0.00000003220908084086
32296965 0.00000073977637244600
32297289 0.00000073977637244600
32297686 0.00000028339428131929
32299514 0.00000000718557372289
32305998 0.00000000171120302051
32314394 0.00000000142490676451
32315315 0.00000000653432580938
32316543 0.00000000346202374253
32323081 0.00000000023532292919
32324118 0.00000000023487842100
32324229 0.00000001189372424353
32330175 0.00000000102164025800
32330230 0.00000000104728034700
32330928 0.00000000270327863938
32341334 0.00000000090711523600
32343807 0.00000000225343587606
32348750 0.00000001697709060867
32351461 0.00000003764761032500
32351876 0.00000000774205841232
32354097 0.00000000843919005829
32377427 0.00000001789964631952
32377793 0.00000000705755604318
32380561 0.00000000562220102928
32388890 0.00000000901210658096
32391156 0.00000001426313869198
32396384 0.00000034095734689900
32396846 0.00000013985964853941
32400821 0.00000000810671667654
32403758 0.00000005681244637876
32413987 0.00000000295838552500
32414086 0.00000000481275092771
32416416 0.00000000137791271044
32417553 0.00000001385216600752
32420362 0.00000008761452100900
32420440 0.00000010741960832600
32420873 0.00000010588501909845
32421748 0.00000000527424483651
32426135 0.00000000285350776389
32428342 0.00000000280859043389
32432803 0.00000002335372760811
32434444 0.00000005898715732954
32434923 0.00000005396495881300
32435222 0.00000003716377434993
32436384 0.00000007301011614131
32436551 0.00000012160897427900
32436745 0.00000012224465054781
32436853 0.00000012240624823387
32438174 0.00000000546330196809
32441641 0.00000000479546480844
32443589 0.00000003284161436208
32449866 0.00000001278054565416
32451238 0.00000002239528309213
32454976 0.00000001237454734538
32455816 0.00000001521221093503
32457850 0.00000000983311597423
32461239 0.00000000456733759236
32463667 0.00000000427930164700
32463758 0.00000000428075162900
32463896 0.00000000427721030167
32465007 0.00000000425627409829
32467267 0.00000000860267521595
32475596 0.00000000649402743836
32476368 0.00000001440496918310
32480984 0.00000006666958498652
32482899 0.00000000480636928298
32486544 0.00000000471439027900
32486607 0.00000000370637381132
32489536 0.00000000299216264096
32496081 0.00000000430557263088
32499292 0.00000000588126992379
32501379 0.00000000273996013264
32502588 0.00000000273152482580
32502801 0.00000000356937722054
32508537 0.00000000059089867914
32524745 0.00000000071162149577
32528008 0.00000000213551444711
32531800 0.00000000469403052200
32532284 0.00000000311350692193
32533231 0.00000000382973285554
32534930 0.00000001148264523857
32536039 0.00000000497670764500
32536144 0.00000000342538085200
32536341 0.00000000186976075099
32540998 0.00000000060994241260
32541435 0.00000000165569258105
32542294 0.00000000214952826264
32543503 0.00000000135168778000
32543718 0.00000000074496353801
32545782 0.00000000476035451838
32548798 0.00000000095524027218
32549939 0.00000002092958254924
32553010 0.00000001592064655967
32554062 0.00000002169786689118
32554799 0.00000002853700851200
32554868 0.00000007819178607200
32554916 0.00000007815474825408
32555482 0.00000009955254331379
32556068 0.00000005904030194072
32556660 0.00000006138033395997
32557042 0.00000000749974905730
32559105 0.00000000175064687196
32571811 0.00000000531156115937
32575401 0.00000000412982329349
32577064 0.00000000417099346200
32577794 0.00000000419865084700
32579434 0.00000000624044949355
32583393 0.00000000491366413829
32585628 0.00000000829928801700
32585654 0.00000000702670359444
32587221 0.00000000178192507554
32589910 0.00000000163014874872
32590738 0.00000000969172682708
32596265 0.00000002611206414538
32598317 0.00000002995086025581
32598423 0.00000011653212596622
32600568 0.00000001264753259833
32604556 0.00000000896382616300
32605560 0.00000000944686518600
32606698 0.00000001575373164200
32607434 0.00000006017825280086
32613144 0.00000002759296984128
32616681 0.00000000343921889382
32618977 0.00000000597530588322
32619857 0.00000000944810719958
32621750 0.00000000944626247362
32623516 0.00000000388879317635
32634073 0.00000000260826115800
32634472 0.00000000261652949998
32637875 0.00000002799258523322
32650457 0.00000000120793723400
32651194 0.00000000124970229951
32654755 0.00000000696921536593
32658741 0.00000000314699876445
32662195 0.00000000020052033098
32664964 0.00000000024132463505
32668283 0.00000000813759521500
32668666 0.00000001721594317746
32672735 0.00000000362980404581
32677132 0.00000000508757878047
32683253 0.00000023399155984839
32689717 0.00000000076786534971
32691131 0.00000000073118406168
32695442 0.00000000095261699142
32700989 0.00000000333628865061
32707020 0.00000000416560296643
32709623 0.00000000216921690474
32716473 0.00000002952286461485
32727453 0.00000000337605353441
32728083 0.00000000340373602293
32730253 0.00000000666210940700
32730330 0.00000001645530699310
32736542 0.00000000505574547434
32739899 0.00000000162294941800
32741714 0.00000000166624910424
32753169 0.00000000167284173475
32754834 0.00000000167979543520
32755834 0.00000000180695921821
32758824 0.00000001304735556710
32774383 0.00000000158794487700
32775198 0.00000001000987471127
32777269 0.00000000722867332349
32779778 0.00000000175023127741
32781818 0.00000000139298529022
32788983 0.00000000528408282382
32794710 0.00000001245603770544
32799812 0.00000000814388478979
32800167 0.00000000938278581226
32803756 0.00000000535740155127
32804560 0.00000000392273558340
32806759 0.00000000482135597565
32818452 0.00000006136154829482
32829558 0.00000000666066064029
32833059 0.00000000662163990881
32836382 0.00000000455967168962
32843777 0.00000001883872703233
32844810 0.00000003139538209900
32846294 0.00000001137681215637
32853488 0.00000000694839143315
32854988 0.00000000696740991723
32858445 0.00000005409080764060
32859611 0.00000001974671698210
32863635 0.00000000444541270697
32873510 0.00000000179814956546
32876503 0.00000000592139178200
32878646 0.00000000831674978276
32879635 0.00000001593684634036
32880905 0.00000002028105153431
32888740 0.00000000707043152900
32889875 0.00000000229792175234
32896967 0.00000000066652369539
32898115 0.00000000415766132919
32906097 0.00000000450103117741
32910844 0.00000000924753156966
32921611 0.00000000005880826749
32925753 0.00000000003545742300
32927679 0.00000000003545742300
32930013 0.00000000244751238213
32933988 0.00000000277769644469
32942935 0.00000000076431567962
32948189 0.00000000382160323289
32951660 0.00000000004924406100
32952965 0.00000000364779767864
32965334 0.00000000006888711500
32966072 0.00000000203361348132
32969053 0.00000000006911491500
32970046 0.00000006353140528273
32976980 0.00000000222604675671
32984148 0.00000000360940156544
32987792 0.00000000210517163809
32993067 0.00000000154729162202
32999084 0.00000000154713201304
33001012 0.00000000154682527395
33004167 0.00000000154663277417
33005903 0.00000000154690913630
33010934 0.00000000154889835600
33011163 0.00000000175728972349
33020648 0.00000000248793953550
33022625 0.00000000252755373269
33027142 0.00000000229979249492
33056167 0.00000000170174090208
33057172 0.00000001227223239098
33058178 0.00000000309826556196
33065373 0.00000000914465359925
33065780 0.00000000558564370829
33066785 0.00000000360819459768
33070703 0.00000000081815822552
33074069 0.00000000087503652419
33075988 0.00000000351641398119
33078164 0.00000001157628729873
33086271 0.00000000659047954964
33088178 0.00000000004210017420
33089241 0.00000000063106436554
33101207 0.00000000001810423600
33101665 0.00000000001810423600
33101723 0.00000000001961363127
33104577 0.00000000527853724734
33106008 0.00000000930990350370
33108009 0.00000000181626101272
33126708 0.00000000868891181473
33128397 0.00000002893308748725
33129184 0.00000016536819423900
33129261 0.00000009989717213258
33132931 0.00000000491820935242
33139067 0.00000000690684022064
33141838 0.00000001984183918480
33145224 0.00000007080539786709
33147025 0.00000000805751826276
33148544 0.00000000316973678524
33153828 0.00000000319940962920
33155788 0.00000000907851106817
33158825 0.00000000723661664836
33162632 0.00000000648071784176
33163569 0.00000000617247996262
33167524 0.00000000497914862969
33173392 0.00000000538530323202
33177027 0.00000002896828979072
33181109 0.00000001228803980613
33188174 0.00000001995251466800
33188619 0.00000002077240317179
33189793 0.00000004765568358877
33200990 0.00000000283795565518
33209230 0.00000000080533707001
33217654 0.00000000194624088800
33219097 0.00000000074192018420
33228034 0.00000000188063126350
33233156 0.00000000686365226300
33233306 0.00000000342859389095
33250388 0.00000000097486508888
33251246 0.00000000295626412373
33260084 0.00000000157206231633
33260741 0.00000000077385856749
33271576 0.00000000147221857236
33298614 0.00000000197246123990
33303064 0.00000000589117184309
33310085 0.00000001521965222693
33311270 0.00000019165837590876
33315917 0.00000000498087774738
33318594 0.00000000138687256837
33337046 0.00000000032016523700
33340255 0.00000000138765564145
33347848 0.00000000194109828681
33353412 0.00000000224145370473
33368444 0.00000000161072364186
33371350 0.00000000024025878413
33373920 0.00000000332661698291
33379614 0.00000000079476045100
33380040 0.00000000537034616244
33391563 0.00000000042899023594
33414314 0.00000000291083523898
33420522 0.00000000007403929275
33423399 0.00000000007306309929
33426084 0.00000000174558622642
33441008 0.00000000050815841994
33447318 0.00000000049432050766
33454698 0.00000000107864193954
33465026 0.00000000054812465491
33467963 0.00000005777000464147
33477445 0.00000000269754930251
33482596 0.00000000426077797053
33487380 0.00000000287168229800
33487577 0.00000000285916781708
33491459 0.00000000287037046970
33492495 0.00000001067559333269
33497444 0.00000000332554140100
33497583 0.00000000132190847302
33500735 0.00000000012753783211
33507350 0.00000000078341493538
33521923 0.00000000207001521255
33533230 0.00000000124730024949
33549530 0.00000000195989462012
33555029 0.00000000071972683700
33555460 0.00000000074056234095
33555787 0.00000000121185230412
33556671 0.00000002575433379337
33567366 0.00000000050997131105
33571830 0.00000000215202526300
33581492 0.00000000324941661848
33586625 0.00000000020838547077
33590004 0.00000002618098765554
33592924 0.00000000249377279381
33604298 0.00000000277839847425
33619350 0.00000000042315395405
33622292 0.00000000508559554900
33622510 0.00000001416345069806
33624564 0.00000000631825651700
33625105 0.00000000282581299424
33626379 0.00000000284495455397
33626615 0.00000000286230546795
33627311 0.00000000287843653368
33627998 0.00000000354290932702
33628506 0.00000000439485349242
33632133 0.00000000088670147831
33634922 0.00000000612526219986
33645368 0.00000000846847372555
33646282 0.00000000577961009505
33654850 0.00000000244909538428
33657360 0.00000000235626322800
33657445 0.00000000234533744607
33657740 0.00000000200353793893
33660152 0.00000000496623974476
33661402 0.00000000782668150842
33662815 0.00000000346584688346
33664366 0.00000000822005452211
33667195 0.00000002519887237846
33669202 0.00000001041209727358
33669401 0.00000004461241365250
33670103 0.00000013808590751994
33670931 0.00000005687113359900
33671316 0.00000004668234278307
33676625 0.00000003726296478287
33677360 0.00000003996916115423
33683740 0.00000000364980494998
33686322 0.00000000344968366999
33686763 0.00000000374622259200
33686886 0.00000000757906806448
33689572 0.00000000953981700979
33695091 0.00000000707924794699
33696230 0.00000003016228848638
33699739 0.00000009061666389058
33701707 0.00000009104870873557
33705665 0.00000002461638230400
33708195 0.00000000880666157035
33713825 0.00000001282571453100
33714772 0.00000001288620277500
33715028 0.00000000549317000062
33717105 0.00000000145093652599
33719727 0.00000001483270354680
33730285 0.00000007148905720102
33742833 0.00000000193266147788
33743447 0.00000000118012777457
33744017 0.00000000107953629362
33744540 0.00000000107464059200
33744684 0.00000000249323549656
33757427 0.00000001042084761796
33765022 0.00000002422100869055
33765980 0.00000000577541889282
33770082 0.00000002305250330197
33772750 0.00000000616596557353
33773294 0.00000000211018197593
33780304 0.00000000601724639007
33781639 0.00000001035008713755
33782232 0.00000000051154742200
33786303 0.00000000051331722700
33787845 0.00000000492242603849
33792649 0.00000000005499113466
33793994 0.00000000005516899680
33795775 0.00000000009106850800
33796429 0.00000000032215987100
33796485 0.00000000802234814446
33798539 0.00000002224212975888
33798879 0.00000000011459676654
33800540 0.00000000013169426243
33801334 0.00000002542723757018
33802234 0.00000000027997549400
33802273 0.00000000115206821085
33804058 0.00000000567465432400
33804222 0.00000000189307323730
33806690 0.00000000272719613958
33807265 0.00000000246193854667
33809380 0.00000000087305589900
33809534 0.00000000082695558584
33810892 0.00000000195384744833
33818820 0.00000000385948257780
33822313 0.00000000349237786334
33829110 0.00000000427010896224
33833072 0.00000001358184930048
33836426 0.00000002907225672054
33842633 0.00000000816618690227
33844890 0.00000000402842823622
33848987 0.00000000076954207629
33849850 0.00000000086201120942
33856571 0.00000002534572551498
33856793 0.00000009252626410951
33860483 0.00000027539850930675
33861698 0.00000021470626558057
33863126 0.00000000668900118000
33863408 0.00000000426564241242
33867036 0.00000000261639558557
33868698 0.00000000266714607255
33869430 0.00000000705765983300
33869717 0.00000001711849281009
33869897 0.00000002237989029596
33872210 0.00000000411305421859
33874775 0.00000000010850542174
33875092 0.00000000010567644289
33875811 0.00000000010499083998
33880231 0.00000000322246248310
33898075 0.00000000049701391421
33898672 0.00000000048819653163
33899690 0.00000000122955616324
33903856 0.00000000518280114600
33903871 0.00000000310788118370
33904374 0.00000000086598915947
33909346 0.00000000003229719000
33911399 0.00000000085274999717
33928993 0.00000000017113275385
33932582 0.00000000017108003600
33932898 0.00000000826016562983
33938212 0.00000000021640297925
33942297 0.00000000069971326500
33942568 0.00000000693252194003
33945960 0.00000000305100368394
33950030 0.00000000367316547445
33956222 0.00000000683275115029
33961544 0.00000000572710523500
33961590 0.00000001254613364201
33982241 0.00000000143394280345
33990875 0.00000000018370201594
34024295 0.00000000028979812213
34032068 0.00000000238528936619
34041098 0.00000000070117881200
34041543 0.00000000069428302238
34042553 0.00000000077374828218
34047246 0.00000003710791660185
34052011 0.00000001134276846379
34054659 0.00000000850272946207
34058466 0.00000001499590076696
34060085 0.00000002593974693800
34061175 0.00000002579963727000
34061245 0.00000002530478092053
34063654 0.00000001334119319790
34068488 0.00000000919529820218
34071171 0.00000000572032687000
34071820 0.00000000535799385000
34071863 0.00000000722009022567
34084112 0.00000002080808242800
34084413 0.00000009416244678972
34086009 0.00000004445601905790
34091650 0.00000000855762163821
34099966 0.00000000954539294440
34113413 0.00000000246953526400
34113617 0.00000000240808786900
34116873 0.00000005325994617309
34122974 0.00000000638117496900
34125413 0.00000000683564879350
34127333 0.00000000778130967570
34127833 0.00000000776866764326
34130683 0.00000000716081372508
34130921 0.00000004248353629470
34133720 0.00000004378916417640
34136238 0.00000001039000088700
34136376 0.00000000745537495014
34136815 0.00000000233129875616
34138708 0.00000000210924984900
34138767 0.00000000301291796965
34143158 0.00000000344347200898
34144113 0.00000000265445078600
34146412 0.00000000242507950071
34147553 0.00000000260668037300
34147597 0.00000000489632601904
34152764 0.00000000756401490646
34154648 0.00000000738082573200
34154824 0.00000001064892370875
34157479 0.00000001348664777500
34158300 0.00000001366555151700
34159452 0.00000009709152578666
34218604 0.00000004338101230280
34224316 0.00000000796979539718
34228749 0.00000000830549599500
34229330 0.00000001924802325467
34245334 0.00000030369383795523
34246244 0.00000038706507800568
34247492 0.00000008916346457100
34249392 0.00000008948218266588
34249783 0.00000003107789722329
34253051 0.00000009882363339703
34255376 0.00000006480895993482
34255861 0.00000002215773087109
34256333 0.00000002124174176737
34257407 0.00000000444838858630
34268327 0.00000001173369643098
34271966 0.00000000614770835863
34273930 0.00000000573289438500
34274720 0.00000000554160676371
34278239 0.00000000697763742900
34278381 0.00000001147489447338
34280594 0.00000001416613509485
34282549 0.00000004338556689628
34289188 0.00000004276304542251
34292006 0.00000004270046822000
34292532 0.00000004261227729015
34294668 0.00000001076959586687
34300150 0.00000001828952409758
34301827 0.00000000496434832595
34304649 0.00000000463632964868
34305738 0.00000000550067890400
34306117 0.00000000592185603700
34306137 0.00000000687948269479
34308561 0.00000000854581462527
34309803 0.00000000943424205200
34310006 0.00000001376651883100
34310119 0.00000002458275766997
34312618 0.00000003316701168177
34315020 0.00000002376055838481
34331108 0.00000001313042039331
34332999 0.00000000586890129526
34336268 0.00000000137124042188
34337021 0.00000000140199028008
34341868 0.00000000379637823872
34344208 0.00000000462286353924
34363052 0.00000000600559014587
34363287 0.00000002321045711835
34364011 0.00000001916070918163
34364764 0.00000001537820981302
34368232 0.00000001808530391751
34371508 0.00000000881909455600
34371596 0.00000003769726901214
34382267 0.00000000347387834933
34400367 0.00000004296714580200
34401483 0.00000020419241919485
34403989 0.00000002216590115481
34410452 0.00000000409790545500
34410759 0.00000000410642151076
34411961 0.00000000424051733760
34413551 0.00000002384652126509
34433724 0.00000000249295003526
34439361 0.00000000109337981835
34447800 0.00000000338000737981
34452876 0.00000000488461447900
34453029 0.00000000484367718700
34453259 0.00000000485353420225
34455210 0.00000000490169431753
34458877 0.00000001078693625530
34460523 0.00000002722214228884
34495051 0.00000000020035055953
34501279 0.00000000020375410193
34521374 0.00000000020793810800
34532087 0.00000000055197967572
34561303 0.00000000182249749636
34580704 0.00000000008224369512
34589506 0.00000000017925222776
34618052 0.00000000000384043100
34626055 0.00000000000384043100
34641716 0.00000000000383689451
34664207 0.00000000022803380899
34685304 0.00000000002598391615
34706989 0.00000000068377374300
34708322 0.00000000018585941238
34712048 0.00000000271143024820
34714420 0.00000000019160753159
34726452 0.00000000018586192436
34742227 0.00000000636037867456
34755671 0.00000000197825006200
34757430 0.00000000703570203843
34775479 0.00000000217767483199
34778293 0.00000000258952624198
34778757 0.00000008552059359191
34787559 0.00000000956314632833
34802289 0.00000000900732534814
34809617 0.00000001639338252566
34821452 0.00000000930090214194
34831827 0.00000000409309103163
34836319 0.00000000678228853872
34840578 0.00000000633964699515
34843571 0.00000000958825927700
34845215 0.00000001718017890026
34847944 0.00000000898147217082
34855927 0.00000007317304585600
34857913 0.00000002930011313919
34863888 0.00000001734950265415
34869798 0.00000005518835915275
34871671 0.00000001185528874274
34875516 0.00000000450953366282
34880013 0.00000000318644765141
34881104 0.00000000666144951933
34881862 0.00000000868946487132
34883127 0.00000001052241991570
34885740 0.00000001077656035300
34886769 0.00000001097767644946
34890240 0.00000000891072449598
34892942 0.00000000701457790189
34894975 0.00000004567713785913
34902461 0.00000005877026969834
34906596 0.00000000542425572987
34907092 0.00000000792219842588
34909112 0.00000001216635944850
34913030 0.00000000167272413822
34914376 0.00000000190334538510
34914659 0.00000000906931606516
34917148 0.00000000271370488656
34917432 0.00000000587596384235
34920892 0.00000002167541424401
34922316 0.00000010373903707297
34926598 0.00000004673308524369
34927827 0.00000014868870814867
34930237 0.00000001338019795144
34932129 0.00000000915069992202
34932725 0.00000002509394144500
34933240 0.00000003711148192204
34938151 0.00000002446917674000
34938295 0.00000001185910745866
34939685 0.00000000723506133600
34939878 0.00000000422450926228
34941252 0.00000000932098591676
34946081 0.00000000549118205240
34946146 0.00000000450050110529
34946391 0.00000000458111632240
34956223 0.00000000700897786708
34958853 0.00000000307300004668
34960936 0.00000000309107525400
34960985 0.00000000463356226865
34961637 0.00000009438018574311
34962971 0.00000013199670356654
34982110 0.00000004666357310116
34982877 0.00000004298472939000
34983221 0.00000001737896184858
34986969 0.00000001287767599939
34988480 0.00000002777202621368
34991276 0.00000001883510533447
34991512 0.00000002508271230000
34991592 0.00000005045530298775
34993948 0.00000025418988380712
34996271 0.00000028481982092480
34999041 0.00000003392146479102
35002222 0.00000000883187221493
35005096 0.00000001915313557947
35009004 0.00000005280291642886
35014038 0.00000000585330983377
35021915 0.00000000413717254015
35034987 0.00000001442634401296
35035568 0.00000000250682472924
35037607 0.00000000062852801334
35038570 0.00000000233172082105
35041308 0.00000004517597228107
35043477 0.00000007406339020439
35044581 0.00000007957078922050
35045220 0.00000000821990826335
35052436 0.00000000143404704975
35058098 0.00000000252011356593
35059020 0.00000000528382421919
35060893 0.00000000227383297825
35062483 0.00000000227790486509
35063884 0.00000000224823428037
35076025 0.00000015180449526579
35081047 0.00000002183790316700
35085444 0.00000001187287576000
35088204 0.00000000608441976100
35088493 0.00000000366093702348
35094734 0.00000000578869844413
35099984 0.00000000272352879608
35101178 0.00000000246929582757
35104758 0.00000000172867990100
35107685 0.00000000172257310116
35117876 0.00000000276084541547
35124130 0.00000000330441326793
35134228 0.00000000319667225843
35170454 0.00000000320452690794
35174799 0.00000000463454527105
35179861 0.00000000300294785794
35187237 0.00000002385704989345
35195331 0.00000013459789328700
35195550 0.00000000656579443316
35197682 0.00000003138334190649
35198850 0.00000002831375910600
35198959 0.00000001888029293079
35200791 0.00000000139227685603
35213020 0.00000000314960685485
35220051 0.00000000798826797377
35221804 0.00000000415196431882
35224599 0.00000000269037863631
35230217 0.00000000269163406600
35230752 0.00000003672333977890
35242670 0.00000000536011041009
35249289 0.00000008023142433613
35250780 0.00000029442471229152
35253090 0.00000055835637129512
35253537 0.00000003463143319024
35254185 0.00000000562784951370
35264465 0.00000000485946340800
35264657 0.00000000641361494002
35265742 0.00000000489571799449
35267922 0.00000000499534643418
35269333 0.00000000487088713500
35270409 0.00000010590428080553
35272269 0.00000002934378198537
35280246 0.00000033571379647741
35283761 0.00000006775396520392
35284574 0.00000002236474581806
35285313 0.00000001392721467151
35295230 0.00000001411595497909
35296188 0.00000001426912871589
35299878 0.00000001488848009300
35300233 0.00000001489504042488
35301903 0.00000001425663496674
35306921 0.00000002562754723500
35308136 0.00000002578058597400
35310048 0.00000001452276157400
35310897 0.00000001377319512899
35312621 0.00000001112990283546
35313374 0.00000000992439987560
35316038 0.00000001997255967898
35318530 0.00000002353037690100
35318600 0.00000002384121746500
35319273 0.00000002675484772188
35331441 0.00000015614957210537
35340813 0.00000001280114086361
35341594 0.00000000444964308096
35342520 0.00000001765072372358
35342899 0.00000000316500232381
35343326 0.00000000138644113710
35343640 0.00000000135873934100
35343765 0.00000000156523919720
35345746 0.00000000211385425742
35346560 0.00000000223686290082
35347928 0.00000000596855820334
35350087 0.00000000323409327750
35357626 0.00000000490141574100
35358096 0.00000000555936491239
35363210 0.00000000263594757363
35373613 0.00000000502377258147
35383415 0.00000000524521020559
35386965 0.00000000707005800005
35390300 0.00000000379945353176
35392962 0.00000000111882486152
35399975 0.00000010194142231981
35408495 0.00000017716553744590
35411754 0.00000002073494528574
35413440 0.00000000693636940368
35415388 0.00000000590045822308
35417439 0.00000000073319538451
35420289 0.00000000611351563887
35421577 0.00000000907567610557
35424439 0.00000005190170265681
35426047 0.00000001397454235390
35427510 0.00000000413876231279
35431836 0.00000000142096776816
35435126 0.00000000218940983758
35447001 0.00000000367712215300
35447259 0.00000000653457019135
35449746 0.00000000567268370090
35452297 0.00000000402918490055
35458541 0.00000000239146937954
35459227 0.00000000136915228126
35465080 0.00000000285234891000
35465251 0.00000000357938353720
35466932 0.00000000602474491092
35470743 0.00000003928512161046
35487186 0.00000000080115208151
35493026 0.00000000078408371213
35496620 0.00000002099232753871
35498584 0.00000000399680717445
35500861 0.00000000251451619181
35501557 0.00000002205033232249
35517202 0.00000007646722526829
35526917 0.00000000810505560327
35528822 0.00000000407076809800
35528968 0.00000000183366299537
35531837 0.00000000884830657221
35539393 0.00000014378283408286
35540602 0.00000003275809579459
35553619 0.00000000570294412065
35566573 0.00000001079356907662
35569860 0.00000001711816498245
35571785 0.00000001514182273077
35573166 0.00000001485264249700
35573530 0.00000033910454144434
35577824 0.00000002938753664038
35580379 0.00000002934231553232
35581323 0.00000002758696979934
35583185 0.00000001266292919768
35583518 0.00000001082262064491
35585799 0.00000001083911959400
35586792 0.00000001893978338128
35588759 0.00000037261840724900
35588790 0.00000044916150035300
35589305 0.00000042592719208623
35590547 0.00000000988471263606
35593652 0.00000001051785971744
35595118 0.00000002151742810491
35598447 0.00000000607406719800
35598501 0.00000000419623154546
35601748 0.00000000518980635151
35605850 0.00000001913923049186
35606231 0.00000002046389317677
35611982 0.00000000239993295594
35626482 0.00000000138121182144
35626877 0.00000004321183202695
35628290 0.00000001188641568910
35635453 0.00000000783922851561
35639992 0.00000001742225541438
35642507 0.00000000364215942189
35646334 0.00000000050165544300
35646422 0.00000003188980384529
35651806 0.00000002637938970773
35652766 0.00000006148241699031
35653934 0.00000009401325402719
35659491 0.00000001988243994775
35660028 0.00000001564023090600
35660195 0.00000003931543069830
35664899 0.00000006209808883300
35665719 0.00000006185645091000
35667355 0.00000006157446044500
35667718 0.00000007680087226430
35669211 0.00000021789394571700
35672665 0.00000011532447192049
35677905 0.00000002964162044349
35685223 0.00000000268747071533
35686590 0.00000000265945031300
35687082 0.00000000265749745400
35687115 0.00000001648261483461
35693910 0.00000036264612653039
35696772 0.00000030774467690602
35697669 0.00000012572132900081
35697968 0.00000001615548326800
35699094 0.00000000535376435731
35699323 0.00000000911908234628
35704697 0.00000000415232032794
35705614 0.00000000464561234202
35708397 0.00000000710519085421
35711620 0.00000000069312732083
35716003 0.00000000021118127572
35717203 0.00000000099200278599
35727496 0.00000000441247010183
35731478 0.00000000017765236238
35731738 0.00000002558977827968
35734113 0.00000000705874730168
35735576 0.00000000577825971737
35737140 0.00000000667508869115
35737473 0.00000001483967479989
35754794 0.00000003623041351083
35758545 0.00000000436312263013
35765846 0.00000000238269322657
35767633 0.00000000236505518675
35768597 0.00000000262727178184
35780706 0.00000000256894086400
35783202 0.00000000311980373810
35792882 0.00000000505060173000
35797216 0.00000000526236939395
35799537 0.00000005806582369914
35802801 0.00000004449872778988
35804025 0.00000001210166037145
35815670 0.00000000189354501956
35817756 0.00000000471572083590
35823124 0.00000001046043880380
35824760 0.00000004574821665224
35827539 0.00000005485383735057
35830589 0.00000000889033940900
35831016 0.00000001164127708212
35834103 0.00000001934475159977
35836626 0.00000001081838655015
35837196 0.00000000660234190277
35839033 0.00000001032975679290
35840018 0.00000002792816043760
35846316 0.00000004089663217513
35851157 0.00000005371392498182
35854565 0.00000002349850668800
35855154 0.00000002356515099926
35855677 0.00000004172985551197
35856475 0.00000004524506678400
35858044 0.00000004516801365027
35858308 0.00000004496389283755
35859670 0.00000004407889471017
35860278 0.00000002460775743096
35863014 0.00000002364712071502
35863980 0.00000002179682508948
35865417 0.00000005976937956062
35869074 0.00000013786623269782
35869659 0.00000011245252162752
35872147 0.00000025187933662970
35874191 0.00000024982924327599
35874877 0.00000000454839616465
35881256 0.00000000604968329444
35883671 0.00000000920762437771
35885531 0.00000001138767266949
35886356 0.00000001532914393369
35888302 0.00000033294304010900
35890538 0.00000032388980172000
35892057 0.00000004848833936864
35896157 0.00000001912952615425
35897436 0.00000010891801529764
35898616 0.00000030025937537736
35900791 0.00000007975653884805
35901444 0.00000004898605153336
35905344 0.00000000721922213414
35910084 0.00000003972197904813
35911431 0.00000003234676623413
35912151 0.00000000059020118441
35915946 0.00000000045064292248
35918512 0.00000000045054651800
35919751 0.00000000391544224012
35929011 0.00000000160592397500
35929388 0.00000000684781965356
35930509 0.00000000387938849663
35937927 0.00000006539979437738
35945628 0.00000000483607944328
35948583 0.00000000788130532743
35956048 0.00000000964885586493
35960734 0.00000000697406517825
35963721 0.00000001067876538999
35965001 0.00000001431506560720
35967787 0.00000001741256680515
35968906 0.00000000659914170133
35973510 0.00000000630623657336
35978628 0.00000000647945053502
35979116 0.00000000916713095557
35980790 0.00000001764284603256
35989001 0.00000001025142999600
35990201 0.00000000908884677356
35991234 0.00000000802642448202
35992382 0.00000003714243569817
35999267 0.00000011532689325864
36001623 0.00000014412945114000
36003053 0.00000014412945114000
36003727 0.00000010816859608218
36007350 0.00000008067755830900
36007436 0.00000007148852231406
36007895 0.00000006983519866600
36008042 0.00000007970316389815
36009617 0.00000009065308743000
36009709 0.00000007000303042272
36029323 0.00000001044718729876
36040515 0.00000000371935687497
36043759 0.00000024125929342300
36044891 0.00000024125929342300
36046583 0.00000010901344963356
36052247 0.00000000962616123300
36052836 0.00000001047478809926
36058437 0.00000001058707080386
36064398 0.00000001563129742030
36068567 0.00000001212537221347
36081644 0.00000002863267656718
36083945 0.00000002877595958632
36091759 0.00000001869021767685
36100576 0.00000002038545018200
36101931 0.00000003938976782441
36113297 0.00000008738946314480
36119488 0.00000003956005610911
36124215 0.00000002291050548750
36124797 0.00000006217019638284
36127643 0.00000001021149661640
36128529 0.00000002745235513300
36129946 0.00000000879593091164
36137249 0.00000001003006396249
36146883 0.00000000539385304841
36150759 0.00000000528344624100
36152169 0.00000000598156978390
36157142 0.00000001753979622700
36157194 0.00000001627851991200
36157657 0.00000001229093094816
36160027 0.00000000829318100800
36160324 0.00000003062972922877
36166238 0.00000014290772592608
36173185 0.00000008886914938400
36173206 0.00000002508688449963
36177411 0.00000000877566967442
36188043 0.00000000209795592996
36213804 0.00000000357226787171
36226695 0.00000000436326274825
36230222 0.00000000428262321000
36230553 0.00000005571076846972
36232872 0.00000003936640806442
36234197 0.00000006193173250810
36238961 0.00000000405366134300
36240341 0.00000000407032448500
36241136 0.00000000449533354613
36248418 0.00000005195567203141
36249192 0.00000005098492898600
36249213 0.00000001151082403530
36250043 0.00000000762324347767
36251975 0.00000000985855976100
36252360 0.00000000750298685821
36259705 0.00000001923111556711
36264477 0.00000010469672373399
36273245 0.00000001072356602803
36281397 0.00000000941420450498
36289160 0.00000011132702507400
36290311 0.00000008565440682820
36296006 0.00000014817126261122
36306737 0.00000047964221009600
36307228 0.00000049624742437200
36307251 0.00000050304071559500
36307427 0.00000027386601124408
36310440 0.00000000285760804900
36311675 0.00000000282984136441
36314603 0.00000000232187359714
36322650 0.00000000317066803970
36333570 0.00000000444140930512
36339187 0.00000000162348288984
36352568 0.00000000089128471527
36355767 0.00000000455390978902
36360371 0.00000000424541477821
36380965 0.00000000968118086093
36390796 0.00000000152134981772
36394596 0.00000000130140738917
36401457 0.00000001103388260840
36407664 0.00000001014940006287
36416520 0.00000000334398489609
36426643 0.00000000277999450500
36429986 0.00000001944797259452
36435927 0.00000000161489152071
36440231 0.00000000225965774436
36445502 0.00000000213101439911
36451098 0.00000000097364980049
36459278 0.00000000279523169317
36464082 0.00000000261268726100
36464112 0.00000000002255393286
36474564 0.00000000014617314333
36482875 0.00000000047778050593
36488687 0.00000000048569836754
36505423 0.00000000079680084643
36522398 0.00000000632761765668
36523866 0.00000000102540423979
36532498 0.00000000068255563655
36535840 0.00000000505797362071
36541900 0.00000000168925409839
36571378 0.00000000067817381745
36584540 0.00000000327543575529
36598868 0.00000000022925639587
36602875 0.00000000003086202123
36612843 0.00000000002802311200
36612857 0.00000000002802311200
36616090 0.00000000030834890448
36633101 0.00000000168721402065
36674638 0.00000000039155872876
36689613 0.00000000061299412187
36720074 0.00000000051324668049
36729044 0.00000000032807149300
36729925 0.00000000030616093356
36745667 0.00000000075744749914
36761863 0.00000000108774416972
36777390 0.00000014183379848458
36779340 0.00000002467544428900
36781026 0.00000000408707559478
36792626 0.00000000237584655383
36793914 0.00000001493055532953
36804642 0.00000001765867324767
36816975 0.00000000721610407550
36830426 0.00000002378218464944
36853011 0.00000000111755678626
36862234 0.00000000127574766841
36863991 0.00000000133029977741
36868768 0.00000000505715458554
36873399 0.00000001159000817788
36874244 0.00000000921415434724
36875565 0.00000000473992952450
36893417 0.00000000173040961700
36895293 0.00000000167170069787
36896277 0.00000000346256766286
36898952 0.00000000201367287570
36921136 0.00000000479386747734
36925357 0.00000000586655573829
36936726 0.00000002168507374627
36950003 0.00000001852789311271
36953660 0.00000001409493360495
36958252 0.00000000366376694000
36968017 0.00000000454570121145
36976846 0.00000000608839871654
36977585 0.00000000609442636019
36983521 0.00000017580574614921
36985543 0.00000001106880835545
36990817 0.00000000331261664336
36992342 0.00000000337281016700
36993765 0.00000000344186535500
36993802 0.00000000607519882242
37002431 0.00000002399490713900
37005684 0.00000003917340427995
37010307 0.00000004816906667144
37020835 0.00000001069139326296
37025045 0.00000000955625439687
37031339 0.00000001259261706859
37033599 0.00000010038119722298
37045168 0.00000001325177699700
37049135 0.00000001233690733300
37049908 0.00000001211888834399
37062770 0.00000000837314390363
37071739 0.00000003093613173712
37076315 0.00000000448331476398
37078450 0.00000000316067901153
37137090 0.00000000591570616200
37139431 0.00000000606947105596
37141228 0.00000000604561504786
37142946 0.00000000604625949996
37149403 0.00000002498587443259
37152246 0.00000000885872577341
37152644 0.00000000213130827693
37161150 0.00000000464763115762
37162458 0.00000000247502964511
37169431 0.00000000495227622067
37170167 0.00000000263177366418
37171282 0.00000000269531798730
37177596 0.00000000616381147600
37178150 0.00000000663451821894
37183623 0.00000000348747990120
37188272 0.00000011620928308843
37194406 0.00000015675858612118
37195809 0.00000007959933796149
37207407 0.00000000173507210193
37237795 0.00000000084785636978
37248840 0.00000000019475038791
37255665 0.00000000019415439783
37262521 0.00000000020313474900
37266550 0.00000000091245727428
37272872 0.00000000062977052483
37327829 0.00000000183089949353
37346128 0.00000000067388813369
37362216 0.00000000122811746500
37362294 0.00000000036119405379
37383834 0.00000000062022585194
37435653 0.00000000202121478025
37438579 0.00000000001836790596
37445619 0.00000000000611671400
37454858 0.00000000065283299756
37463749 0.00000000021818648200
37464153 0.00000000785976361645
37485819 0.00000002935430648634
37490063 0.00000000623483362700
37493802 0.00000000369632799656
37495985 0.00000000508982468659
37502008 0.00000000449169425378
37523012 0.00000000407215220875
37527885 0.00000000359409538494
37529882 0.00000000119494430976
37539785 0.00000000454116132520
37546247 0.00000000463683817504
37549878 0.00000000764172588477
37559539 0.00000001248282737434
37562709 0.00000000720345765564
37575529 0.00000001823297869066
37587343 0.00000000771626124387
37605946 0.00000000195213350154
37611582 0.00000000083055873000
37612591 0.00000000079131274555
37617065 0.00000000078401952314
37617301 0.00000000185847570728
37630882 0.00000004581657469062
37636576 0.00000033185480757600
37636730 0.00000013339737391813
37662175 0.00000000520199299800
37662569 0.00000000547801756417
37663286 0.00000000480614013093
37668283 0.00000003974157570500
37668677 0.00000000837369307600
37669726 0.00000000839675158200
37670583 0.00000000986570606971
37673029 0.00000000672333906072
37673419 0.00000000879099385697
37677724 0.00000002653100668912
37681412 0.00000002457977366165
37685055 0.00000003179486023645
37722142 0.00000000396498355986
37722242 0.00000000395676281024
37729384 0.00000000657551950718
37737345 0.00000011795385368574
37743614 0.00000001801982075668
37764853 0.00000000655924606760
37775326 0.00000000153707758600
37775500 0.00000001060126377155
37807512 0.00000000634233313030
37817611 0.00000001848611508205
37827398 0.00000000636394383007
37829709 0.00000000314634396900
37829848 0.00000001252727370676
37840941 0.00000001142309809917
37849142 0.00000005204920387600
37850761 0.00000001980923271529
37859375 0.00000000117242823852
37868160 0.00000000057523659499
37882543 0.00000000506455594205
37887108 0.00000000398012451485
37887360 0.00000000398442496900
37890612 0.00000002016146979352
37895842 0.00000003711254922024
37901380 0.00000018336126270926
37905794 0.00000006546503655708
37911223 0.00000001716118855547
37912614 0.00000001391697143299
37914383 0.00000000975128065397
37915370 0.00000000975635321053
37916043 0.00000000528680637032
37929247 0.00000004763544910300
37929691 0.00000001807184579735
37932464 0.00000000402497663749
37940593 0.00000002230353308164
37942030 0.00000000472172750506
37952886 0.00000000949752359664
37955014 0.00000004113624444394
37959275 0.00000006659490771265
37960233 0.00000000884064058590
37963568 0.00000004521980126357
37989719 0.00000004196325027700
37990136 0.00000001187300288799
37991543 0.00000001052709896157
37992649 0.00000000669749636747
37995147 0.00000000419727072842
38000797 0.00000000399947600486
38006440 0.00000000413850963629
38009146 0.00000000516508798048
38011382 0.00000000190361888760
38035050 0.00000000137268998971
38038303 0.00000000155763154600
38038955 0.00000000177714847979
38040190 0.00000000261383390608
38041297 0.00000000468570791153
38044650 0.00000000319994696300
38044854 0.00000000318421415248
38050294 0.00000000727998898091
38051691 0.00000000752324451714
38052423 0.00000000755410060169
38052832 0.00000000454258617123
38062117 0.00000000967649476594
38068371 0.00000005483826979273
38068671 0.00000005642575277200
38069574 0.00000001109930614560
38088487 0.00000030300640100800
38089573 0.00000016471514612500
38090829 0.00000012322806279993
38093104 0.00000010924027075813
38094770 0.00000001928603403502
38110907 0.00000000416449075735
38112973 0.00000000121110266309
38123012 0.00000000035422368019
38142355 0.00000000008309944200
38142932 0.00000000110469763564
38154396 0.00000000600741588586
38189115 0.00000006551478607510
38199155 0.00000001431029888135
38202653 0.00000001478418543823
38204260 0.00000001459892038080
38204736 0.00000001549840944524
38205912 0.00000002000921989937
38213290 0.00000000811366708645
38217632 0.00000000736985324121
38222805 0.00000000677222169927
38227109 0.00000000654159330171
38232421 0.00000000478633764274
38236556 0.00000000212279529095
38237607 0.00000000109250073521
38256875 0.00000000054017761200
38259892 0.00000002306830242484
38277014 0.00000000652198092900
38277520 0.00000000465695683951
38280118 0.00000000441810362672
38287686 0.00000000610267403089
38303472 0.00000004097353053979
38307157 0.00000001170010963600
38307985 0.00000000266373078260
38315229 0.00000000384174531239
38320721 0.00000000531401661736
38326210 0.00000000468820573486
38327576 0.00000000125037482910
38333255 0.00000000464126473631
38341219 0.00000005739408950100
38341643 0.00000002320788998984
38343162 0.00000001664161608212
38349719 0.00000001143045623400
38350822 0.00000000504108522620
38353582 0.00000000491636093223
38356255 0.00000000620170003146
38364539 0.00000004526605277666
38376484 0.00000000645922894207
38384374 0.00000000635220035000
38384894 0.00000000903721509305
38395268 0.00000000560591190790
38397997 0.00000000330718942722
38400392 0.00000000318485924000
38401176 0.00000000501888478706
38401693 0.00000000265792744430
38413676 0.00000004088585801903
38422810 0.00000024701644875200
38428790 0.00000028444465360644
38432560 0.00000028495898926300
38432864 0.00000007378488260766
38436928 0.00000000296570081758
38447343 0.00000000087320257726
38496556 0.00000000040628804564
38499872 0.00000000039324890100
38500364 0.00000000035382245938
38526700 0.00000000078226041849
38539121 0.00000000030907984317
38565782 0.00000000032904270292
38593943 0.00000000229215608130
38608339 0.00000000247685696000
38609476 0.00000000398665782867
38618776 0.00000000942478473100
38620780 0.00000000305477102886
38626324 0.00000000271671542366
38641825 0.00000000706641327632
38647072 0.00000000688917168135
38650307 0.00000000589709028991
38653011 0.00000000593748594300
38655107 0.00000000801208711790
38656120 0.00000000991454475984
38657152 0.00000001017563890540
38663075 0.00000001549754081800
38664873 0.00000001234477253900
38666767 0.00000000552519205483
38670721 0.00000003934121961918
38678466 0.00000006422023940155
38679433 0.00000000632557476907
38684927 0.00000000373734138312
38688094 0.00000000355015676010
38694361 0.00000000374050392100
38698175 0.00000002014765820048
38706329 0.00000005327900909540
38718953 0.00000000658858082913
38725030 0.00000001203428664395
38730950 0.00000000213814625400
38733117 0.00000000110198850191
38737520 0.00000000237496092772
38745971 0.00000000233786635548
38758379 0.00000000240274910151
38782065 0.00000000085997620613
38805272 0.00000000052545385500
38807376 0.00000000087392924779
38825419 0.00000000090659027610
38842688 0.00000002931393176911
38859361 0.00000000472499654719
38873554 0.00000000891253020426
38882065 0.00000000129468244958
38892173 0.00000000004120722246
38914908 0.00000000055472006958
38929577 0.00000000072315641121
38942920 0.00000000014304423359
38945222 0.00000000019380184000
38946058 0.00000001510720133380
38951234 0.00000000099726567516
38976018 0.00000000061372416503
38980230 0.00000000069115891832
38982819 0.00000000150365451034
39010646 0.00000000106101041687
39017703 0.00000000104423326996
39027527 0.00000000134668577023
39038625 0.00000000168006268301
39042583 0.00000001968116822043
39059560 0.00000002953718963100
39061080 0.00000001473919073749
39066418 0.00000000072140596237
39087174 0.00000000003959928455
39108177 0.00000000003959807000
39111108 0.00000000003971881400
39111532 0.00000000335197923622
39150097 0.00000000035648853030
39158307 0.00000000026893359288
39162321 0.00000000131445747165
39166699 0.00000000011070773397
39179650 0.00000000005451381600
39188950 0.00000000005443097426
39192066 0.00000000053596717045
39207581 0.00000000021184752070
39211349 0.00000000024026754343
39216690 0.00000000059429642242
39244895 0.00000000101116456289
39246142 0.00000000062684235616
39276253 0.00000000143466948538
39289206 0.00000000038741726100
39289866 0.00000000026162459258
39302493 0.00000000019178984671
39307886 0.00000000019049303802
39326313 0.00000000063869334868
39357765 0.00000000111258904683
39372037 0.00000000071255816372
39377502 0.00000000117349838015
39404114 0.00000000886389710615
39405489 0.00000004038303146628
39408419 0.00000003682331946400
39408479 0.00000002864314060940
39411507 0.00000000028148723700
39412424 0.00000000024359397913
39415915 0.00000000024352740045
39418818 0.00000000202471029796
39422037 0.00000000032134426300
39422215 0.00000000089188284770
39433559 0.00000000168128237820
39438081 0.00000000033192434700
39439221 0.00000000130367571562
39454414 0.00000000440891110000
39454938 0.00000000051410923411
39472965 0.00000000017476879808
39474863 0.00000000464214889748
39475550 0.00000000479505868345
39493054 0.00000000089014524820
39500009 0.00000000004159545600
39505209 0.00000000006260879656
39532082 0.00000000082264495076
39538308 0.00000000601370512200
39538349 0.00000003382355294579
39545618 0.00000000014616880685
39580385 0.00000000009410727400
39588090 0.00000000009682683941
39592798 0.00000000011288122500
39598871 0.00000000017182508483
39602089 0.00000000020532429439
39614782 0.00000000021195085599
39621676 0.00000000021537856842
39642296 0.00000000070347506085
39719455 0.00000000276964799600
39722604 0.00000000324540490489
39729380 0.00000000547198869748
39736865 0.00000002957151492100
39737111 0.00000001088584132658
39748100 0.00000000115859240061
39761288 0.00000000109999423259
39774632 0.00000000067774964395
39781131 0.00000000010240738372
39789432 0.00000000217927966200
39791782 0.00000000942905875091
39792676 0.00000000116246945841
39796175 0.00000000097975734905
39806283 0.00000000369704535938
39819866 0.00000000019615235036
39849308 0.00000000055863435545
39883205 0.00000000010383462185
39894654 0.00000000068029367504
39900691 0.00000000160719576850
39939636 0.00000000002196885076
39940188 0.00000000002183333000
39941009 0.00000000002182864700
39941406 0.00000000060189296276
39946230 0.00000000106254930100
39957489 0.00000000423554272433
39970243 0.00000000453721072901
39978448 0.00000000128038182133
39980980 0.00000000477706166200
39981413 0.00000000302133875298
39983694 0.00000000128063806100
39985004 0.00000000194206566983
39991100 0.00000000048526813200
39991804 0.00000000061728596213
40006122 0.00000000059690122800
40007160 0.00000000058632903585
40014372 0.00000000057972960424
40027284 0.00000000108981316753
40052810 0.00000000046428050513
40061442 0.00000000193373147137
40066213 0.00000000024008907959
40072258 0.00000000241464504446
40089272 0.00000000567486108484
40121482 0.00000000146603024774
40127704 0.00000000023078680243
40129052 0.00000000063905553191
40167349 0.00000000008345647760
40170980 0.00000000012442067572
40179459 0.00000000027665493696
40180446 0.00000000097803034170
40201409 0.00000000099910475132
40213740 0.00000000085768976500
40214900 0.00000000085221728059
40219348 0.00000000085325643825
40220034 0.00000000085430398800
40225355 0.00000000140840536045
40238351 0.00000000068587455442
40241471 0.00000000063730967800
40243359 0.00000000059923475544
40253597 0.00000000227501117084
40291777 0.00000000194832865398
40311903 0.00000000002105316400
40313884 0.00000000002039628668
40325281 0.00000000037476941219
40345317 0.00000000115114898946
40354583 0.00000000023317426556
40393627 0.00000000209997355137
40400739 0.00000000024958279052
40457727 0.00000000000537746046
40466714 0.00000000000537571600
40482934 0.00000000000537571600
40484376 0.00000000000544758373
40496362 0.00000000003295134018
40499215 0.00000000072695214468
40504837 0.00000000269553563160
40508387 0.00000000045839411702
40517145 0.00000000028880571362
40520255 0.00000000048766054306
40540931 0.00000000059370257153
40545630 0.00000000547203933600
40548802 0.00000000136235588450
40567715 0.00000000075677120100
40567973 0.00000000142437788764
40585471 0.00000000100590479000
40588218 0.00000000084494769021
40589044 0.00000000077640505781
40597551 0.00000000077769507500
40599478 0.00000000086612272571
40604233 0.00000000732159174497
40611240 0.00000000388054411594
40614206 0.00000001449696790426
40617400 0.00000009444294602471
40619412 0.00000000133523530680
40666118 0.00000000196892533989
40668098 0.00000000331137639127
40669462 0.00000000328588969900
40669471 0.00000000565507049140
40692506 0.00000000335095767958
40714071 0.00000000138217398700
40715913 0.00000000337865219533
40719894 0.00000000046047547278
40720155 0.00000000005844944322
40722757 0.00000000064341215969
40746002 0.00000000140767866400
40746641 0.00000000397135900284
40753340 0.00000000049069240917
40789053 0.00000000025141824065
40815617 0.00000000001245152600
40816669 0.00000000001245054042
40837694 0.00000000001246188392
40844136 0.00000000003157669914
40848370 0.00000000217527619271
40882197 0.00000000129189998751
40895144 0.00000000226765054533
40910877 0.00000000089554379000
40911192 0.00000000089278116099
40916017 0.00000000139108319862
40939092 0.00000000062197663465
40942241 0.00000000118036330155
40962998 0.00000000041858717793
40978352 0.00000000071347608015
40982660 0.00000000364185462415
40985321 0.00000000019557966514
40987510 0.00000000055740440064
41000055 0.00000000012303335200
41000237 0.00000000123853296416
41004225 0.00000000201320200828
41012501 0.00000000313951435300
41012730 0.00000000327250353870
41013464 0.00000000326607149800
41013941 0.00000000325976533900
41014762 0.00000000332003579792
41015481 0.00000002513070723934
41018583 0.00000011289874526000
41018668 0.00000012023014596550
41021182 0.00000003723939707730
41026244 0.00000000579422972634
41029940 0.00000000987792347039
41039278 0.00000000514413423550
41040999 0.00000000339602515762
41058112 0.00000000645418065474
41068710 0.00000001217144478894
41084818 0.00000002568712963200
41086441 0.00000001024550878694
41091968 0.00000000469883328282
41101170 0.00000000495666534400
41103676 0.00000000531143321500
41106220 0.00000002501311187407
41107660 0.00000000585507896258
41118260 0.00000000417639747153
41123817 0.00000000847008631131
41131396 0.00000000095421305800
41131443 0.00000000128048973856
41136675 0.00000000710473612480
41143697 0.00000001013679130564
41146923 0.00000001213353856335
41152227 0.00000000487029875100
41153860 0.00000000430105767922
41154983 0.00000000445579027865
41157703 0.00000000552411704037
41165671 0.00000000606680125992
41185043 0.00000000195350095700
41185221 0.00000000245119865201
41188657 0.00000000222552444921
41192425 0.00000000266487487000
41195656 0.00000000373632385998
41196558 0.00000000863765185719
41197276 0.00000000842551461200
41197842 0.00000013703860922319
41201059 0.00000039383644374000
41202030 0.00000039290094212743
41203476 0.00000037696020180400
41203886 0.00000013121012512960
41206548 0.00000002470750454800
41207487 0.00000001684014980462
41210905 0.00000000475983477622
41214941 0.00000000302737053219
41287232 0.00000000191993100279
41295611 0.00000000385314955194
41311082 0.00000002788465685942
41311622 0.00000000385849800719
41314097 0.00000000131294513400
41314527 0.00000000131294513400
41315254 0.00000000130990071187
41318061 0.00000000084114015192
41326093 0.00000000106088857400
41341618 0.00000001345295185354
41353883 0.00000006121634602300
41353924 0.00000006790238413778
41354354 0.00000005656765467896
41355414 0.00000001095435590004
41361601 0.00000000203458118482
41362814 0.00000000244895049608
41378958 0.00000000212272488600
41380471 0.00000000212320800600
41380483 0.00000000214642976920
41391681 0.00000000876443490323
41396475 0.00000000591648462452
41406285 0.00000000166336067517
41409972 0.00000000803060193651
41412209 0.00000001487297792302
41414557 0.00000000196340146163
41418205 0.00000000507315382599
41423087 0.00000002102023827641
41425986 0.00000008069052247197
41427458 0.00000004840110210700
41427495 0.00000002434734874644
41440863 0.00000000715156631324
41442618 0.00000000691174892265
41447407 0.00000000612787897584
41451370 0.00000000934220966300
41452664 0.00000000478286031273
41472892 0.00000000626698767634
41478203 0.00000000691536774914
41483090 0.00000005605939784068
41487268 0.00000006009899280145
41492896 0.00000001579110755342
41502211 0.00000000705887267171
41503866 0.00000000703920082584
41504357 0.00000002182870498669
41511747 0.00000007803058657700
41513706 0.00000003364842479453
41524217 0.00000000239863196724
41533081 0.00000000048155777303
41536894 0.00000000036395680739
41547024 0.00000000085602439263
41610003 0.00000000352034007000
41610594 0.00000000017737019518
41615866 0.00000000002757820600
41619682 0.00000000058395569360
41629822 0.00000000551923774202
41640596 0.00000000535364294162
41648644 0.00000000415501473332
41656054 0.00000000626326867882
41663100 0.00000000236678529059
41665434 0.00000000223648909656
41669820 0.00000000005523046234
41677063 0.00000000002110670959
41679576 0.00000000059736856496
41696240 0.00000000184987876521
41705645 0.00000000011196263544
41717655 0.00000000175125520666
41720263 0.00000000013051060816
41722800 0.00000000836088945703
41744274 0.00000002191254088200
41745525 0.00000001328324863200
41745655 0.00000001191498332131
41766113 0.00000000277316454582
41769240 0.00000000272653844704
41772543 0.00000000263485485286
41787806 0.00000000248944004700
41787962 0.00000000502513944606
41789757 0.00000000798536198997
41795473 0.00000000671632937700
41795758 0.00000000656413366900
41796161 0.00000000905759036829
41801892 0.00000004367684719900
41803378 0.00000004365330354200
41803606 0.00000000904527107167
41813186 0.00000000555149395626
41817204 0.00000000948872143200
41820578 0.00000000978295457677
41821213 0.00000001693939839486
41824675 0.00000003105558071413
41827842 0.00000005710231379800
41828058 0.00000005689538497600
41828105 0.00000005584610775536
41830156 0.00000004387204419666
41835015 0.00000002356319217843
41835639 0.00000002155754956216
41839612 0.00000001532721345144
41840163 0.00000000179647758634
41844830 0.00000000491080634221
41846077 0.00000001660304828945
41848219 0.00000000344880712981
41857625 0.00000000662124819784
41859461 0.00000001055262733499
41863304 0.00000001863318936947
41864738 0.00000002404208444326
41879999 0.00000001310048366400
41880093 0.00000001314438189600
41880996 0.00000001060903552127
41888870 0.00000001864754394663
41891619 0.00000001642272912666
41895799 0.00000009037018657124
41902124 0.00000037378882065700
41903890 0.00000000747751058287
41906992 0.00000000674811434086
41907568 0.00000000671574993300
41908993 0.00000000499736778705
41914173 0.00000000488911187506
41917900 0.00000000354441343401
41924082 0.00000000445333262565
41927759 0.00000000260175400400
41928325 0.00000001967789586630
41939704 0.00000005578480104787
41948563 0.00000002206237881763
41950563 0.00000002186483762311
41953916 0.00000002184488542800
41953966 0.00000003189130791216
41961296 0.00000004117462611000
41962044 0.00000002316428409600
41962808 0.00000003935178693325
41967229 0.00000004192748149647
41975077 0.00000021835230510142
41977360 0.00000034511398510300
41977898 0.00000019389522463677
41979645 0.00000005020621040484
41980673 0.00000002381866628373
41984410 0.00000002453629437400
41984421 0.00000002019752640699
41985470 0.00000001147535254068
41991024 0.00000001910657927251
41992732 0.00000008089381692898
41993678 0.00000008137330165537
41994609 0.00000006566249769983
41997402 0.00000001499426624694
42010183 0.00000004781142919688
42013946 0.00000001378148122467
42015258 0.00000000668765542112
42017622 0.00000000750680181900
42018610 0.00000000625893559300
42019486 0.00000000756125299484
42023225 0.00000001406255805900
42023677 0.00000001696438627163
42028073 0.00000003126093380101
42029718 0.00000003104919947500
42029950 0.00000005970548593814
42033673 0.00000005864997885600
42033935 0.00000001920107833174
42037779 0.00000001943744378071
42037940 0.00000002783560342143
42042480 0.00000005646145412700
42042729 0.00000019495868380008
42044199 0.00000024258866163500
42044660 0.00000007476065088726
42048498 0.00000000510792837246
42052975 0.00000000329231001728
42054577 0.00000000712600589381
42061618 0.00000000873224529713
42064210 0.00000001440326161209
42067444 0.00000000836058358127
42070362 0.00000000766331256918
42075141 0.00000000768743402717
42080648 0.00000000709393122520
42087635 0.00000000520001386511
42092154 0.00000000519279635900
42092301 0.00000000522749253881
42097023 0.00000013368394213455
42099815 0.00000000433000031144
42106024 0.00000000440807365799
42110971 0.00000000290673014600
42111071 0.00000000286277440728
42112881 0.00000000286381580600
42113134 0.00000000291333241700
42113315 0.00000000727527188692
42113895 0.00000002965065591744
42114325 0.00000001896417558500
42115112 0.00000001880392327616
42117233 0.00000001873492744754
42119161 0.00000000498625770267
42130768 0.00000000304874992587
42137207 0.00000000382780989700
42139102 0.00000000655321192769
42140424 0.00000000645684670100
42141536 0.00000000446704754800
42142775 0.00000000437155205630
42145612 0.00000000414965122100
42146197 0.00000000395701982700
42148223 0.00000000394100357073
42149701 0.00000002307148642524
42152682 0.00000009012630485300
42152958 0.00000005786467425949
42156211 0.00000000818283401796
42163726 0.00000000597890713153
42167159 0.00000000959395062210
42175652 0.00000000752315316008
42187272 0.00000000355113113753
42188474 0.00000001142698502745
42193241 0.00000007123075130582
42199800 0.00000000756707659109
42206355 0.00000000820952571183
42210450 0.00000001322275607600
42237502 0.00000001185029783904
42239966 0.00000000271128726784
42251444 0.00000000237253745619
42254007 0.00000000253695945880
42256423 0.00000000750757833620
42258575 0.00000000344618366318
42272784 0.00000000228482486611
42278407 0.00000000177016439343
42291261 0.00000000109048350193
42304562 0.00000000068679859222
42307729 0.00000000064648464900
42311949 0.00000000068309801110
42313879 0.00000000203898097483
42317474 0.00000000100254435778
42320777 0.00000000130179262179
42343546 0.00000000236206997139
42344649 0.00000000325161865900
42345626 0.00000000331122337060
42346624 0.00000000247852687281
42347598 0.00000000210852120777
42350344 0.00000000660639705147
42353911 0.00000000382636859583
42375719 0.00000000089322204800
42376608 0.00000000088019220639
42383066 0.00000000089919842557
42384179 0.00000000090170327848
42390392 0.00000000075354803600
42390405 0.00000000075350558400
42391253 0.00000000140298856613
42397074 0.00000000029898537980
42401863 0.00000000029738005494
42410978 0.00000000029774803300
42411013 0.00000000029774803300
42411812 0.00000000029778408682
42413787 0.00000000029786065378
42418082 0.00000000029790703065
42423729 0.00000000160183628932
42445146 0.00000000208896085636
42445675 0.00000001373669227700
42446194 0.00000000081898865808
42460308 0.00000000029548442444
42463119 0.00000000155161607206
42468552 0.00000000053561696800
42478803 0.00000000205713504580
42485587 0.00000000067411949559
42489823 0.00000000060666238920
42494726 0.00000000391858804703
42499314 0.00000000207545675173
42507361 0.00000000138689281546
42510460 0.00000000150149777689
42515246 0.00000000147336467245
42520281 0.00000000313330495244
42524959 0.00000000135997943705
42528385 0.00000000134512773400
42529348 0.00000000134610229564
42535078 0.00000003404195886257
42540497 0.00000000205038326107
42542231 0.00000000141447674364
42544171 0.00000000140774886400
42546306 0.00000000149350944433
42548631 0.00000000518697417108
42550905 0.00000001137894180200
42551049 0.00000001173591487359
42551624 0.00000000805583595334
42554140 0.00000000081269693325
42577465 0.00000000003069725951
42579837 0.00000000003133832553
42586665 0.00000000014633161788
42587165 0.00000000236116020516
42595550 0.00000000695320861695
42607504 0.00000001102151650053
42610085 0.00000001021397109100
42611727 0.00000001320490391068
42614773 0.00000000900974278500
42616187 0.00000001253838172056
42617428 0.00000001299185961368
42621648 0.00000004068109465700
42621837 0.00000004155589349200
42621860 0.00000004335339996536
42622564 0.00000005853671474304
42622991 0.00000017265452374865
42629590 0.00000005472150489648
42635752 0.00000001562377114219
42636551 0.00000000965057863566
42638868 0.00000000934783418000
42641423 0.00000009114839868682
42652482 0.00000051223844703900
42654255 0.00000051223844703900
42654303 0.00000051223844703900
42654407 0.00000051223844703900
42655288 0.00000017334865361600
42655437 0.00000015514447810688
42656009 0.00000001518967838486
42657188 0.00000000458698994076
42660411 0.00000000513622917700
42660530 0.00000000537394817055
42661607 0.00000000470218753967
42665027 0.00000000326041517397
42667431 0.00000000082943974993
42668866 0.00000000084818551028
42669467 0.00000000280982752130
42673449 0.00000000257162279363
42685444 0.00000000131023397459
42691340 0.00000000163574761991
42691467 0.00000000221250472940
42695069 0.00000000197672632394
42699455 0.00000006638647853700
42699537 0.00000000151645511470
42700074 0.00000000151209618499
42706577 0.00000000187083708469
42713580 0.00000001673687644000
42714186 0.00000000193643140632
42721699 0.00000000078454270530
42723019 0.00000000255032000372
42724809 0.00000000249319502191
42725735 0.00000000245273846300
42726722 0.00000005633674992623
42729857 0.00000005682443983153
42732031 0.00000009704935033142
42733974 0.00000002283288381067
42735855 0.00000001654095401400
42738932 0.00000001935311695707
42739574 0.00000002478932394800
42740509 0.00000008521118701762
42741506 0.00000021560559597000
42745659 0.00000021563356344600
42749372 0.00000021563356344600
42752758 0.00000002148172392166
42755441 0.00000002683012732461
42758945 0.00000004981785526191
42759348 0.00000002299172137232
42760937 0.00000002205447291600
42761095 0.00000001119163800732
42766283 0.00000000815879001400
42766885 0.00000001805645587343
42778281 0.00000007905293246900
42778379 0.00000008176400552300
42778819 0.00000007374161607242
42786071 0.00000006053521887500
42786806 0.00000005956363088730
42787818 0.00000000940174050147
42791328 0.00000000720975076980
42797883 0.00000002975666836906
42798403 0.00000003038277750300
42799085 0.00000002878834907000
42799243 0.00000002782008669503
42801268 0.00000009286937619723
42803677 0.00000009049449239431
42805839 0.00000005011016677918
42807397 0.00000001553258855864
42810936 0.00000001517270561927
42811730 0.00000001484461872700
42811846 0.00000001631047251249
42815532 0.00000001799363944998
42817619 0.00000001636000561468
42821201 0.00000000940015612978
42822910 0.00000000628279711662
42824434 0.00000009698301749253
42825752 0.00000017264454503213
42828250 0.00000015477168049281
42829467 0.00000044895417416090
42830550 0.00000048135483312100
42831476 0.00000048135483312100
42832968 0.00000000484494501573
42843457 0.00000000724713162094
42844806 0.00000001165617068957
42845648 0.00000000900764861586
42853645 0.00000001811256870338
42854166 0.00000088781081209700
42854495 0.00000027431532961087
42859047 0.00000001653153016876
42861412 0.00000001490846730718
42861753 0.00000001432122627813
42862107 0.00000000506107196397
42870021 0.00000001950098928323
42874669 0.00000001612349297403
42875361 0.00000003030888837600
42875682 0.00000001281546881417
42876698 0.00000000322822714226
42880277 0.00000010648991357130
42884099 0.00000008358112789305
42886112 0.00000000987149773318
42888396 0.00000000802728542376
42890051 0.00000000997448168000
42890144 0.00000001455871736302
42892172 0.00000004879794546906
42895630 0.00000009495859948900
42895740 0.00000003866577765889
42900747 0.00000000912182376871
42901313 0.00000000986587509859
42903911 0.00000001325900127098
42905737 0.00000001158319045837
42907201 0.00000001142829368300
42907465 0.00000015930751692075
42912379 0.00000041251090986393
42912882 0.00000019251711609800
42913438 0.00000019009845152440
42913597 0.00000005040503484447
42914579 0.00000001007412177980
42920341 0.00000000984542662500
42921190 0.00000001023564677800
42922325 0.00000001933884306026
42925468 0.00000000955982325603
42926572 0.00000000755230768483
42926895 0.00000000687267084100
42926924 0.00000000647678329307
42927418 0.00000004487395359326
42929939 0.00000001240609685832
42930864 0.00000000539509426399
42942383 0.00000001415074857940
42945696 0.00000002345197070695
42946766 0.00000000759676083636
42948788 0.00000014138950710200
42948858 0.00000001644836468900
42948895 0.00000001045803250380
42949197 0.00000000173111418300
42949695 0.00000000649299659948
42955204 0.00000000102458805883
42955835 0.00000000810555046182
42972016 0.00000000710905460373
42972385 0.00000000580463825784
42972957 0.00000000572876424136
42974662 0.00000000567996931485
42977438 0.00000000080806093274
42977996 0.00000001134914739011
42979426 0.00000001721090480015
42987914 0.00000002792823669768
42989068 0.00000004480690984939
42992777 0.00000004442042612445
42998225 0.00000001004828280826
43007420 0.00000001253145690988
43008980 0.00000004159391477098
43022888 0.00000012381300627508
43026421 0.00000017084723707890
43029075 0.00000032019666363992
43031920 0.00000005740088579536
43035946 0.00000009502994533760
43038147 0.00000007252407927785
43039049 0.00000006770992223445
43116310 0.00000002112023188583
43116452 0.00000002068412509061
43116934 0.00000001978524305700
43117070 0.00000001891670413841
43119070 0.00000004196107808074
43120253 0.00000007037165234662
43121608 0.00000006002065480130
43123548 0.00000008860674897037
43124247 0.00000007416133639538
43125661 0.00000005701820813900
43125764 0.00000004375138245298
43128674 0.00000003158842977513
43129285 0.00000003075532072226
43131614 0.00000009999848176300
43131883 0.00000012031684074100
43132172 0.00000013234679979499
43133627 0.00000019055793856424
43135096 0.00000012694221725185
43135735 0.00000002601240652485
43139648 0.00000025199856447356
43142416 0.00000003846334222300
43142463 0.00000006060842319191
43148199 0.00000000338018493820
43150282 0.00000000975663701554
43151304 0.00000000847384275269
43156806 0.00000002323362265600
43157018 0.00000002136974126100
43157402 0.00000002147855813245
43157967 0.00000002158498993058
43159189 0.00000002518803652558
43160929 0.00000005206051483423
43165216 0.00000003976274462714
43166047 0.00000000921289394413
43167577 0.00000003648500035655
43170471 0.00000003831735044065
43176351 0.00000001809010548400
43176387 0.00000005104962586947
43182856 0.00000001743297297100
43183792 0.00000001753070204655
43186137 0.00000005078711989186
43190700 0.00000001184373579897
43196508 0.00000000677093309400
43196557 0.00000005074151092305
43197182 0.00000021886175955631
43202109 0.00000000832538636244
43203063 0.00000000768172604136
43206741 0.00000000744942696549
43208906 0.00000001022448371337
43209504 0.00000011550142378486
43212956 0.00000002934796891492
43213139 0.00000002445465041798
43214600 0.00000002247118619693
43217334 0.00000003276343421630
43220799 0.00000001570269639541
43223459 0.00000000948229538367
43224071 0.00000000964352496943
43230122 0.00000000561263068173
43236110 0.00000000585676389149
43245450 0.00000000484658584097
43254316 0.00000000491321796736
43260632 0.00000002132673388198
43264254 0.00000003105754695149
43276854 0.00000000381281676546
43288781 0.00000000102707479600
43293018 0.00000000636734745139
43301072 0.00000000449202651503
43301390 0.00000001051560915103
43304589 0.00000001741803063900
43304667 0.00000003562405779043
43306616 0.00000003586691802868
43308096 0.00000005650622596588
43309129 0.00000012468434373900
43309365 0.00000030557748457247
43310256 0.00000009775922972738
43312651 0.00000001175326919048
43317906 0.00000001182073070900
43319027 0.00000002629777045510
43322065 0.00000000424176697482
43326761 0.00000000421068237600
43329931 0.00000011729331939545
43332164 0.00000007547749104138
43339825 0.00000000284559562185
43344404 0.00000002374045535265
43347194 0.00000003980767266427
43352403 0.00000002873034611603
43355004 0.00000004108443669371
43358052 0.00000002150422091312
43359627 0.00000000871178284839
43363969 0.00000001634370497945
43365828 0.00000002177814027773
43366873 0.00000013643372619364
43375136 0.00000006123273219205
43381212 0.00000001484385633000
43382412 0.00000001501709105200
43382542 0.00000001555347865944
43384025 0.00000001232403662590
43385494 0.00000000439522592300
43385930 0.00000000439522592300
43386012 0.00000000529037327997
43388655 0.00000011625740001522
43390425 0.00000014880934996800
43390522 0.00000013138478452508
43390761 0.00000005144694152900
43392799 0.00000002145096844363
43405168 0.00000000385846267421
43409416 0.00000002672341572780
43418962 0.00000003951053428778
43424809 0.00000001301031947991
43433225 0.00000001694475360300
43433568 0.00000001902788437332
43436490 0.00000002002708415355
43437912 0.00000002024803688200
43442407 0.00000002929050069863
43448074 0.00000002898414897231
43459419 0.00000004815563317794
43463948 0.00000003621415288464
43468056 0.00000003861920113573
43472707 0.00000008698137392595
43487691 0.00000000754724218600
43488330 0.00000000983706669543
43489540 0.00000003586649931400
43489713 0.00000001403240722800
43489769 0.00000000532229071923
43490940 0.00000001588645235707
43492586 0.00000000902129649423
43494063 0.00000001312034971206
43494243 0.00000006211393416475
43495464 0.00000029472555501645
43497197 0.00000029464947830571
43498323 0.00000028238015574738
43500578 0.00000002751786505752
43524888 0.00000011486963739468
43529323 0.00000009964268137992
43535767 0.00000011159383418295
43537619 0.00000011066775153300
43540404 0.00000021051191861300
43545365 0.00000021003250126869
43548040 0.00000008416317410442
43551669 0.00000003070756796577
43553376 0.00000000923131765312
43554635 0.00000001471819466398
43555525 0.00000000659198015820
43559218 0.00000001601766784897
43560209 0.00000001366714610151
43561633 0.00000002601662362015
43566454 0.00000068332776567200
43566860 0.00000068332776567200
43567288 0.00000021389358398827
43568066 0.00000001057925160824
43568535 0.00000000863937588624
43570116 0.00000000407529244174
43571285 0.00000000251016885700
43571324 0.00000000397253111829
43577158 0.00000000734585265700
43577722 0.00000001543032713172
43589330 0.00000009645111520800
43591777 0.00000013399195459452
43594813 0.00000020051961176723
43597851 0.00000002250299319555
43599658 0.00000000985010570764
43603961 0.00000000717290269155
43605937 0.00000000718200196342
43610547 0.00000000752623267000
43610556 0.00000000923381919977
43615277 0.00000005059625482208
43616350 0.00000006721355031693
43620296 0.00000013689112809449
43620904 0.00000003008951362832
43625839 0.00000001366724388539
43626878 0.00000000639313472202
43630087 0.00000000629134240823
43632559 0.00000002000685779479
43635176 0.00000002254838786609
43636988 0.00000003752691581787
43656773 0.00000001185092519973
43658162 0.00000000999497550300
43658193 0.00000000797031871369
43670497 0.00000000330675130862
43671156 0.00000000323417827399
43673106 0.00000000326654388600
43676536 0.00000000339815566729
43680121 0.00000000740528937533
43681326 0.00000002287082673988
43681919 0.00000002200587778009
43683170 0.00000000500305122736
43688317 0.00000000431771579109
43690555 0.00000006323444024546
43691864 0.00000001244311860682
43697981 0.00000000147809341400
43699295 0.00000003333237439648
43705225 0.00000004289362090535
43706341 0.00000002463623887075
43709598 0.00000001229583222828
43711846 0.00000001414223929321
43714000 0.00000001765065503800
43714068 0.00000001816131310513
43716607 0.00000001674701331487
43717774 0.00000002125595279463
43718069 0.00000000598161826136
43719149 0.00000000533849887148
43724497 0.00000000341881559554
43731772 0.00000000540110188817
43733862 0.00000000406132869106
43738093 0.00000000678782183751
43747195 0.00000000584056782500
43748133 0.00000000435601943099
43757964 0.00000000496245014373
43759332 0.00000000485830116900
43759359 0.00000000482747946296
43761128 0.00000000483561542800
43761894 0.00000000870522626654
43774132 0.00000006403448907746
43775104 0.00000011002962847500
43775249 0.00000004419013800886
43777422 0.00000000787366486411
43778811 0.00000001137697217670
43787800 0.00000001107090939000
43789425 0.00000010144961031456
43799906 0.00000000347151485830
43803897 0.00000000352194824277
43807270 0.00000004009611758748
43810460 0.00000005231986208414
43810676 0.00000000952186797222
43813866 0.00000001244075224054
43815756 0.00000001109680092185
43816755 0.00000002383760668866
43820106 0.00000021861453024179
43829931 0.00000005395627553203
43830391 0.00000004714026091131
43832939 0.00000002940362771078
43833503 0.00000001988049723738
43834263 0.00000049076298236210
43837455 0.00000001606332078652
43843732 0.00000001796456013728
43851238 0.00000000953076928497
43853996 0.00000000615104190947
43857825 0.00000001330759636205
43863464 0.00000000819524881831
43870294 0.00000001359845280700
43873504 0.00000006129076743203
43876569 0.00000024736545573300
43876667 0.00000024679839121600
43876779 0.00000022297226512200
43876851 0.00000017214559957300
43877573 0.00000001614165581800
43879182 0.00000001661029833000
43879815 0.00000004458418867390
43881197 0.00000004967014515549
43881493 0.00000004649924480317
43882181 0.00000001397990623963
43886910 0.00000002173709905949
43897554 0.00000000877120036125
43897704 0.00000000915474644200
43898714 0.00000001107136680960
43902573 0.00000001090980174836
43903364 0.00000001459817706600
43903854 0.00000002059737634500
43904148 0.00000007656758090700
43906479 0.00000007526334891765
43906737 0.00000004133395348882
43909540 0.00000000328441279670
43914663 0.00000000311941394600
43915566 0.00000000310569548500
43918505 0.00000000299435415072
43929164 0.00000000490912940853
43931874 0.00000000276119087915
43932861 0.00000000334940511077
43945576 0.00000000070711205864
43955895 0.00000000362855609902
43958086 0.00000001009385939131
43962562 0.00000000752861378900
43962576 0.00000001803391673258
43962722 0.00000001200372289609
43965722 0.00000021961825928239
43967268 0.00000018862284192572
43968481 0.00000000767169312183
43974913 0.00000000516017287300
43975170 0.00000000619313159310
43981071 0.00000001007042958523
43984219 0.00000001306955403305
43985101 0.00000000736256313607
43989037 0.00000000727568763350
43991215 0.00000000757566355748
43993516 0.00000004385631787901
43994438 0.00000004682464475436
43996099 0.00000004136219920862
43997406 0.00000000578072213016
44001015 0.00000000489855772600
44001348 0.00000000486464813534
44006631 0.00000000834609553148
44009372 0.00000001380807621727
44013402 0.00000001752797817500
44013880 0.00000001751305443400
44017199 0.00000001406758497576
44027510 0.00000008957060564785
44046386 0.00000002439080494200
44046676 0.00000002957393706462
44046770 0.00000005115418356008
44048393 0.00000021500155429042
44051238 0.00000005077269622100
44053169 0.00000004948961618547
44053778 0.00000002146319423202
44059137 0.00000005505284591891
44063177 0.00000012486522890100
44063402 0.00000012486569077200
44063666 0.00000011983534151728
44064812 0.00000003741354209855
44072492 0.00000000600107741376
44090518 0.00000000670626121300
44096523 0.00000001148395028836
44097291 0.00000000711909308500
44097407 0.00000000214609517942
44104056 0.00000000563262647863
44107034 0.00000000315789643153
44113595 0.00000000110467478071
44137422 0.00000000078880540381
44143538 0.00000000081673629131
44152932 0.00000000079525378041
44157999 0.00000000158760378064
44167560 0.00000000395809677294
44190026 0.00000000188187301183
44200379 0.00000000080997490489
44200573 0.00000000133336697983
44201991 0.00000000533710920278
44204697 0.00000001038194517727
44207210 0.00000000965897071171
44216820 0.00000001807751604094
44217481 0.00000000681809025118
44221068 0.00000000798710719593
44225136 0.00000001158745489524
44231772 0.00000017453940301628
44243598 0.00000002094554239300
44243719 0.00000000650150726137
44250132 0.00000000692981978241
44252991 0.00000001265541770467
44256794 0.00000001880904724035
44258096 0.00000000277203918267
44263151 0.00000000229216677904
44265428 0.00000000966809140654
44266610 0.00000000671299361257
44271097 0.00000025918674524908
44276661 0.00000004895791377233
44280783 0.00000002664740274587
44286351 0.00000001264074144500
44287559 0.00000000900066793332
44288816 0.00000000850841254419
44291040 0.00000006137968306567
44295343 0.00000008762396654485
44297155 0.00000008095137592967
44305776 0.00000001891500314978
44306811 0.00000001192223064437
44309926 0.00000000146508512468
44314785 0.00000000134864479580
44315191 0.00000000146551149102
44315725 0.00000004842864472121
44321867 0.00000014729697191675
44322341 0.00000014538106757982
44327955 0.00000014272520996258
44329467 0.00000001033555824127
44338001 0.00000001947483959200
44341186 0.00000001186912293200
44342187 0.00000000436344010460
44346190 0.00000000620726358700
44348693 0.00000030212536248400
44349955 0.00000030222282000000
44350154 0.00000030217208038000
44350544 0.00000029177614175400
44350681 0.00000028600031255400
44351215 0.00000029719606417700
44351274 0.00000031735385759600
44353421 0.00000000245331829355
44358962 0.00000000017975904140
44360111 0.00000000567183500197
44362079 0.00000000879517448700
44362565 0.00000000821001117128
44367235 0.00000000489503318200
44367276 0.00000000498773334152
44368703 0.00000000515805478539
44375446 0.00000000252069161199
44376516 0.00000003143786260073
44384774 0.00000012156813902165
44386287 0.00000010791450472061
44388072 0.00000010706943485780
44393343 0.00000010727953252000
44396758 0.00000001650569036905
44400710 0.00000001625519165896
44402303 0.00000001407867132395
44410026 0.00000000466562541900
44417572 0.00000000498421473945
44419443 0.00000000923178584600
44419660 0.00000001208515423912
44421643 0.00000001051362328288
44422130 0.00000001004642052472
44422472 0.00000001000943374758
44424565 0.00000000801254581696
44426060 0.00000000603176103268
44441130 0.00000000168712335386
44447491 0.00000000220163538908
44457957 0.00000000187048602676
44462694 0.00000000186488548962
44465834 0.00000000177406650500
44465885 0.00000000242277618467
44484794 0.00000001573808109323
44485578 0.00000001739175858668
44485769 0.00000000323315127924
44492908 0.00000000200688274732
44495866 0.00000000161202488493
44512517 0.00000000184800694404
44513597 0.00000000407019863625
44521301 0.00000001019110794800
44521329 0.00000000883359060081
44523840 0.00000000394001050500
44526665 0.00000000366977612261
44530082 0.00000000808565276808
44530544 0.00000000400661951702
44536492 0.00000000238289881292
44539288 0.00000000237183703100
44539655 0.00000000236653228177
44540539 0.00000000170956713108
44546559 0.00000000156999292561
44551519 0.00000000260964264060
44554194 0.00000000434735109493
44556673 0.00000000172696701604
44558201 0.00000000137010575563
44564537 0.00000000343034407656
44567461 0.00000000132616413515
44577300 0.00000000278728877891
44581589 0.00000000129683630900
44582020 0.00000000131804603431
44586619 0.00000000212384926623
44589024 0.00000000156698315194
44593015 0.00000000102188334939
44599955 0.00000000429917589343
44608383 0.00000003022320895332
44608615 0.00000003122990672850
44608887 0.00000002423311756449
44609091 0.00000000806875030335
44616733 0.00000000685983582500
44616787 0.00000000610603894400
44617012 0.00000000751092127134
44626834 0.00000000490437960106
44630591 0.00000000658293388356
44633668 0.00000002824105954351
44635144 0.00000013249818860900
44636019 0.00000013242759176920
44636777 0.00000006777886490651
44637724 0.00000004604681153700
44638544 0.00000002756872110579
44638874 0.00000002228261165750
44822499 0.00000003497729766514
44825761 0.00000003041175392169
44832872 0.00000000678031826225
44837796 0.00000000783061825936
44842095 0.00000005741591517968
44866566 0.00000004309190107995
44894380 0.00000000905996736196
44912710 0.00000000512178656174
44919891 0.00000000471253200166
44928770 0.00000000586377202540
44931685 0.00000002820468507592
44931972 0.00000001256474264099
44933985 0.00000001304738849391
44935825 0.00000002570862743328
44947835 0.00000013081422407051
44955874 0.00000006075445262464
44961405 0.00000003564291228085
44963648 0.00000002574032719841
44964774 0.00000002184072724055
44968942 0.00000002606356289863
44976971 0.00000000576270184199
44986042 0.00000000450188113465
44988731 0.00000000467768333405
44993808 0.00000000867263890100
44994040 0.00000002847547930059
44999709 0.00000010440211552000
45000658 0.00000002156389004800
45001048 0.00000000447515804468
45005170 0.00000000411177195400
45006267 0.00000000389366227114
45011253 0.00000000351061213603
45020262 0.00000000814229913195
45025652 0.00000000762459203072
45031623 0.00000000225440489735
45034612 0.00000000220356715256
45035143 0.00000000253911681512
45041758 0.00000000328986063635
45052876 0.00000000422582063300
45053267 0.00000000564772977765
45057279 0.00000000269796824334
45070064 0.00000000297493430398
45097718 0.00000001118094606000
45105710 0.00000001477923255800
45111782 0.00000002012539964263
45116231 0.00000002097196292874
45126082 0.00000002128513064565
45135497 0.00000001775381507808
45161767 0.00000000362145431100
45164979 0.00000000475648065818
45166361 0.00000000495100236681
45173805 0.00000000345582036710
45185864 0.00000000799203998812
45193335 0.00000001066308585070
45194716 0.00000001211454635362
45200026 0.00000001374729448436
45202574 0.00000006820672917328
45210629 0.00000025251598603890
45215256 0.00000008685959675500
45215778 0.00000001424242150800
45216818 0.00000001374200105193
45222582 0.00000001265708999276
45225927 0.00000007867790786864
45230378 0.00000011668667302080
45233062 0.00000006171636054052
45233986 0.00000002121827834343
45247834 0.00000001528286647693
45249776 0.00000001221833502395
45251675 0.00000000965773296000
45252690 0.00000003497738914884
45255147 0.00000002697173575865
45256702 0.00000000604800564023
45257686 0.00000000597845766228
45258351 0.00000000626600841336
45265187 0.00000001428651179252
45266582 0.00000006403460000141
45275155 0.00000002505855410020
45276088 0.00000002479747329457
45277679 0.00000001803296093192
45279126 0.00000001739412207700
45280423 0.00000006759508244029
45284197 0.00000001869503203375
45286106 0.00000001865539296817
45286280 0.00000001884227680300
45286443 0.00000001926538005700
45286600 0.00000002769610524271
45288019 0.00000003080965973060
45289960 0.00000015905991008941
45292438 0.00000015720143468568
45294944 0.00000009210304944385
45298425 0.00000002455077201919
45299440 0.00000001016318524170
45299724 0.00000013713684006642
45302918 0.00000013597576449937
45306930 0.00000003912736426095
45320733 0.00000001133247970756
45332643 0.00000000532345385058
45342931 0.00000002282908744399
45343572 0.00000000914762670940
45346950 0.00000001019452152332
45355221 0.00000001028225011428
45356366 0.00000001317105239036
45357440 0.00000002033760272680
45362409 0.00000000440289783041
45365751 0.00000000908387395293
45371498 0.00000004785257591600
45372481 0.00000004795084447284
45374612 0.00000006085671642869
45374973 0.00000007447475259135
45376808 0.00000003649837573137
45378910 0.00000000322945217886
45384076 0.00000000320398581807
45384616 0.00000000312512909528
45384911 0.00000000314747141319
45385176 0.00000000102513816875
45388535 0.00000000845343899636
45396830 0.00000000511163078871
45399867 0.00000000580656323751
45408904 0.00000000306440917517
45429408 0.00000000450644115135
45457224 0.00000001326082556633
45461009 0.00000001119025720079
45465947 0.00000000947986685273
45473054 0.00000001949390089208
45477633 0.00000001731693784043
45479736 0.00000001711809058027
45481386 0.00000001702757387100
45481571 0.00000001715390491300
45482176 0.00000021775835118003
45487333 0.00000000763079229640
45493185 0.00000001068439189818
45494489 0.00000006501276951343
45499803 0.00000008442330080756
45502280 0.00000005568592598040
45503491 0.00000000311845443825
45505348 0.00000000318700827855
45510714 0.00000002853875638486
45517323 0.00000001072202298993
45523942 0.00000001101607027446
45524886 0.00000001100549406965
45535367 0.00000002033975490547
45535803 0.00000001555338179084
45548339 0.00000000106689515617
45550120 0.00000000119749635741
45550207 0.00000000293704740830
45555371 0.00000000335356453655
45557984 0.00000000036588562445
45560938 0.00000000054190581850
45564079 0.00000000278669674642
45564268 0.00000000283779431637
45570363 0.00000000460064223780
45573938 0.00000000383707736224
45587609 0.00000000636195117100
45588159 0.00000000167119374517
45588471 0.00000000126802852751
45597970 0.00000000359373231618
45603145 0.00000000112621463117
45609012 0.00000000928467145239
45617806 0.00000000777600291698
45618586 0.00000000610337737392
45619528 0.00000000146940949500
45623623 0.00000000889856954642
45627879 0.00000001895697087655
45628264 0.00000000827472374300
45629789 0.00000000294721227637
45645314 0.00000004007117970800
45646570 0.00000004140297831360
45650411 0.00000000658052265864
45654566 0.00000000557998738188
45664060 0.00000000603101975476
45664150 0.00000000634603672061
45665686 0.00000000301474111141
45670918 0.00000000048157896400
45671017 0.00000000135253611989
45671152 0.00000001094071025372
45674320 0.00000010585659725023
45675238 0.00000005346375343900
45675485 0.00000002937239840477
45676443 0.00000012163147102019
45681788 0.00000000732488734826
45682591 0.00000001909333150831
45688015 0.00000000748963863284
45692754 0.00000000771186960600
45692865 0.00000000943117824600
45694208 0.00000000592468175176
45698228 0.00000000481720039993
45698639 0.00000000477603872563
45699784 0.00000000241399377311
45703857 0.00000000406763597546
45708992 0.00000000424245321038
45710746 0.00000000424380478770
45718405 0.00000004527380935836
45720422 0.00000001017141845662
45722661 0.00000001218471436000
45722873 0.00000001694344408036
45723194 0.00000000275258323359
45724074 0.00000000451311875083
45729595 0.00000000549505879316
45737031 0.00000000348702000515
45742077 0.00000002144752737446
45750994 0.00000000411135553529
45759124 0.00000000267360640100
45759270 0.00000000087056162990
45760382 0.00000000201677653675
45767259 0.00000000223095859164
45769974 0.00000000319641980687
45773164 0.00000000078842017200
45773879 0.00000000078948640000
45776099 0.00000000079575656599
45781015 0.00000000080369768562
45783725 0.00000000544532116031
45815366 0.00000005425344785154
45816095 0.00000002143319546531
45816537 0.00000000634963301686
45819434 0.00000018119819191305
45826101 0.00000001333235411115
45833328 0.00000001783014217408
45837574 0.00000000180722255484
45846665 0.00000000049798341215
45850274 0.00000000199244654004
45852402 0.00000000059861714013
45857247 0.00000000184259477003
45868134 0.00000000075721954400
45868217 0.00000000058238039000
45868861 0.00000009253978804852
45875872 0.00000002151675782754
45876452 0.00000000440561489311
45881731 0.00000000733240463182
45882946 0.00000000454687790731
45890110 0.00000008996080844033
45890528 0.00000000888257068531
45904408 0.00000000294722109122
45908122 0.00000001002680932410
45922455 0.00000001016896253457
45926985 0.00000001793384590307
45930191 0.00000001393134282525
45934895 0.00000002198934027522
45936302 0.00000000646673935540
45938113 0.00000001103175272629
45942964 0.00000016405677634990
45946151 0.00000011492991923692
45951661 0.00000021432454123815
45954593 0.00000014721554394760
45955742 0.00000014477491996833
45961150 0.00000003225337210098
45968963 0.00000010488344656019
45981833 0.00000000141565250214
45983235 0.00000000232933604639
45988578 0.00000000131793887367
45989865 0.00000000488936399520
45998457 0.00000000094855281399
46003742 0.00000000080263844400
46003908 0.00000000210267316349
46009685 0.00000000276372534400
46010155 0.00000000363334360795
46013955 0.00000000321623483092
46024253 0.00000000672660347023
46024715 0.00000000862738658177
46026897 0.00000004835331437444
46032213 0.00000031881981205779
46033939 0.00000027954084695833
46035772 0.00000001929593694000
46036299 0.00000001971596343746
46037914 0.00000004000267645711
46040545 0.00000002875539915948
46041690 0.00000002741705695574
46044869 0.00000002870722240448
46049558 0.00000004518656226500
46049871 0.00000003765053535888
46053947 0.00000011181612413701
46062469 0.00000003472010234600
46063700 0.00000003449726983115
46065834 0.00000003549117246306
46066667 0.00000000749684520322
46071300 0.00000001089547550664
46089479 0.00000000315002437177
46090500 0.00000000263745423272
46095804 0.00000000216092082800
46097341 0.00000000746443779134
46107963 0.00000000599966835472
46111404 0.00000000591086439300
46111442 0.00000000681878141804
46114682 0.00000001152078540566
46127195 0.00000001962924564155
46141822 0.00000004709933744274
46147590 0.00000001281323675680
46151360 0.00000000213249308550
46160011 0.00000000568280117431
46162116 0.00000000674677029623
46165555 0.00000000629526834103
46177769 0.00000000619365601100
46179223 0.00000000599333910400
46180573 0.00000000599285847816
46181446 0.00000000598957445900
46182066 0.00000000593363720800
46183834 0.00000000896402847541
46186516 0.00000000556645161890
46199332 0.00000000822822736607
46204998 0.00000011543188979555
46209441 0.00000000680432392400
46210776 0.00000000686816351757
46216177 0.00000006939335659239
46221612 0.00000003910709813439
46224868 0.00000001006493410823
46227562 0.00000001556591006616
46238883 0.00000000162444332262
46240908 0.00000000031483260094
46241391 0.00000000109603677699
46249374 0.00000000073421689100
46249900 0.00000000367241059734
46268778 0.00000000302616779586
46271717 0.00000000286832605119
46278509 0.00000000169739447513
46280314 0.00000000110224377026
46283986 0.00000000100178798943
46285278 0.00000000100013068600
46286368 0.00000000349983338236
46288931 0.00000000141012962710
46289657 0.00000000101935367572
46294541 0.00000000119820882820
46299645 0.00000000336953219699
46314029 0.00000000716385332250
46316319 0.00000045186145344568
46319572 0.00000003493010466026
46322189 0.00000000938948482964
46322933 0.00000001116314182551
46324898 0.00000001757723825837
46330869 0.00000000809126747758
46334860 0.00000002630589328087
46338367 0.00000003424047722534
46347114 0.00000002371328723624
46349705 0.00000003609300727353
46351448 0.00000005380054639747
46358642 0.00000005518052837775
46362616 0.00000011665180731604
46377435 0.00000000451420475356
46387555 0.00000000037295876989
46387941 0.00000002030175444373
46388820 0.00000000039302530600
46389334 0.00000006344018279469
46401961 0.00000001014536832000
46402482 0.00000001020115482600
46405112 0.00000001938419895023
46407648 0.00000000954028839166
46411109 0.00000000215330872872
46413542 0.00000000105401120342
46424553 0.00000000020400221055
46429457 0.00000000020475180755
46433005 0.00000000080606280427
46440915 0.00000001741586180076
46449278 0.00000001694075180790
46452725 0.00000000111782770665
46464526 0.00000000397722806500
46464579 0.00000000380238375558
46468522 0.00000000344590983600
46469733 0.00000000150130693034
46475755 0.00000000296663937472
46482040 0.00000000239834962382
46485718 0.00000000252099505806
46488923 0.00000001888426898563
46491227 0.00000004864246018084
46491876 0.00000000838264560160
46503681 0.00000000277068016600
46503915 0.00000000246145389904
46505064 0.00000000226206858268
46508414 0.00000000246562176705
46508858 0.00000001574973651109
46513031 0.00000000667138782518
46514987 0.00000000663486239900
46515966 0.00000000749090583456
46522577 0.00000002932750331900
46522611 0.00000001871458225764
46525401 0.00000000274047495012
46527861 0.00000000126462049201
46531901 0.00000000126095784300
46532175 0.00000000125502692600
46532402 0.00000000125121851500
46532625 0.00000000124617145100
46532678 0.00000000124617145100
46533309 0.00000000150524297512
46539795 0.00000001275681710248
46547970 0.00000000899075908621
46552255 0.00000002376011118791
46555728 0.00000001302313105362
46556769 0.00000001250533618200
46556799 0.00000001383638565831
46557997 0.00000001311368983070
46559139 0.00000001314294168559
46566917 0.00000003841484189700
46566940 0.00000005963620674896
46571296 0.00000001632469416241
46574359 0.00000000259680202313
46579211 0.00000000237463184690
46581319 0.00000000781037671598
46586536 0.00000000777196140300
46587672 0.00000013536815850651
46592146 0.00000010526693119142
46593476 0.00000006692189450391
46595486 0.00000004750827507003
46600283 0.00000000061209902889
46600709 0.00000000648885136332
46604443 0.00000000799163853571
46606065 0.00000000454029255375
46610021 0.00000000144533102996
46613506 0.00000000074801507800
46613870 0.00000000753675589409
46614904 0.00000000427718098120
46622530 0.00000001491976609205
46629400 0.00000000083364146385
46632110 0.00000000180094805982
46636177 0.00000002315455856791
46636957 0.00000001666584644454
46637346 0.00000000063469399387
46643740 0.00000000552320581424
46648175 0.00000054718762139726
46650435 0.00000010787720163372
46652696 0.00000000904485780335
46655364 0.00000000871408901339
46656658 0.00000001890941436110
46660294 0.00000001936369387833
46661841 0.00000001814084422100
46662689 0.00000005787252289468
46665982 0.00000002911011539199
46667838 0.00000002495473976600
46668418 0.00000002433450676122
46670241 0.00000004407260090186
46673960 0.00000001513581609175
46674013 0.00000000760190167100
46674081 0.00000000646413952639
46674950 0.00000000576909472659
46677289 0.00000000405879340936
46685708 0.00000001292112311429
46686568 0.00000001776541578942
46687066 0.00000000795121209199
46696796 0.00000004451489774340
46696901 0.00000003300169093561
46699787 0.00000000349068546600
46700093 0.00000001095057485615
46702487 0.00000000522424527784
46703329 0.00000000311630637163
46704188 0.00000000375051693093
46705477 0.00000000216486558851
46706034 0.00000002342309607506
46721405 0.00000000403444256957
46722053 0.00000000770965624875
46735527 0.00000003575766344972
46738173 0.00000007859358940307
46739149 0.00000012446134455650
46743787 0.00000000046344425399
46744541 0.00000000562370709750
46759789 0.00000000012146953200
46760040 0.00000000289338917703
46763888 0.00000000555535186054
46765602 0.00000000160130165346
46767453 0.00000000030281832296
46768144 0.00000003276061898417
46770102 0.00000019314292265575
46773410 0.00000000675938179136
46775443 0.00000000181638753441
46776338 0.00000000377356431055
46783191 0.00000000148733410814
46785235 0.00000001366796426020
46789324 0.00000000522470504894
46795375 0.00000000143306929030
46796470 0.00000000285821906998
46799100 0.00000002089618277550
46799604 0.00000000361340193413
46802592 0.00000000518668336747
46815944 0.00000002113939828977
46823885 0.00000004986136039120
46827440 0.00000000593654474336
46830619 0.00000001030092328763
46832255 0.00000006619819338233
46835804 0.00000002092109032700
46835938 0.00000001637780514134
46839484 0.00000006027511276000
46842676 0.00000011069620690104
46846234 0.00000000859585774279
46850016 0.00000001250968333968
46856593 0.00000000887911600200
46856822 0.00000000825038241000
46857005 0.00000000816804738030
46857093 0.00000018182053440870
46860129 0.00000031946608121000
46862049 0.00000030309817448200
46863197 0.00000006975627448000
46867735 0.00000000598288072100
46868963 0.00000000952572987149
46871209 0.00000001280678024012
46871377 0.00000001062931489593
46873422 0.00000002503302892282
46879051 0.00000018079340775826
46880022 0.00000002416381816031
46888860 0.00000000329837160724
46890516 0.00000000400925812268
46898458 0.00000000624811238500
46899833 0.00000000720200767048
46912402 0.00000001540154688093
46918081 0.00000001346007838973
46919985 0.00000030358396348093
46924949 0.00000001349110031166
46927697 0.00000000886716284353
46940057 0.00000000271960935962
46948268 0.00000000211179312901
46955392 0.00000001355756858357
46966624 0.00000003098008574885
46968754 0.00000008695534130000
46969593 0.00000026397879010055
46970108 0.00000026405728424900
46971049 0.00000000715982033845
46971701 0.00000000581950355712
46979107 0.00000000662514424463
46981959 0.00000000419470447509
46983283 0.00000001136358708091
46984975 0.00000000549438708029
46989892 0.00000001113247839139
46994385 0.00000000397350625657
46997548 0.00000000794733546384
46998637 0.00000000384262770986
46999394 0.00000000413551033653
46999566 0.00000003621062836301
47003473 0.00000000823136130660
47010348 0.00000001427244734976
47018657 0.00000000757166547200
47020131 0.00000000907732389773
47024918 0.00000006084591456232
47028494 0.00000012788132915732
47030661 0.00000035405407300563
47031934 0.00000046925246775500
47032247 0.00000046925246775500
47032443 0.00000046913693948600
47032787 0.00000004552178040279
47041202 0.00000004083005193100
47041536 0.00000002971500648266
47044950 0.00000000852121429300
47045114 0.00000000721229486729
47046698 0.00000000716872701440
47049766 0.00000000721264640864
47050966 0.00000002665170304452
47054817 0.00000005958920977844
47055925 0.00000003630467589085
47062576 0.00000011247940317557
47065740 0.00000001761587235465
47069112 0.00000001815331840091
47069817 0.00000005575517105019
47072399 0.00000010888202391772
47075361 0.00000019055418237700
47075921 0.00000016943251065030
47084819 0.00000001363765290800
47085180 0.00000001362374341849
47085306 0.00000000905443063960
47087150 0.00000001891542290407
47088230 0.00000001161822044477
47088983 0.00000001600123448014
47090280 0.00000010691227796699
47092776 0.00000021779421977759
47094527 0.00000011531850244290
47095690 0.00000002308020341921
47098044 0.00000014348895842649
47100249 0.00000003551017866085
47103778 0.00000001022537327989
47104199 0.00000003595397726248
47105660 0.00000012240118888163
47122845 0.00000002469293639765
47124339 0.00000029917252897026
47128327 0.00000002009714418518
47131421 0.00000007691454243316
47132757 0.00000002904795630748
47137593 0.00000001738822247363
47144714 0.00000002082747266343
47145275 0.00000002099609599900
47145455 0.00000000716091608850
47149520 0.00000001066343985824
47151932 0.00000001855836287453
47153800 0.00000000761717181890
47154896 0.00000000201971440714
47165245 0.00000000646234224678
47182576 0.00000000223929573265
47185024 0.00000000283351093179
47187524 0.00000000502803306700
47187576 0.00000000554293618784
47188783 0.00000036140399979672
47191535 0.00000006472666133492
47192122 0.00000006286097833455
47194900 0.00000006109336684469
47195099 0.00000002514336502797
47203655 0.00000000806055032378
47204814 0.00000000319123956900
47205951 0.00000001515295146235
47208050 0.00000001290016895727
47209622 0.00000008576649676084
47214706 0.00000021286619071700
47214755 0.00000021286619071700
47215089 0.00000016722669431833
47216571 0.00000000945361114478
47217479 0.00000001084157805061
47219092 0.00000003311090174515
47219371 0.00000007048133973254
47222142 0.00000000641339460417
47223703 0.00000000627842009086
47224290 0.00000000633673232600
47224432 0.00000001138299002337
47227761 0.00000001300865984321
47229338 0.00000001245310183824
47229742 0.00000001327399763200
47229943 0.00000001398039142689
47231227 0.00000004251551660409
47239346 0.00000000556701938050
47241778 0.00000000522634662782
47243342 0.00000001017034902776
47246537 0.00000000713107811646
47259952 0.00000000824971730668
47266919 0.00000000876369088035
47268847 0.00000000694563216272
47278985 0.00000029427895905919
47284959 0.00000002009013804852
47286209 0.00000000909040869378
47290141 0.00000000359209313714
47290947 0.00000000479088327744
47295694 0.00000000230789462100
47295901 0.00000001845593101895
47308531 0.00000007579290514834
47315440 0.00000001691115040230
47322506 0.00000003146462644038
47336010 0.00000002520405926939
47339073 0.00000001948040785771
47340043 0.00000001523408567900
47343770 0.00000011387772421756
47354194 0.00000016293301459563
47406678 0.00000005392777021142
47406969 0.00000005443812338637
47411275 0.00000006511121273111
47414612 0.00000005654301188222
47415164 0.00000001401326798990
47415694 0.00000001188963002699
47418519 0.00000001290423646324
47420303 0.00000000975902564270
47425790 0.00000000818903336877
47432206 0.00000007595664692000
47432234 0.00000003950240298986
47436871 0.00000001292575578983
47436980 0.00000001310038711669
47437514 0.00000001091214167894
47439872 0.00000005206842898400
47440938 0.00000002734015641476
47441180 0.00000001382388335068
47442474 0.00000000908662376551
47445747 0.00000001830622356991
47446381 0.00000002587315309300
47446652 0.00000003225182189562
47447480 0.00000003557240486023
47448446 0.00000001840493073588
47451552 0.00000001494540682073
47455356 0.00000001461746831489
47455451 0.00000002673071584288
47456129 0.00000006164397835929
47456212 0.00000006599499406686
47467050 0.00000000619658236118
47467287 0.00000001281444022036
47467706 0.00000014392126894478
47470399 0.00000016471942156028
47471717 0.00000003472574769618
47476820 0.00000006308830170448
47477436 0.00000004712359164475
47481077 0.00000004439443024948
47483466 0.00000004494798533394
47485894 0.00000004492110417420
47486086 0.00000004377691170273
47487214 0.00000003576726569300
47488673 0.00000000708505587046
47492476 0.00000001829420458976
47498885 0.00000004886777523108
47504604 0.00000001028754734221
47505603 0.00000000348530024800
47505718 0.00000000203149084562
47509667 0.00000000919610664351
47531306 0.00000001181893476961
47540937 0.00000001216754925900
47541093 0.00000001273870858943
47541323 0.00000001113920002900
47541335 0.00000000965440666510
47542371 0.00000001010923022084
47544839 0.00000000759230319200
47544897 0.00000000293117739767
47550122 0.00000000308290243100
47551097 0.00000000494433467521
47552216 0.00000000693248472424
47555208 0.00000000550763707734
47557404 0.00000000553048207300
47557564 0.00000000555060235210
47558698 0.00000000556846864163
47559621 0.00000002221756259845
47561015 0.00000043976633150700
47561097 0.00000060241258820200
47561914 0.00000060241258820200
47562226 0.00000059576383262564
47562983 0.00000007016096701285
47564317 0.00000004894514305721
47565006 0.00000005174031109600
47565017 0.00000005771749259493
47565552 0.00000006043899254257
47566541 0.00000006126068070956
47566921 0.00000005613241443675
47567682 0.00000005185944252383
47578169 0.00000001791496684764
47578421 0.00000001537788767382
47579593 0.00000002554528409292
47580850 0.00000001829988567111
47581322 0.00000002429278728500
47582016 0.00000002056687556844
47582705 0.00000001061082100433
47584750 0.00000001223416007962
47586221 0.00000002828257827290
47587710 0.00000031917241803350
47588806 0.00000036390153757870
47589736 0.00000012776834244636
47589946 0.00000013086665031100
47589974 0.00000006221310377249
47600038 0.00000000392180655662
47600869 0.00000001294330435556
47601152 0.00000001306785715752
47610812 0.00000000563930582697
47612380 0.00000000559330982200
47613184 0.00000000558785456200
47614513 0.00000000560072618000
47615371 0.00000007872258054885
47681149 0.00000006959739206387
47688129 0.00000006927629134597
47688700 0.00000001639270409765
47701039 0.00000004137581917973
47701770 0.00000006450813801200
47702309 0.00000006533603093900
47703618 0.00000006215510413006
47705263 0.00000003232252747830
47713629 0.00000000397048709727
47717016 0.00000000424888617099
47719425 0.00000012524153650248
47720654 0.00000013091508295329
47721234 0.00000001882693047577
47722427 0.00000001883601848539
47735385 0.00000009046990362964
47737771 0.00000003765669962923
47746576 0.00000003732420520140
47750784 0.00000003803954350911
47752127 0.00000001407537373847
47756281 0.00000009361714593274
47757167 0.00000009979650180715
47758835 0.00000005034956600323
47761598 0.00000007063904749391
47766364 0.00000014145703883231
47766867 0.00000013898900846828
47785528 0.00000000474650878600
47788395 0.00000001854628194120
47791598 0.00000001447179037525
47798201 0.00000001316880635419
47800230 0.00000002959582344309
47808628 0.00000001051537371502
47816920 0.00000004812215383832
47820135 0.00000002095844389594
47822008 0.00000003123112271542
47825075 0.00000001156849912864
47829670 0.00000003778790595105
47830859 0.00000009616583100815
47836135 0.00000000562355454006
47845151 0.00000000381228816299
47845962 0.00000000476588486035
47846595 0.00000000599051822878
47847768 0.00000001240060876458
47850525 0.00000001857583989376
47852123 0.00000000584960641567
47857523 0.00000000614534152276
47862762 0.00000002140890699994
47868401 0.00000002738938675246
47870537 0.00000001087593483330
47872494 0.00000001688647387454
47877580 0.00000001969950303906
47892761 0.00000000878091302101
47897487 0.00000000629324723629
47898168 0.00000000304960587562
47899667 0.00000001095929539034
47900279 0.00000000416165875639
47900341 0.00000000703215719233
47903228 0.00000001394468776267
47904448 0.00000002022810541765
47904728 0.00000009581881461469
47913657 0.00000013695739392300
47913787 0.00000003374282944490
47915370 0.00000001536395979226
47916287 0.00000019824195838450
47918047 0.00000004238492875300
47918222 0.00000005568667527800
47919286 0.00000008546743386730
47920992 0.00000002046170187055
47923330 0.00000001349740102686
47925403 0.00000002137721128894
47925588 0.00000003148999128800
47925771 0.00000001380272360603
47927423 0.00000003171975135479
47928225 0.00000015987131216013
47954656 0.00000000879273637400
47955246 0.00000000881824496055
47955942 0.00000000881849775842
47956459 0.00000000885237877735
47957366 0.00000001260996854060
47958944 0.00000000915612855428
47959194 0.00000001388722727042
47960995 0.00000002993658414622
47964289 0.00000007000502177855
47966652 0.00000001355980155700
47966914 0.00000001377026299685
47968578 0.00000001430943936260
47969023 0.00000001641360565100
47969039 0.00000001582055567138
47974831 0.00000001051086934862
47975090 0.00000001201488138859
47975247 0.00000001902893198136
47977193 0.00000010627761661500
47977447 0.00000048086036829656
47979851 0.00000001940202110800
47980018 0.00000001565405205396
47981564 0.00000003221863533550
47983471 0.00000002722778001063
47989671 0.00000000401709458662
47990194 0.00000000477563584040
47991522 0.00000000473638826973
47995693 0.00000000303492698927
47996263 0.00000000251566688883
47997337 0.00000000206499382807
47999013 0.00000000213069475957
48004823 0.00000000221622974300
48004915 0.00000000831274726881
48009185 0.00000000552271782115
48009961 0.00000000952548867109
48011074 0.00000001073768137888
48022904 0.00000006446319805106
48026303 0.00000001111976015820
48028474 0.00000000729519284100
48028779 0.00000000482677060528
48032568 0.00000000300745443851
48034940 0.00000000357571089965
48036422 0.00000003870865561091
48039033 0.00000011770097190730
48046496 0.00000013418588080778
48056138 0.00000001289979981899
48057601 0.00000003030765253575
48057780 0.00000004377192644730
48059739 0.00000007029553925113
48061672 0.00000008979350889824
48063650 0.00000007972221241284
48063820 0.00000008450979255129
48068960 0.00000002855439067984
48069777 0.00000002759140253300
48069909 0.00000002756156129759
48070422 0.00000002794545032700
48070470 0.00000002910791831847
48070833 0.00000009621378288860
48072287 0.00000021671958559527
48075316 0.00000007898957637697
48077278 0.00000004543565134756
48079640 0.00000004342718051967
48082013 0.00000009592679299876
48091014 0.00000020385238053147
48091482 0.00000016340973466468
48092437 0.00000009224585372260
48094228 0.00000001697125787700
48094496 0.00000001690043732500
48094617 0.00000001114242726777
48098196 0.00000008452770174781
48104037 0.00000004711298674637
48107642 0.00000003285545179498
48108929 0.00000003696096096902
48111723 0.00000003430621365967
48114058 0.00000004362372592735
48114794 0.00000003411257137440
48118077 0.00000001318883973761
48121774 0.00000001379600433217
48125751 0.00000001819477391490
48126634 0.00000009716548191475
48126750 0.00000011356159139600
48127213 0.00000011244345086116
48127964 0.00000011076517537000
48128228 0.00000010490179266619
48128526 0.00000007547475485687
48132919 0.00000002341847394554
48135716 0.00000001608321589093
48137327 0.00000041558199678182
48140426 0.00000002540968499611
48143787 0.00000002040636606330
48146230 0.00000001396634122216
48147268 0.00000001447123280850
48150067 0.00000001629020934324
48153783 0.00000001251477418120
48162125 0.00000037011760090592
48163738 0.00000049313036989015
48165590 0.00000006097784401125
48169514 0.00000006064950937884
48170156 0.00000004048146254067
48171649 0.00000000462318447888
48171707 0.00000000301094205000
48171733 0.00000000269664928590
48172830 0.00000000253912511371
48173518 0.00000003185299566120
48176541 0.00000004386371722681
48176717 0.00000003444599549244
48180413 0.00000005738643494687
48181514 0.00000003136556134850
48184015 0.00000005937031122833
48185402 0.00000013900860037465
48186086 0.00000040703220772044
48189591 0.00000001802643606441
48191184 0.00000001610123989029
48192604 0.00000000421537522827
48192867 0.00000001122162288318
48198080 0.00000008272868705653
48198227 0.00000001010576849926
48202636 0.00000002018381942741
48205675 0.00000001182228588348
48207419 0.00000000834435013551
48209228 0.00000036561243864300
48211407 0.00000023291661431325
48212385 0.00000003213040568046
48215122 0.00000001695959415917
48220751 0.00000002882581399300
48224668 0.00000029581355363100
48227074 0.00000029581355363100
48227483 0.00000020589135434063
48233723 0.00000018060379033410
48237216 0.00000003101275534701
48241678 0.00000002821683620535
48247919 0.00000002773780969994
48251886 0.00000003403688530780
48260140 0.00000001496121373954
48263879 0.00000002087205932495
48265719 0.00000003222019383593
48279192 0.00000003357806037646
48286162 0.00000000030747723600
48286253 0.00000000317103501788
48294372 0.00000020259005711982
48295153 0.00000020489540800473
48295515 0.00000044334141827015
48297529 0.00000052443566530280
48297912 0.00000003664177210787
48298410 0.00000001246579455965
48301819 0.00000000480973542640
48302537 0.00000000534077638576
48310933 0.00000001036513032171
48311272 0.00000002167868638288
48312295 0.00000023767579732896
48313336 0.00000090473702613464
48313502 0.00000090576008446600
48313720 0.00000033253084970323
48316229 0.00000000454814387967
48316459 0.00000000461827686531
48329500 0.00000000259806721777
48334254 0.00000000233028917744
48336212 0.00000000289181404116
48342012 0.00000002812521367077
48343675 0.00000000542458632341
48362059 0.00000000051434881612
48363561 0.00000000026716279487
48364579 0.00000000018480637970
48365092 0.00000000198301932664
48389857 0.00000000278648735434
48403238 0.00000000504015998722
48404501 0.00000000097844053100
48405817 0.00000000068663680678
48420991 0.00000000068410665640
48427606 0.00000000068393401850
48428387 0.00000000331939397971
48430828 0.00000000315135685296
48440394 0.00000001421219893489
48458759 0.00000001863252592226
48463366 0.00000002049654942400
48463535 0.00000002500913183981
48471488 0.00000001488841355331
48472377 0.00000001444250436481
48473341 0.00000000939261081418
48478152 0.00000000438404320908
48481780 0.00000001046007901300
48481817 0.00000001299034205879
48482509 0.00000000488609576091
48485654 0.00000000430154800412
48485896 0.00000000360264656905
48489409 0.00000000382661549960
48491004 0.00000006623508827834
48494995 0.00000019209449809710
48499088 0.00000009665046110600
48499189 0.00000004294519909432
48503195 0.00000007918922805209
48505889 0.00000011174995110800
48506259 0.00000009742878314554
48510098 0.00000000484894237293
48524637 0.00000001834405519823
48538483 0.00000002568743298343
48538572 0.00000002743080953178
48540686 0.00000003141009171320
48550082 0.00000000280912578819
48571196 0.00000000217215966492
48581196 0.00000000173276310955
48627214 0.00000000179654033856
48635681 0.00000000094992903527
48644755 0.00000000158225933093
48659895 0.00000000012528264322
48664572 0.00000000011511134040
48668208 0.00000000633645999342
48683439 0.00000000322021520161
48685923 0.00000002940622954464
48786611 0.00000001200117589861
48798918 0.00000001641573680090
48805358 0.00000001498546608195
48806623 0.00000001231526970191
48817070 0.00000000597204544050
48822235 0.00000005444857570452
48833840 0.00000012172790497644
48834248 0.00000011916530872100
48834362 0.00000001876472211081
48843612 0.00000000552127024862
48851323 0.00000001798104986385
48859456 0.00000000404010025821
48872778 0.00000000056839141539
48888793 0.00000000001418147400
48888924 0.00000000001418147400
48888995 0.00000000085870552915
48897813 0.00000002792645285283
48898458 0.00000000011451819960
48898863 0.00000000011026995646
48899534 0.00000000010999298805
48901374 0.00000000185770878384
48911917 0.00000000112115594674
48917487 0.00000000284562556240
48924017 0.00000000260505672312
48937969 0.00000000213752183946
48941593 0.00000000911511345278
48975813 0.00000000366882268115
48993966 0.00000000550619391341
49003996 0.00000000536360119700
49006739 0.00000000535084774741
49007987 0.00000000528339102942
49018089 0.00000000460416175615
49023156 0.00000000496964888018
49027635 0.00000001375419771712
49039645 0.00000000814119260703
49160941 0.00000000323674612095
49168811 0.00000000317166897350
49176910 0.00000001322397768470
49181906 0.00000004205530561969
49184680 0.00000000234247762266
49205153 0.00000000788955506400
49205915 0.00000000571836611621
49207449 0.00000000116549025657
49208190 0.00000000225197177502
49215106 0.00000000926258889124
49230594 0.00000002783787505000
49230827 0.00000000666155941313
49258742 0.00000003480565832504
49265272 0.00000012200809928808
49284311 0.00000001383923633147
49302404 0.00000002126683239060
49304328 0.00000000992760447168
49306474 0.00000000992511424694
49337535 0.00000000428470044669
49346048 0.00000000675324940800
49350919 0.00000001253312924900
49350970 0.00000001785522649000
49354354 0.00000000782529129661
49360638 0.00000000457478058400
49360864 0.00000000558904004703
49365777 0.00000000288166344487
49371174 0.00000000254782683900
49371490 0.00000000293250110600
49371703 0.00000000565647812008
49375068 0.00000000946165100717
49395266 0.00000000607292761500
49395380 0.00000000434044596899
49400585 0.00000000440837401500
49402766 0.00000000440837401500
49404789 0.00000001919562381246
49415426 0.00000002986567170566
49419027 0.00000005354724314572
49425117 0.00000002569270369512
49436079 0.00000000646228575605
49445999 0.00000001003162810583
49448765 0.00000001041100890100
49448804 0.00000000934177452621
49452422 0.00000000670208377582
49493005 0.00000002732135922038
49493881 0.00000003001548821796
49497339 0.00000004558854666806
49498590 0.00000003790142809215
49510004 0.00000000547555066900
49512530 0.00000002606976373118
49522492 0.00000000834581475700
49524956 0
